# Supplementary material for: Syntheses and crystal structures of bis­(2,3-di­methyl­pyrazine-κN)di­iodido­cadmium(II) and catena-poly[[di­iodido­cadmium(II)]-μ-2,3-di­methyl­pyrazine-κ2N1:N4]
Source: Acta Crystallogr E Crystallogr Commun. 2026 Mar 24;82(Pt 4):394–9. doi: 10.1107/S2056989026002896 (PMC13055956; doi:10.1107/S2056989026002896)
Supplement: Supplementary file 1 [file e-82-00394-sup1.cif]

##############################################################################
#                                                                            #
# This CIF contains the data in a paper accepted for publication in          #
# Acta Crystallographica Section E. It conforms to the requirements of       #
# Notes for Authors for Acta Crystallographica Section E, and has been       #
# peer reviewed under the auspices of the IUCr Commission on Journals.       #
#                                                                            #
# Full details of the Crystallographic Information File format               #
# are given in the paper "The Crystallographic Information File (CIF):       #
# a New Standard Archive File for Crystallography" by S. R. Hall, F. H.      #
# Allen and I. D. Brown [Acta Cryst. (1991), A47, 655-685].                  #
#                                                                            #
# The current version of the core CIF dictionary is obtainable from          #
# ftp://ftp.iucr.org/pub/cif_core.dic.                                       #
#                                                                            #
# Software is freely available for graphical display of the structure(s)     #
# in this CIF. For information consult the CIF software page                 #
# http://www.iucr.org/resources/cif/software.                                #
#                                                                            #
# This file may be used for bona fide research purposes within the           #
# scientific community so long as proper attribution is given to the journal # 
# article from which it was obtained.                                        #
#                                                                            #
##############################################################################
data_1
_audit_creation_method     'SHELXL-2016/6'
_journal_date_recd_electronic     2026-03-12
_journal_date_accepted     2026-03-19
_journal_name_full     'Acta Crystallographica, Section E'
_journal_year     2026
_journal_volume     82
_journal_issue      1
_journal_page_first     0
_journal_page_last     0
_journal_paper_category     GM
_journal_paper_doi     10.1107/S2056989026002896
_journal_coeditor_code     YZ2075
_publ_contact_author_name     'Christian N\"ather'
_publ_contact_author_address
;
Institut f\"ur Anorganische Chemie
Universit\"at Kiel
Max-Eyth.-Str. 2
24118 Kiel
Germany
;
_publ_contact_author_email     'cnaether@ac.uni-kiel.de'
_publ_contact_author_fax     ?
_publ_contact_author_phone     ?
_publ_section_title
;\
Syntheses and crystal structures of
bis(2,3-dimethylpyrazine-\k<i>N</i>)diiodidocadmium(II) and
<i>catena</i>-poly[[diiodidocadmium(II)]-\m-2,3-dimethylpyrazine-\
\k^2^<i>N</i>^1^:<i>N</i>^4^]
;
_publ_section_title_footnote     .
loop_
    _publ_author_name
    _publ_author_footnote
    _publ_author_address
    'N\"ather, Christian' .
;
Institut f\"ur Anorganische Chemie
Universit\"at Kiel
Max-Eyth.-Str. 2
24118 Kiel
Germany
;
_publ_section_synopsis
;
The syntheses and crystal structures of
[CdI~2~(2,3-dimethylpyrazine)~2~](<b>1</b>) and
[CdI~2~(2,3-dimethylpyrazine)]<i>~n~</i> (<b>2</b>) are reported. Compound
<b>1</b> consists of discrete complexes, whereas in <b>2</b> the Cd cations
are linked into chains by bridging 2,3-dimethylpyrazine ligands.
;
_chemical_name_systematic
;
Bis(2,3-dimethylpyrazine-\k<i>N</i>)diiodidocadmium(II)
;
_chemical_name_common     ?
_chemical_formula_moiety     'C12 H16 Cd I2 N4'
_chemical_formula_sum     'C12 H16 Cd I2 N4'
_chemical_formula_iupac     '[Cd I2 (C6 H8 N2)2]'
_chemical_formula_weight     582.49
_chemical_melting_point     ?
_space_group_crystal_system     monoclinic
_space_group_name_H-M_alt     'P 21/n'
_space_group_name_Hall     '-P 2yn'
loop_
    _space_group_symop_operation_xyz
    'x, y, z'
    '-x+1/2, y+1/2, -z+1/2'
    '-x, -y, -z'
    'x-1/2, -y-1/2, z-1/2'
_cell_length_a     7.6955(4)
_cell_length_b     11.3271(7)
_cell_length_c     20.4421(13)
_cell_angle_alpha     90
_cell_angle_beta     98.112(7)
_cell_angle_gamma     90
_cell_volume     1764.06(18)
_cell_formula_units_Z     4
_cell_measurement_reflns_used     8000
_cell_measurement_theta_min     11
_cell_measurement_theta_max     27
_cell_measurement_temperature     293(2)
_exptl_crystal_description     block
_exptl_crystal_colour     colorless
_exptl_crystal_size_max     0.15
_exptl_crystal_size_mid     0.12
_exptl_crystal_size_min     0.10
_exptl_crystal_density_diffrn     2.193
_exptl_crystal_density_meas     ?
_exptl_crystal_density_method     ?
_exptl_crystal_F_000     1080
_exptl_absorpt_coefficient_mu     4.731
_exptl_absorpt_correction_type     numerical
_exptl_absorpt_process_details
;
(X-Red and X-Shape; Stoe, 2008)
;
_exptl_absorpt_correction_T_min     0.4681
_exptl_absorpt_correction_T_max     0.5491
_diffrn_ambient_temperature     293(2)
_diffrn_source     ?
_diffrn_radiation_type     MoK\a
_diffrn_radiation_wavelength     0.71073
_diffrn_measurement_device_type     'Stoe IPDS-1'
_diffrn_measurement_method     'Phi scans'
_diffrn_detector_area_resol_mean     ?
_diffrn_reflns_number     12802
_diffrn_reflns_av_R_equivalents     0.0336
_diffrn_reflns_av_unetI/netI     0.0271
_diffrn_reflns_theta_min     2.987
_diffrn_reflns_theta_max     27.997
_diffrn_reflns_theta_full     25.242
_diffrn_measured_fraction_theta_max     0.980
_diffrn_measured_fraction_theta_full     0.988
_diffrn_reflns_limit_h_min     -10
_diffrn_reflns_limit_h_max     9
_diffrn_reflns_limit_k_min     -14
_diffrn_reflns_limit_k_max     14
_diffrn_reflns_limit_l_min     -26
_diffrn_reflns_limit_l_max     22
_refine_special_details     ?
_reflns_number_total     4166
_reflns_number_gt     3277
_reflns_threshold_expression     'I > 2\s(I)'
_refine_ls_structure_factor_coef     Fsqd
_refine_ls_matrix_type     full
_refine_ls_R_factor_all     0.0409
_refine_ls_R_factor_gt     0.0276
_refine_ls_wR_factor_gt     0.0664
_refine_ls_wR_factor_ref     0.0712
_refine_ls_goodness_of_fit_ref     1.007
_refine_ls_restrained_S_all     1.007
_refine_ls_number_reflns     4166
_refine_ls_number_parameters     177
_refine_ls_number_restraints     0
_refine_ls_hydrogen_treatment     constr
_refine_ls_weighting_scheme     calc
_refine_ls_weighting_details
              'w=1/[\s^2^(Fo^2^)+(0.0405P)^2^+0.5502P] where P=(Fo^2^+2Fc^2^)/3'
_atom_sites_solution_hydrogens     geom
_atom_sites_solution_primary     dual
_atom_sites_solution_secondary     ?
_refine_ls_shift/su_max     0.002
_refine_ls_shift/su_mean     0.000
_refine_diff_density_max     0.476
_refine_diff_density_min     -0.676
_refine_ls_extinction_method
;
SHELXL-2016/6 (Sheldrick 2015b)
;
_refine_ls_extinction_coef     0.0063(3)
_refine_ls_extinction_expression
                                  'Fc^*^=kFc[1+0.001xFc^2^\l^3^/sin(2\q)]^-1/4^'
loop_
    _atom_type_symbol
    _atom_type_description
    _atom_type_scat_dispersion_real
    _atom_type_scat_dispersion_imag
    _atom_type_scat_source
    'C' 'C' 0.0033 0.0016
                         'International Tables Vol C Tables 4.2.6.8 and 6.1.1.4'
    'H' 'H' 0.0000 0.0000
                         'International Tables Vol C Tables 4.2.6.8 and 6.1.1.4'
    'N' 'N' 0.0061 0.0033
                         'International Tables Vol C Tables 4.2.6.8 and 6.1.1.4'
    'Cd' 'Cd' -0.8075 1.2024
                         'International Tables Vol C Tables 4.2.6.8 and 6.1.1.4'
    'I' 'I' -0.4742 1.8119
                         'International Tables Vol C Tables 4.2.6.8 and 6.1.1.4'
_computing_data_collection
;
X-AREA (Stoe, 2008)
;
_computing_cell_refinement
;
X-AREA (Stoe, 2008)
;
_computing_data_reduction
;
X-AREA (Stoe, 2008)
;
_computing_structure_solution
;
<i>SHELXT</i> (Sheldrick, 2015a)
;
_computing_structure_refinement
;
SHELXL (Sheldrick, 2015b)
;
_computing_molecular_graphics
;
DIAMOND (Brandenburg, 1999) and XP in SHELXTL-PC (Sheldrick,
2008)
;
_computing_publication_material
;
Publcif (Westrip, 2010)
;
loop_
    _atom_site_type_symbol
    _atom_site_label
    _atom_site_fract_x
    _atom_site_fract_y
    _atom_site_fract_z
    _atom_site_U_iso_or_equiv
    _atom_site_adp_type
    _atom_site_calc_flag
    _atom_site_occupancy
    _atom_site_disorder_assembly
    _atom_site_disorder_group
    Cd Cd1 0.66284(4) 0.35851(2) 0.63661(2) 0.03811(9) Uani d 1 . .
    I I1 0.91725(4) 0.21125(2) 0.69702(2) 0.05213(10) Uani d 1 . .
    I I2 0.75133(4) 0.55962(3) 0.57769(2) 0.06045(12) Uani d 1 . .
    N N1 0.4860(4) 0.3899(2) 0.71854(14) 0.0341(6) Uani d 1 . .
    C C1 0.3409(5) 0.4564(3) 0.71153(18) 0.0349(7) Uani d 1 . .
    C C2 0.2466(5) 0.4720(3) 0.76515(18) 0.0374(8) Uani d 1 . .
    N N2 0.2996(4) 0.4245(3) 0.82422(16) 0.0445(7) Uani d 1 . .
    C C3 0.4466(5) 0.3601(4) 0.83032(19) 0.0456(9) Uani d 1 . .
    H H3 0.487150 0.325882 0.870983 0.055 Uiso calc 1 . .
    C C4 0.5395(5) 0.3427(3) 0.77855(19) 0.0420(8) Uani d 1 . .
    H H4 0.641429 0.297510 0.784996 0.050 Uiso calc 1 . .
    C C5 0.2810(6) 0.5132(5) 0.6460(2) 0.0582(12) Uani d 1 . .
    H H5A 0.158870 0.496394 0.632675 0.087 Uiso calc 1 . .
    H H5B 0.348121 0.482539 0.613616 0.087 Uiso calc 1 . .
    H H5C 0.297712 0.597047 0.649698 0.087 Uiso calc 1 . .
    C C6 0.0828(6) 0.5459(4) 0.7586(2) 0.0560(11) Uani d 1 . .
    H H6A -0.002863 0.513566 0.724627 0.084 Uiso calc 1 . .
    H H6B 0.110167 0.625297 0.747174 0.084 Uiso calc 1 . .
    H H6C 0.036455 0.546043 0.799809 0.084 Uiso calc 1 . .
    N N11 0.4689(4) 0.2402(3) 0.56727(14) 0.0364(6) Uani d 1 . .
    C C11 0.5070(5) 0.1972(3) 0.50933(17) 0.0361(7) Uani d 1 . .
    C C12 0.3836(5) 0.1269(3) 0.46968(18) 0.0398(8) Uani d 1 . .
    N N12 0.2297(5) 0.0979(3) 0.48809(17) 0.0483(8) Uani d 1 . .
    C C13 0.1962(5) 0.1411(4) 0.5464(2) 0.0475(9) Uani d 1 . .
    H H13 0.090245 0.122120 0.560718 0.057 Uiso calc 1 . .
    C C14 0.3124(5) 0.2120(3) 0.58549(19) 0.0419(8) Uani d 1 . .
    H H14 0.282776 0.241054 0.625020 0.050 Uiso calc 1 . .
    C C15 0.6814(6) 0.2263(4) 0.4894(2) 0.0531(10) Uani d 1 . .
    H H15A 0.666872 0.245297 0.443174 0.080 Uiso calc 1 . .
    H H15B 0.758338 0.159609 0.497679 0.080 Uiso calc 1 . .
    H H15C 0.731196 0.292773 0.514520 0.080 Uiso calc 1 . .
    C C16 0.4179(6) 0.0813(4) 0.4037(2) 0.0536(11) Uani d 1 . .
    H H16A 0.532148 0.045737 0.408124 0.080 Uiso calc 1 . .
    H H16B 0.412715 0.145589 0.372821 0.080 Uiso calc 1 . .
    H H16C 0.330658 0.023588 0.387850 0.080 Uiso calc 1 . .
loop_
    _atom_site_aniso_label
    _atom_site_aniso_U_11
    _atom_site_aniso_U_22
    _atom_site_aniso_U_33
    _atom_site_aniso_U_12
    _atom_site_aniso_U_13
    _atom_site_aniso_U_23
    Cd1 0.03579(15) 0.04114(15) 0.03721(15) 0.00477(10) 0.00448(11) 0.00103(10)
    I1 0.04418(16) 0.05245(16) 0.05978(19) 0.01851(11) 0.00745(12) 0.00847(12)
    I2 0.05478(19) 0.05355(18) 0.0691(2) -0.00347(12) -0.00479(15) 0.02270(14)
    N1 0.0339(15) 0.0374(14) 0.0308(15) 0.0023(11) 0.0032(12) -0.0016(11)
    C1 0.0365(18) 0.0338(16) 0.0343(18) 0.0034(13) 0.0044(15) -0.0041(13)
    C2 0.0377(18) 0.0375(17) 0.0361(19) 0.0008(14) 0.0022(15) -0.0045(14)
    N2 0.0422(18) 0.0588(19) 0.0328(17) -0.0024(14) 0.0058(14) -0.0035(14)
    C3 0.046(2) 0.060(2) 0.0289(18) 0.0045(18) 0.0005(16) 0.0044(16)
    C4 0.038(2) 0.050(2) 0.0359(19) 0.0062(16) -0.0010(16) 0.0008(16)
    C5 0.054(3) 0.077(3) 0.045(2) 0.029(2) 0.013(2) 0.015(2)
    C6 0.052(3) 0.066(3) 0.053(3) 0.019(2) 0.016(2) -0.003(2)
    N11 0.0345(15) 0.0451(15) 0.0293(15) 0.0042(12) 0.0033(12) 0.0009(12)
    C11 0.0341(18) 0.0445(18) 0.0298(17) 0.0089(14) 0.0050(14) 0.0055(14)
    C12 0.042(2) 0.0453(19) 0.0303(17) 0.0128(15) -0.0006(15) 0.0045(14)
    N12 0.0419(19) 0.063(2) 0.0390(18) 0.0025(15) 0.0012(15) -0.0026(15)
    C13 0.034(2) 0.065(2) 0.044(2) 0.0023(17) 0.0066(17) 0.0017(18)
    C14 0.039(2) 0.051(2) 0.0365(19) 0.0053(16) 0.0091(16) -0.0019(16)
    C15 0.046(2) 0.070(3) 0.046(2) -0.003(2) 0.0157(19) -0.006(2)
    C16 0.056(3) 0.070(3) 0.034(2) 0.011(2) 0.0022(18) -0.0124(19)
_geom_special_details
;
 All esds (except the esd in the dihedral angle between two l.s. planes)
 are estimated using the full covariance matrix.  The cell esds are taken
 into account individually in the estimation of esds in distances, angles
 and torsion angles; correlations between esds in cell parameters are only
 used when they are defined by crystal symmetry.  An approximate (isotropic)
 treatment of cell esds is used for estimating esds involving l.s. planes.
;
loop_
    _geom_bond_atom_site_label_1
    _geom_bond_atom_site_label_2
    _geom_bond_site_symmetry_2
    _geom_bond_distance
    _geom_bond_publ_flag
    Cd1 N1 . 2.329(3) y
    Cd1 N11 . 2.331(3) y
    Cd1 I2 . 2.7084(4) y
    Cd1 I1 . 2.7309(4) y
    N1 C1 . 1.338(4) ?
    N1 C4 . 1.348(5) ?
    C1 C2 . 1.408(5) ?
    C1 C5 . 1.499(5) ?
    C2 N2 . 1.332(5) ?
    C2 C6 . 1.504(6) ?
    N2 C3 . 1.337(5) ?
    C3 C4 . 1.373(6) ?
    C3 H3 . 0.9300 ?
    C4 H4 . 0.9300 ?
    C5 H5A . 0.9600 ?
    C5 H5B . 0.9600 ?
    C5 H5C . 0.9600 ?
    C6 H6A . 0.9600 ?
    C6 H6B . 0.9600 ?
    C6 H6C . 0.9600 ?
    N11 C14 . 1.349(5) ?
    N11 C11 . 1.350(5) ?
    C11 C12 . 1.405(5) ?
    C11 C15 . 1.494(6) ?
    C12 N12 . 1.334(5) ?
    C12 C16 . 1.503(5) ?
    N12 C13 . 1.346(5) ?
    C13 C14 . 1.372(6) ?
    C13 H13 . 0.9300 ?
    C14 H14 . 0.9300 ?
    C15 H15A . 0.9600 ?
    C15 H15B . 0.9600 ?
    C15 H15C . 0.9600 ?
    C16 H16A . 0.9600 ?
    C16 H16B . 0.9600 ?
    C16 H16C . 0.9600 ?
loop_
    _geom_angle_atom_site_label_1
    _geom_angle_atom_site_label_2
    _geom_angle_atom_site_label_3
    _geom_angle_site_symmetry_1
    _geom_angle_site_symmetry_3
    _geom_angle
    _geom_angle_publ_flag
    N1 Cd1 N11 . . 97.83(10) y
    N1 Cd1 I2 . . 113.60(7) y
    N11 Cd1 I2 . . 113.12(7) y
    N1 Cd1 I1 . . 102.85(7) y
    N11 Cd1 I1 . . 106.28(7) y
    I2 Cd1 I1 . . 120.373(14) y
    C1 N1 C4 . . 117.6(3) ?
    C1 N1 Cd1 . . 124.9(2) ?
    C4 N1 Cd1 . . 117.3(2) ?
    N1 C1 C2 . . 120.1(3) ?
    N1 C1 C5 . . 118.9(3) ?
    C2 C1 C5 . . 121.0(3) ?
    N2 C2 C1 . . 122.0(3) ?
    N2 C2 C6 . . 116.8(4) ?
    C1 C2 C6 . . 121.2(3) ?
    C2 N2 C3 . . 116.8(3) ?
    N2 C3 C4 . . 122.2(4) ?
    N2 C3 H3 . . 118.9 ?
    C4 C3 H3 . . 118.9 ?
    N1 C4 C3 . . 121.3(4) ?
    N1 C4 H4 . . 119.4 ?
    C3 C4 H4 . . 119.4 ?
    C1 C5 H5A . . 109.5 ?
    C1 C5 H5B . . 109.5 ?
    H5A C5 H5B . . 109.5 ?
    C1 C5 H5C . . 109.5 ?
    H5A C5 H5C . . 109.5 ?
    H5B C5 H5C . . 109.5 ?
    C2 C6 H6A . . 109.5 ?
    C2 C6 H6B . . 109.5 ?
    H6A C6 H6B . . 109.5 ?
    C2 C6 H6C . . 109.5 ?
    H6A C6 H6C . . 109.5 ?
    H6B C6 H6C . . 109.5 ?
    C14 N11 C11 . . 118.0(3) ?
    C14 N11 Cd1 . . 119.2(2) ?
    C11 N11 Cd1 . . 122.8(2) ?
    N11 C11 C12 . . 119.9(3) ?
    N11 C11 C15 . . 118.3(3) ?
    C12 C11 C15 . . 121.9(3) ?
    N12 C12 C11 . . 122.1(4) ?
    N12 C12 C16 . . 116.4(4) ?
    C11 C12 C16 . . 121.5(4) ?
    C12 N12 C13 . . 116.6(3) ?
    N12 C13 C14 . . 122.6(4) ?
    N12 C13 H13 . . 118.7 ?
    C14 C13 H13 . . 118.7 ?
    N11 C14 C13 . . 120.8(4) ?
    N11 C14 H14 . . 119.6 ?
    C13 C14 H14 . . 119.6 ?
    C11 C15 H15A . . 109.5 ?
    C11 C15 H15B . . 109.5 ?
    H15A C15 H15B . . 109.5 ?
    C11 C15 H15C . . 109.5 ?
    H15A C15 H15C . . 109.5 ?
    H15B C15 H15C . . 109.5 ?
    C12 C16 H16A . . 109.5 ?
    C12 C16 H16B . . 109.5 ?
    H16A C16 H16B . . 109.5 ?
    C12 C16 H16C . . 109.5 ?
    H16A C16 H16C . . 109.5 ?
    H16B C16 H16C . . 109.5 ?
loop_
    _geom_torsion_atom_site_label_1
    _geom_torsion_atom_site_label_2
    _geom_torsion_atom_site_label_3
    _geom_torsion_atom_site_label_4
    _geom_torsion_site_symmetry_1
    _geom_torsion_site_symmetry_2
    _geom_torsion_site_symmetry_3
    _geom_torsion_site_symmetry_4
    _geom_torsion
    _geom_torsion_publ_flag
    C4 N1 C1 C2 . . . . -2.0(5) ?
    Cd1 N1 C1 C2 . . . . -178.2(2) ?
    C4 N1 C1 C5 . . . . 178.1(4) ?
    Cd1 N1 C1 C5 . . . . 1.9(5) ?
    N1 C1 C2 N2 . . . . 1.6(5) ?
    C5 C1 C2 N2 . . . . -178.5(4) ?
    N1 C1 C2 C6 . . . . -179.8(4) ?
    C5 C1 C2 C6 . . . . 0.1(6) ?
    C1 C2 N2 C3 . . . . -0.5(5) ?
    C6 C2 N2 C3 . . . . -179.1(4) ?
    C2 N2 C3 C4 . . . . -0.2(6) ?
    C1 N1 C4 C3 . . . . 1.3(5) ?
    Cd1 N1 C4 C3 . . . . 177.8(3) ?
    N2 C3 C4 N1 . . . . -0.3(6) ?
    C14 N11 C11 C12 . . . . 0.9(5) ?
    Cd1 N11 C11 C12 . . . . -179.6(2) ?
    C14 N11 C11 C15 . . . . -179.0(3) ?
    Cd1 N11 C11 C15 . . . . 0.5(4) ?
    N11 C11 C12 N12 . . . . -1.8(5) ?
    C15 C11 C12 N12 . . . . 178.1(4) ?
    N11 C11 C12 C16 . . . . 177.5(3) ?
    C15 C11 C12 C16 . . . . -2.6(6) ?
    C11 C12 N12 C13 . . . . 1.1(5) ?
    C16 C12 N12 C13 . . . . -178.2(4) ?
    C12 N12 C13 C14 . . . . 0.3(6) ?
    C11 N11 C14 C13 . . . . 0.5(5) ?
    Cd1 N11 C14 C13 . . . . -179.0(3) ?
    N12 C13 C14 N11 . . . . -1.2(6) ?
loop_
    _geom_hbond_atom_site_label_D
    _geom_hbond_atom_site_label_H
    _geom_hbond_atom_site_label_A
    _geom_hbond_site_symmetry_A
    _geom_hbond_distance_DH
    _geom_hbond_distance_HA
    _geom_hbond_distance_DA
    _geom_hbond_angle_DHA
    C4 H4 I1 . 0.93 3.13 3.848(4) 135.9
    C5 H5A I2 1_455 0.96 3.26 4.151(5) 155.6
    C15 H15C I2 . 0.96 3.28 4.186(5) 157.8
_shelx_space_group_comment
;
The symmetry employed for this shelxl refinement is uniquely defined
by the following loop, which should always be used as a source of
symmetry information in preference to the above space-group names.
They are only intended as comments.
;
_shelx_estimated_absorpt_T_min     ?
_shelx_estimated_absorpt_T_max     ?
_shelx_hkl_file
;
  -1   0   0    1.62   14.48   0
  -2   0   0 4074.60   50.00   0
  -3   0   0    9.90   10.22   0
  -4   0   0  178.31    8.26   0
  -5   0   0    2.73    6.23   0
  -6   0   0  565.35   10.80   0
  -7   0   0   -9.10   10.14   0
  -8   0   0   19.14   12.06   0
  -9   0   0   -0.91    9.96   0
 -10   0   0   51.01   17.00   0
  -1   1   0 1398.73   33.37   0
   1  -1   0 1369.18   32.83   0
  -1  -1   0 1239.84   24.51   0
   1   1   0 1184.25   24.36   0
  -2  -1   0  547.11   15.32   0
   2  -1   0  593.76   21.07   0
   2   1   0  567.59   18.49   0
  -2   1   0  608.40   22.29   0
   3  -1   0 1664.09   25.64   0
  -3   1   0 1556.62   26.27   0
  -3  -1   0 1593.43   19.31   0
   4  -1   0 6151.19   42.02   0
  -4   1   0 5518.04   42.53   0
  -4  -1   0 5648.43   29.70   0
  -5  -1   0  179.32   10.18   0
  -5   1   0  193.21   10.30   0
  -6  -1   0   22.96    7.79   0
  -6   1   0   15.29    7.52   0
  -7  -1   0   10.92   10.33   0
  -7   1   0   13.56   10.20   0
  -8  -1   0  643.02   11.64   0
  -8   1   0  624.81   14.64   0
  -9   1   0   94.53   14.08   0
  -9  -1   0   48.54   14.59   0
 -10   1   0   12.78   16.58   0
 -10  -1   0    8.86   12.14   0
   0  -2   0  243.18   14.40   0
   0   2   0  238.88   15.18   0
  -1   2   0   31.83   11.61   0
   1  -2   0   25.09   10.92   0
  -1  -2   0   18.63   14.52   0
   1   2   0   22.77   15.62   0
  -2  -2   0 6840.41   39.11   0
   2   2   0 6931.88   39.02   0
   3  -2   0  360.89   12.23   0
  -3   2   0  373.77   12.88   0
   3   2   0  362.46   10.68   0
  -3  -2   0  345.27   10.54   0
   4   2   0 2762.38   20.15   0
   4  -2   0 2946.03   27.86   0
  -4   2   0 2717.64   28.23   0
  -4  -2   0 2697.46   19.92   0
  -5  -2   0 3464.77   22.18   0
  -5   2   0 3462.89   30.64   0
   5  -2   0 3744.08   30.13   0
  -6   2   0   36.16   10.34   0
  -6  -2   0   36.43    8.06   0
  -7  -2   0 1071.81   14.78   0
  -7   2   0 1141.44   14.90   0
  -8  -2   0  383.32   10.65   0
  -8   2   0  407.95   13.42   0
  -9   2   0    7.73    9.83   0
  -9  -2   0    2.34   14.52   0
   0  -3   0  -24.69   11.27   0
   0   3   0   -9.09   12.70   0
  -1  -3   0 4523.29   36.23   0
  -1   3   0 4595.37   37.30   0
   1  -3   0 4645.24   37.67   0
   1   3   0 4353.68   33.77   0
  -2  -3   0 1760.59   21.59   0
   2  -3   0 1769.08   22.14   0
   2   3   0 1706.74   19.83   0
  -2   3   0 1763.29   24.04   0
   3  -3   0 1180.06   19.14   0
  -3   3   0 1209.90   19.76   0
   3   3   0 1155.53   14.94   0
  -3  -3   0 1175.71   16.85   0
   4   3   0  105.12    7.70   0
   4  -3   0  113.29   10.78   0
  -4  -3   0  107.22    7.67   0
  -4   3   0  109.32   11.45   0
   5   3   0   89.02    7.44   0
  -5  -3   0   94.57    7.37   0
  -5   3   0   99.55    8.49   0
   5  -3   0  110.05    8.12   0
  -6   3   0   36.79   10.36   0
   6  -3   0   36.46    7.06   0
  -6  -3   0   35.78   11.61   0
  -7  -3   0    9.13    7.20   0
  -7   3   0    8.39   11.30   0
  -8  -3   0   10.10   11.91   0
  -8   3   0   15.98   11.59   0
  -9  -3   0   91.41   10.69   0
  -9   3   0   91.16   10.44   0
   0  -4   0  281.70   14.44   0
   0   4   0  276.94   11.90   0
  -1  -4   0 3286.67   28.35   0
  -1   4   0 3176.13   26.23   0
   1  -4   0 3181.97   26.35   0
   1   4   0 2939.30   26.47   0
  -2  -4   0  566.61   12.41   0
   2  -4   0  604.75   15.56   0
   2   4   0  581.74   12.57   0
  -2   4   0  582.53   13.44   0
   3  -4   0 7164.59   36.43   0
  -3   4   0 7428.31   37.14   0
  -3  -4   0 7339.87   32.46   0
   3   4   0 7240.30   31.95   0
   4   4   0  246.61    8.55   0
   4  -4   0  263.60   11.74   0
  -4  -4   0  249.89    8.70   0
  -4   4   0  256.95   12.37   0
   5   4   0   23.06    6.55   0
  -5  -4   0   18.88    6.61   0
  -5   4   0   24.02   10.18   0
   5  -4   0   12.75    6.78   0
   6   4   0 1471.38   14.28   0
  -6   4   0 1323.33   18.51   0
   6  -4   0 1357.57   17.77   0
  -6  -4   0 1331.01   13.95   0
  -7  -4   0   -3.78   10.03   0
  -7   4   0    2.99   11.18   0
   7  -4   0   11.24   10.00   0
  -8   4   0    5.20   10.70   0
  -8  -4   0   -0.31    8.47   0
  -9  -4   0  357.97   16.36   0
  -9   4   0  381.00   11.82   0
   0  -5   0    1.22   10.86   0
   0   5   0    4.58   11.53   0
  -1  -5   0  524.32   12.21   0
  -1   5   0  542.84   12.45   0
   1  -5   0  540.79   12.17   0
   1   5   0  497.34   11.93   0
   2  -5   0 3286.02   25.46   0
   2   5   0 3244.04   24.10   0
  -2  -5   0 3249.87   24.69   0
  -2   5   0 3266.05   25.78   0
   3  -5   0   55.91   10.53   0
  -3   5   0   71.28   11.25   0
  -3  -5   0   43.27    7.54   0
   3   5   0   35.63    7.65   0
   4   5   0  179.49    7.85   0
   4  -5   0  170.05    8.36   0
  -4  -5   0  162.80   10.52   0
  -4   5   0  170.02    9.02   0
   5   5   0 1742.30   17.80   0
  -5  -5   0 1723.72   17.74   0
  -5   5   0 1671.66   19.33   0
   5  -5   0 1662.46   18.63   0
   6   5   0   33.51   10.53   0
  -6   5   0   24.47   11.67   0
   6  -5   0   20.54    7.61   0
  -6  -5   0   37.57   10.58   0
  -7  -5   0  280.15    9.89   0
  -7   5   0  246.37   12.66   0
   7  -5   0  233.81   11.64   0
  -8  -5   0  175.45    9.52   0
  -8   5   0  162.57   12.18   0
   8  -5   0  168.68   11.25   0
  -9  -5   0    8.55   10.53   0
  -9   5   0    9.68   10.13   0
   0  -6   0  183.59   11.95   0
   0   6   0  207.32   12.55   0
  -1  -6   0 8416.72   35.48   0
  -1   6   0 8186.32   34.59   0
   1  -6   0 8346.54   36.16   0
   1   6   0 8191.52   35.46   0
   2  -6   0  112.08    7.95   0
   2   6   0  108.32    8.29   0
  -2  -6   0  102.58    7.90   0
  -2   6   0  100.30    8.20   0
   3  -6   0   18.48    9.71   0
  -3  -6   0   12.72    7.10   0
  -3   6   0   32.64    9.99   0
   3   6   0   14.13    7.01   0
   4   6   0 1067.64   12.61   0
   4  -6   0 1021.65   13.68   0
  -4  -6   0 1004.18   14.35   0
  -4   6   0 1052.58   14.06   0
   5   6   0   85.38   12.01   0
  -5  -6   0   85.38    8.62   0
   5  -6   0   86.14    9.78   0
  -5   6   0   82.16    7.74   0
   6   6   0  565.09   10.68   0
  -6   6   0  570.11   12.20   0
   6  -6   0  588.95   14.30   0
  -6  -6   0  571.68   10.62   0
  -7  -6   0   87.69    9.11   0
   7   6   0   75.86   12.75   0
  -7   6   0   74.38   11.60   0
   7  -6   0   96.51   10.67   0
  -8  -6   0   10.62   13.70   0
  -8   6   0    0.12    9.58   0
   8  -6   0  -11.90   12.59   0
  -9   6   0   14.28   12.93   0
  -9  -6   0   22.02   12.28   0
   0  -7   0    0.56    6.94   0
   0   7   0   17.33    9.97   0
  -1  -7   0   18.84    9.61   0
  -1   7   0   20.37   10.16   0
   1  -7   0    8.36    9.88   0
   1   7   0    9.88   10.41   0
   2  -7   0   40.51    7.06   0
   2   7   0   66.56    7.62   0
  -2  -7   0   40.34    7.01   0
  -2   7   0   34.23    7.43   0
   3  -7   0  761.89   13.98   0
  -3  -7   0  794.41   14.12   0
  -3   7   0  817.29   14.27   0
   3   7   0  801.84   13.64   0
   4   7   0   46.41   12.51   0
   4  -7   0   38.66    7.19   0
  -4  -7   0   33.73    9.99   0
  -4   7   0   29.95   10.22   0
   5   7   0 1056.27   15.07   0
  -5  -7   0  922.61   12.40   0
   5  -7   0 1043.65   16.29   0
  -5   7   0 1067.42   16.85   0
   6   7   0   71.45    7.59   0
  -6   7   0   67.67   11.49   0
   6  -7   0   65.05    8.01   0
  -6  -7   0   67.05    7.47   0
  -7  -7   0  432.59   14.26   0
   7   7   0  479.18   14.23   0
  -7   7   0  439.31   13.92   0
   7  -7   0  458.50   13.14   0
  -8  -7   0   21.80   10.73   0
  -8   7   0   26.36   13.29   0
   8  -7   0   18.92   12.61   0
   0  -8   0  294.90    9.15   0
   0   8   0  297.05    9.29   0
  -1  -8   0  652.35   10.96   0
  -1   8   0  598.28   10.89   0
   1  -8   0  600.62   10.78   0
   1   8   0  627.11   11.03   0
   2  -8   0  300.06    9.03   0
   2   8   0  319.95   11.58   0
  -2  -8   0  316.77    9.08   0
  -2   8   0  313.93    9.25   0
   3  -8   0 1071.29   13.21   0
  -3  -8   0 1106.35   13.69   0
  -3   8   0 1060.95   13.20   0
   3   8   0 1149.61   13.93   0
   4   8   0  323.08   12.81   0
   4  -8   0  358.28   10.53   0
  -4  -8   0  327.58   10.47   0
  -4   8   0  317.85   13.81   0
   5   8   0   23.10    7.68   0
  -5  -8   0   27.93    7.98   0
   5  -8   0   30.16    8.03   0
  -5   8   0   18.39   11.51   0
   6   8   0  989.85   16.15   0
  -6  -8   0  837.91   16.05   0
  -6   8   0  883.68   15.72   0
   6  -8   0  899.84   15.35   0
  -7  -8   0   36.04    9.10   0
   7   8   0   46.48    8.90   0
  -7   8   0   18.65    9.95   0
   7  -8   0   51.66   12.82   0
  -8  -8   0  105.54   15.28   0
   8   8   0  103.25   15.64   0
  -8   8   0  115.36   10.57   0
   8  -8   0  101.65   10.24   0
   0  -9   0    2.01    6.71   0
   0   9   0   16.18    7.00   0
  -1  -9   0  214.29   10.49   0
  -1   9   0  192.40   10.72   0
   1  -9   0  202.58    8.11   0
   1   9   0  219.96    9.89   0
   2  -9   0 1231.75   13.84   0
   2   9   0 1336.98   17.29   0
  -2  -9   0 1257.29   13.89   0
  -2   9   0 1292.20   15.71   0
   3  -9   0   95.92   11.85   0
  -3  -9   0  106.47    8.47   0
  -3   9   0   78.75   12.25   0
   3   9   0   90.36   11.96   0
   4   9   0  203.36    8.90   0
   4  -9   0  191.22   11.86   0
  -4  -9   0  192.66    9.17   0
  -4   9   0  186.27   12.27   0
   5   9   0  145.40   13.24   0
  -5  -9   0  100.69   11.20   0
   5  -9   0   98.00    8.04   0
  -5   9   0  118.68   11.28   0
   6   9   0   15.51   12.49   0
  -6  -9   0    8.72   10.69   0
  -6   9   0   15.08    7.73   0
   6  -9   0   26.31    7.56   0
   7   9   0  161.31   11.54   0
  -7  -9   0  158.01   13.93   0
  -7   9   0  141.72   10.28   0
   7  -9   0  171.08   13.77   0
  -8  -9   0    1.65   15.36   0
  -8   9   0    5.62   15.72   0
   0 -10   0  449.77   10.49   0
   0  10   0  472.55   10.65   0
  -1  10   0  311.51   13.05   0
   1 -10   0  294.12   12.85   0
   1  10   0  253.08    9.95   0
  -1 -10   0  293.21    9.68   0
   2 -10   0  784.45   12.33   0
   2  10   0  810.74   15.14   0
  -2 -10   0  833.30   14.64   0
  -2  10   0  796.62   12.41   0
   3 -10   0  501.89   10.68   0
  -3 -10   0  495.83   10.87   0
  -3  10   0  531.08   11.15   0
   3  10   0  505.68   10.69   0
   4  10   0  100.66   13.07   0
   4 -10   0   68.03   10.76   0
  -4 -10   0   73.31    7.92   0
  -4  10   0   80.56   11.14   0
   5  10   0   76.19   12.95   0
  -5 -10   0   70.98   10.82   0
   5 -10   0   81.75   10.75   0
  -5  10   0   76.95    8.07   0
   6  10   0  117.48   11.41   0
  -6 -10   0  138.40   13.62   0
  -6  10   0  123.04   10.08   0
   6 -10   0  127.70   10.17   0
   7  10   0   -4.37   14.64   0
  -7 -10   0   -9.92   12.95   0
  -7  10   0   -5.70   13.14   0
   7 -10   0   -3.69    9.10   0
   0 -11   0   -3.53    7.65   0
   0  11   0    1.53   10.88   0
  -1  11   0  235.41    9.01   0
   1 -11   0  242.39    8.89   0
   1  11   0  213.09    9.31   0
  -1 -11   0  235.64    9.00   0
   2 -11   0  366.04    9.82   0
   2  11   0  346.32    9.79   0
  -2 -11   0  359.82    9.77   0
  -2  11   0  360.23   12.78   0
   3 -11   0   95.25   10.82   0
  -3 -11   0   95.75   10.88   0
  -3  11   0   81.86    8.37   0
   3  11   0   88.72    9.90   0
   4  11   0   58.57    9.26   0
   4 -11   0   35.48    7.52   0
  -4 -11   0   37.64    7.51   0
  -4  11   0   50.82    7.75   0
   5  11   0    5.96   10.72   0
  -5 -11   0   -3.07    9.30   0
   5 -11   0    8.15   13.14   0
  -5  11   0   18.58    9.23   0
   6  11   0    6.88   10.90   0
  -6 -11   0    8.27   13.22   0
  -6  11   0    3.78   13.23   0
   6 -11   0   16.06   13.08   0
   0 -12   0  554.46   12.96   0
   0  12   0  569.52   15.28   0
  -1  12   0    8.09    7.20   0
   1 -12   0    7.02    7.22   0
   1  12   0   -5.43   13.04   0
  -1 -12   0   -4.06    7.25   0
   2 -12   0   -4.95   10.28   0
   2  12   0   -4.56    9.12   0
  -2 -12   0    6.25   10.10   0
  -2  12   0    4.22    7.15   0
   3  12   0  110.33   13.35   0
   3 -12   0   97.64   10.81   0
  -3 -12   0   99.35    7.87   0
  -3  12   0   88.55    8.18   0
   4  12   0   48.52   11.50   0
   4 -12   0   39.13   13.23   0
  -4 -12   0   50.99   13.17   0
  -4  12   0   53.79   13.33   0
   5  12   0  382.89   17.22   0
  -5 -12   0  363.71   12.09   0
   5 -12   0  373.59   15.13   0
  -5  12   0  392.82   15.02   0
  -6 -12   0    4.88   11.13   0
  -6  12   0   12.71   11.18   0
   6 -12   0    2.86   10.99   0
   0 -13   0  -12.85   10.30   0
   0  13   0    5.02   12.55   0
  -1  13   0    4.44    9.17   0
   1 -13   0   -2.61   12.76   0
   1  13   0   -3.24    9.11   0
  -1 -13   0   -0.34   12.62   0
   2 -13   0   -6.57    9.14   0
   2  13   0  -16.86   11.10   0
  -2 -13   0   -7.30   12.72   0
  -2  13   0   -9.43    9.21   0
   3  13   0   -6.57   11.18   0
   3 -13   0   18.55    9.15   0
  -3 -13   0   -5.41   12.86   0
  -3  13   0    1.86   13.36   0
   4  13   0  161.44   11.81   0
   4 -13   0  142.51   10.47   0
  -4 -13   0  146.34   10.62   0
  -4  13   0  161.43   10.50   0
   0 -14   0  461.33   15.11   0
   0  14   0  461.14   17.68   0
   1 -14   0   31.25    9.53   0
  -1  14   0   59.33   15.63   0
   1  14   0   28.32   11.29   0
  -1 -14   0   37.43   13.02   0
   2 -14   0   26.37   12.58   0
  -2 -14   0   22.66    9.07   0
   2  14   0   11.52   11.24   0
  -2  14   0  -11.60   13.22   0
   3  14   0    3.12   13.04   0
   3 -14   0   15.19    9.05   0
  -3 -14   0    0.64    8.90   0
  -3  14   0    9.03    9.12   0
 -10   0   1   17.07   16.67   0
  -9   0   1  177.97   11.07   0
  -8   0   1   -2.80    8.56   0
  -7   0   1  164.48   10.93   0
  -6   0   1   -7.75   11.18   0
  -5   0   1  632.57   12.66   0
  -4   0   1    9.54    9.64   0
  -3   0   1   54.06    7.97   0
  -2   0   1    4.12   13.02   0
  -1   0  -1 1609.96   32.50   0
  -2   0  -1    2.81   14.22   0
  -3   0  -1 4644.09   28.00   0
  -4   0  -1   -2.88    9.49   0
  -5   0  -1  189.82    7.83   0
  -6   0  -1    0.99    7.42   0
  -7   0  -1  927.13   13.97   0
  -8   0  -1   -3.23    8.37   0
  -9   0  -1   13.00    9.90   0
 -10  -1   1  199.42   12.87   0
 -10   1   1  202.99   17.53   0
  -9   1   1  -10.24   14.22   0
  -9  -1   1   28.24    9.94   0
  -8  -1   1  182.89    9.59   0
  -8   1   1  177.91   12.74   0
  -7  -1   1  256.09   11.55   0
  -7   1   1  260.38   11.25   0
  -6  -1   1  133.14   11.61   0
  -6   1   1  127.24    8.43   0
  -5  -1   1 4471.21   24.19   0
  -5   1   1 4612.06   25.69   0
   4  -1  -1  682.19   18.37   0
  -4   1   1  669.98   19.18   0
  -4  -1   1  652.01   13.93   0
   3  -1  -1 3520.67   38.78   0
  -3   1   1 3276.51   38.40   0
   3   1  -1 3278.72   25.44   0
  -3  -1   1 3227.20   26.65   0
  -2  -1   1 1288.55   21.23   0
   2  -1  -1 1352.14   30.65   0
   2   1  -1 1318.60   23.66   0
  -2   1   1 1316.89   31.72   0
  -1   1   1  311.68   21.88   0
   1  -1  -1  303.14   21.65   0
  -1  -1   1  248.00   12.93   0
   1   1  -1  253.32   13.11   0
  -1   1  -1   74.84   12.66   0
   1  -1   1   67.85   15.78   0
  -1  -1  -1  102.80   10.51   0
   1   1   1   59.86   10.35   0
   3  -1   1   98.00    8.87   0
  -3   1  -1   87.24   12.33   0
  -3  -1  -1   91.77    8.14   0
   4  -1   1  736.24   16.28   0
  -4   1  -1  699.07   16.96   0
  -4  -1  -1  694.50   13.31   0
  -5  -1  -1  339.88    8.77   0
  -5   1  -1  344.55   13.27   0
  -6  -1  -1    2.92    7.66   0
  -6   1  -1    0.44   10.50   0
  -7  -1  -1 1392.24   13.68   0
  -7   1  -1 1471.96   15.85   0
  -8  -1  -1   30.42    8.78   0
  -8   1  -1   26.75   12.32   0
  -9   1  -1  171.26   14.55   0
  -9  -1  -1  152.52   10.82   0
 -10  -2   1   -7.88   12.13   0
  -9   2   1  110.85   10.68   0
  -9  -2   1  120.37   14.93   0
  -8  -2   1  172.32   12.88   0
  -8   2   1  145.88    9.20   0
  -7  -2   1   51.09    7.66   0
  -7   2   1   62.42   10.13   0
  -6   2   1 2304.51   27.23   0
  -6  -2   1 2535.98   20.12   0
  -5  -2   1  472.60   12.00   0
  -5   2   1  488.86   15.35   0
   5  -2  -1  492.49   14.47   0
   4   2  -1    9.64    6.93   0
   4  -2  -1    6.69   10.08   0
  -4   2   1    4.60   10.79   0
  -4  -2   1    7.22    9.69   0
   3  -2  -1 2667.13   30.18   0
  -3   2   1 2566.37   30.73   0
   3   2  -1 2702.96   23.67   0
  -3  -2   1 2638.06   23.73   0
  -2  -2   1 2405.53   25.68   0
   2  -2  -1 2548.67   32.57   0
   2   2  -1 2404.46   27.41   0
  -2   2   1 2491.49   32.47   0
  -1  -2   1 1060.07   25.67   0
  -1   2   1 1066.55   25.27   0
   1  -2  -1 1070.08   24.99   0
   1   2  -1 1025.73   21.54   0
   0  -2  -1  573.53   17.88   0
   0  -2   1  560.26   21.16   0
   0   2  -1  544.99   18.62   0
   0   2   1  530.01   18.11   0
  -1   2  -1 1062.77   24.60   0
   1  -2   1 1010.59   23.63   0
  -1  -2  -1 1013.77   22.18   0
   1   2   1  984.66   19.90   0
  -2  -2  -1 2064.71   24.04   0
   2  -2   1 2099.86   25.13   0
   2   2   1 2044.62   22.16   0
  -2   2  -1 2127.91   26.14   0
   3  -2   1 4333.30   32.31   0
  -3   2  -1 4399.29   34.28   0
   3   2   1 4140.85   26.13   0
  -3  -2  -1 4155.94   26.17   0
   4  -2   1  557.07   14.46   0
  -4   2  -1  531.87   13.09   0
  -4  -2  -1  512.60   10.47   0
  -5  -2  -1  274.77    8.57   0
  -5   2  -1  269.88   12.66   0
   5  -2   1  299.04   12.09   0
  -6   2  -1 1260.58   17.85   0
  -6  -2  -1 1384.06   16.28   0
  -7  -2  -1   80.29    7.59   0
  -7   2  -1   63.85    7.44   0
  -8  -2  -1   -2.03    8.49   0
  -8   2  -1    2.09    8.33   0
  -9   2  -1  120.36   14.37   0
  -9  -2  -1  108.38   14.79   0
  -9  -3   1   21.10   10.01   0
  -9   3   1    8.22   14.11   0
  -8  -3   1   10.13   11.84   0
  -8   3   1   28.41   11.60   0
  -7  -3   1 1081.09   15.10   0
  -7   3   1 1075.65   20.03   0
  -6   3   1  532.20   13.15   0
   6  -3  -1  607.56   14.53   0
  -6  -3   1  624.35   14.08   0
   5   3  -1  689.39   13.10   0
  -5  -3   1  731.24   11.38   0
  -5   3   1  680.18   14.18   0
   5  -3  -1  714.01   15.53   0
   4   3  -1 1172.37   14.13   0
   4  -3  -1 1224.29   19.08   0
  -4  -3   1 1207.61   15.97   0
  -4   3   1 1220.03   19.60   0
   3  -3  -1 1656.15   20.67   0
  -3   3   1 1577.10   22.57   0
   3   3  -1 1640.75   18.98   0
  -3  -3   1 1571.37   17.22   0
  -2  -3   1 4909.86   31.78   0
   2  -3  -1 5108.84   36.23   0
   2   3  -1 5089.70   32.05   0
  -2   3   1 5023.40   37.42   0
   0  -3  -1 1455.75   21.95   0
   0  -3   1 1482.80   22.67   0
   0   3  -1 1493.31   23.05   0
   0   3   1 1491.69   22.28   0
  -1   3  -1   28.10   15.45   0
   1  -3   1   29.10   14.37   0
  -1  -3  -1   49.66   14.56   0
   1   3   1   30.72   10.99   0
  -2  -3  -1 3574.69   27.73   0
   2  -3   1 3659.82   29.31   0
   2   3   1 3567.26   26.17   0
  -2   3  -1 3673.69   31.11   0
   3  -3   1  179.54    9.40   0
  -3   3  -1  195.41   12.45   0
   3   3   1  188.20    8.80   0
  -3  -3  -1  183.96   11.10   0
   4   3   1  367.77    9.57   0
   4  -3   1  401.95   12.97   0
  -4  -3  -1  394.39    9.65   0
  -4   3  -1  383.98   11.43   0
   5   3   1 2375.68   17.18   0
  -5  -3  -1 2239.11   16.76   0
  -5   3  -1 2287.69   23.44   0
   5  -3   1 2426.87   22.81   0
  -6   3  -1  955.95   15.38   0
   6  -3   1 1030.08   14.84   0
  -6  -3  -1 1030.75   12.97   0
  -7  -3  -1  176.67   11.05   0
  -7   3  -1  180.59   12.78   0
  -8  -3  -1   43.62    8.68   0
  -8   3  -1   50.43    8.29   0
  -9  -3  -1   93.79   10.51   0
  -9   3  -1   81.87   14.45   0
  -9  -4   1   15.60   10.31   0
  -9   4   1    7.34   14.09   0
  -8   4   1   41.69    8.11   0
  -8  -4   1   52.39   12.19   0
  -7  -4   1  305.57    9.08   0
  -7   4   1  303.38   13.82   0
   7  -4  -1  311.44   10.34   0
   6   4  -1  355.86    9.86   0
  -6   4   1  319.21   10.47   0
   6  -4  -1  337.14   11.82   0
  -6  -4   1  333.54   12.73   0
   5   4  -1 1399.15   15.52   0
  -5  -4   1 1358.68   13.99   0
  -5   4   1 1371.02   19.24   0
   5  -4  -1 1403.67   17.19   0
   4   4  -1  535.17   12.62   0
   4  -4  -1  521.40   13.66   0
  -4  -4   1  517.43   12.54   0
  -4   4   1  528.74   14.32   0
   3  -4  -1 2112.53   21.37   0
  -3   4   1 2170.17   23.19   0
  -3  -4   1 1955.04   18.38   0
   3   4  -1 2044.79   18.69   0
   2  -4  -1 3466.89   28.36   0
   2   4  -1 3247.82   25.76   0
  -2  -4   1 3264.71   27.49   0
  -2   4   1 3388.58   26.88   0
  -1  -4   1 1703.11   22.30   0
  -1   4   1 1729.33   20.12   0
   1  -4  -1 1727.15   20.27   0
   1   4  -1 1594.86   19.75   0
   0  -4  -1  110.78    9.74   0
   0  -4   1  115.42   13.29   0
   0   4  -1  112.08   10.41   0
   0   4   1  123.32   13.55   0
  -1  -4  -1  101.74    9.55   0
  -1   4  -1  103.88   13.27   0
   1  -4   1  109.39   12.60   0
   1   4   1  108.43    9.93   0
  -2  -4  -1  213.39   12.64   0
   2  -4   1  260.45   10.70   0
   2   4   1  226.96   10.21   0
  -2   4  -1  283.61   14.00   0
   3  -4   1    9.78   10.48   0
  -3   4  -1   -1.37   11.22   0
  -3  -4  -1    1.03    7.35   0
   3   4   1   -3.71   10.59   0
   4   4   1  725.58   11.34   0
   4  -4   1  728.38   12.86   0
  -4  -4  -1  719.37   13.20   0
  -4   4  -1  729.44   13.10   0
   5   4   1  611.76   11.98   0
  -5  -4  -1  580.02   10.13   0
  -5   4  -1  569.82   14.04   0
   5  -4   1  633.29   13.67   0
  -6   4  -1  122.24   11.66   0
   6  -4   1  124.79    8.80   0
  -6  -4  -1  104.39    8.34   0
  -7  -4  -1   26.42    7.06   0
  -7   4  -1   50.80   11.40   0
   7  -4   1   32.59   10.13   0
  -8   4  -1   87.31   11.55   0
  -8  -4  -1   75.74    9.13   0
  -9  -4  -1  182.71   15.53   0
  -9   4  -1  189.57   15.05   0
  -9  -5   1  390.08   12.88   0
  -9   5   1  471.57   15.98   0
  -8  -5   1  147.84   12.93   0
  -8   5   1  113.95   12.18   0
   8  -5  -1  121.44   11.06   0
  -7  -5   1   20.71   11.50   0
  -7   5   1   25.07   11.06   0
   7  -5  -1   24.36   10.10   0
   6   5  -1   11.80   10.37   0
  -6   5   1   19.15   11.43   0
   6  -5  -1   18.04    7.50   0
  -6  -5   1   -6.64   10.67   0
   5   5  -1    7.19   11.61   0
  -5  -5   1   30.09   11.30   0
  -5   5   1   12.99    6.93   0
   5  -5  -1    8.37    9.34   0
   4   5  -1 1044.39   12.90   0
   4  -5  -1 1039.42   16.20   0
  -4  -5   1 1012.50   12.93   0
  -4   5   1 1055.78   16.70   0
   3  -5  -1  299.09   12.46   0
  -3   5   1  286.26   10.10   0
  -3  -5   1  275.25    9.25   0
   3   5  -1  282.02   11.76   0
   2  -5  -1 1132.38   15.69   0
   2   5  -1 1160.54   14.99   0
  -2  -5   1 1176.07   18.08   0
  -2   5   1 1146.02   15.77   0
  -1  -5   1  685.70   15.37   0
  -1   5   1  671.04   13.04   0
   1  -5  -1  679.94   13.24   0
   1   5  -1  623.48   12.84   0
   0  -5  -1 1118.16   17.40   0
   0  -5   1 1076.68   15.39   0
   0   5  -1 1154.24   17.99   0
   0   5   1 1099.20   15.56   0
  -1  -5  -1 8187.83   37.31   0
  -1   5  -1 7727.07   36.01   0
   1  -5   1 7677.82   36.30   0
   1   5   1 7729.38   35.49   0
   2  -5   1 1185.19   15.45   0
   2   5   1 1133.79   17.24   0
  -2  -5  -1 1149.64   15.77   0
  -2   5  -1 1130.48   15.60   0
   3  -5   1 2188.59   20.94   0
  -3   5  -1 2278.89   21.59   0
  -3  -5  -1 2063.32   17.34   0
   3   5   1 2166.48   19.22   0
   4   5   1 1271.22   13.76   0
   4  -5   1 1301.16   15.34   0
  -4  -5  -1 1228.00   15.21   0
  -4   5  -1 1273.19   17.23   0
   5   5   1   33.07    8.39   0
  -5  -5  -1   62.54   11.54   0
  -5   5  -1   30.33    9.95   0
   5  -5   1   43.55    9.46   0
   6   5   1    8.87    7.38   0
  -6   5  -1   23.82    8.05   0
   6  -5   1   10.46   10.39   0
  -6  -5  -1    3.30    7.30   0
  -7  -5  -1    3.41   12.10   0
  -7   5  -1    0.55    7.59   0
   7  -5   1    1.02    7.00   0
  -8  -5  -1  162.85    9.45   0
  -8   5  -1  146.88   12.01   0
   8  -5   1  167.45   11.22   0
  -9  -5  -1   11.99   10.04   0
  -9   5  -1   -7.65   14.05   0
  -9   6   1    5.54   12.88   0
  -9  -6   1  -19.08   17.71   0
  -8  -6   1  316.76   10.57   0
  -8   6   1  328.52   15.78   0
   8  -6  -1  349.50   14.94   0
  -7  -6   1  144.91   12.80   0
   7   6  -1  121.17   12.91   0
  -7   6   1  113.03   11.62   0
   7  -6  -1  123.90    8.41   0
   6   6  -1   59.04   10.75   0
  -6   6   1   54.18   11.74   0
   6  -6  -1   67.86   10.86   0
  -6  -6   1   45.54   10.87   0
   5   6  -1  491.25   10.66   0
  -5  -6   1  452.69   10.56   0
   5  -6  -1  407.66   10.15   0
  -5   6   1  457.32   13.04   0
   4   6  -1   13.85    6.96   0
   4  -6  -1   28.05    7.07   0
  -4  -6   1   37.01    6.78   0
  -4   6   1   25.62   10.04   0
   3  -6  -1    3.21    7.04   0
  -3  -6   1    3.67    9.62   0
  -3   6   1    8.87    7.22   0
   3   6  -1    4.86    9.86   0
   2  -6  -1    4.65    7.20   0
   2   6  -1    5.22   10.22   0
  -2  -6   1    3.25    7.14   0
  -2   6   1    8.23    7.23   0
  -1  -6   1   40.58   10.51   0
  -1   6   1   29.20    8.02   0
   1  -6  -1   37.53    7.76   0
   1   6  -1   45.02    8.29   0
   0  -6  -1 7480.68   33.13   0
   0  -6   1 7553.12   34.62   0
   0   6  -1 7377.62   34.35   0
   0   6   1 7491.00   34.38   0
  -1  -6  -1   -0.34    7.14   0
  -1   6  -1   -8.81    7.77   0
   1  -6   1    1.42   10.50   0
   1   6   1    5.38   11.10   0
   2  -6   1  139.45   11.02   0
   2   6   1  139.98    8.23   0
  -2  -6  -1  157.03    8.39   0
  -2   6  -1  142.11    8.57   0
   3  -6   1  576.87   11.24   0
  -3   6  -1  602.29   11.57   0
  -3  -6  -1  555.89   12.77   0
   3   6   1  578.88   10.74   0
   4   6   1  916.78   12.03   0
   4  -6   1  940.58   14.80   0
  -4  -6  -1  871.14   13.71   0
  -4   6  -1  934.51   13.31   0
   5   6   1  855.14   12.21   0
  -5  -6  -1  821.72   11.90   0
   5  -6   1  837.83   14.18   0
  -5   6  -1  771.49   12.55   0
   6   6   1  350.73    9.38   0
  -6   6  -1  340.93   13.40   0
   6  -6   1  340.59   10.04   0
  -6  -6  -1  298.67    9.13   0
  -7  -6  -1   21.06   12.41   0
   7   6   1   31.28   12.42   0
  -7   6  -1   33.15   11.04   0
   7  -6   1   18.58   10.12   0
  -8  -6  -1   18.05   14.92   0
  -8   6  -1    8.55    9.82   0
   8  -6   1   14.71    8.99   0
  -9   6  -1   16.40   13.18   0
  -9  -6  -1   10.68   12.24   0
  -8  -7   1   48.33   15.13   0
  -8   7   1   40.23   13.61   0
   8  -7  -1   47.15   12.92   0
  -7  -7   1    2.32    8.77   0
   7   7  -1   12.00   12.22   0
  -7   7   1   -5.34   10.81   0
   7  -7  -1    3.91    7.04   0
   6   7  -1  238.93   11.39   0
  -6   7   1  252.43   12.66   0
   6  -7  -1  239.83    9.50   0
  -6  -7   1  232.23   11.51   0
   5   7  -1   71.58    8.27   0
  -5  -7   1   58.71    8.44   0
   5  -7  -1   75.65   11.83   0
  -5   7   1   54.52   12.41   0
   4   7  -1 5111.85   26.67   0
   4  -7  -1 4650.47   27.47   0
  -4  -7   1 4783.86   27.71   0
  -4   7   1 4891.17   27.57   0
   3  -7  -1  202.89    8.71   0
  -3  -7   1  180.43   11.13   0
  -3   7   1  196.79    8.75   0
   3   7  -1  209.54   11.03   0
   2  -7  -1  185.58   10.99   0
   2   7  -1  183.15   11.00   0
  -2  -7   1  199.46    8.41   0
  -2   7   1  206.94   11.29   0
  -1  -7   1  104.62    7.54   0
  -1   7   1   86.95    7.81   0
   1  -7  -1  109.99   10.36   0
   1   7  -1   93.00    8.01   0
   0  -7  -1  229.05    8.81   0
   0  -7   1  227.54   11.41   0
   0   7  -1  207.91    8.96   0
   0   7   1  215.64    8.76   0
  -1  -7  -1  243.01    8.75   0
  -1   7  -1  235.21   11.41   0
   1  -7   1  225.32    8.73   0
   1   7   1  217.70   11.47   0
   2  -7   1  672.90   11.52   0
   2   7   1  674.61   13.36   0
  -2  -7  -1  673.49   11.51   0
  -2   7  -1  682.97   11.58   0
   3  -7   1  373.70   11.77   0
  -3  -7  -1  362.36   12.11   0
  -3   7  -1  372.88    9.83   0
   3   7   1  365.22    9.51   0
   4   7   1   89.67   12.25   0
   4  -7   1   91.19    9.80   0
  -4  -7  -1   92.54    8.90   0
  -4   7  -1   84.06    7.38   0
   5   7   1   34.47    7.84   0
  -5  -7  -1   28.37   11.15   0
   5  -7   1   33.33    7.99   0
  -5   7  -1   42.81    8.23   0
   6   7   1  502.46   10.00   0
  -6   7  -1  465.16   11.07   0
   6  -7   1  547.99   13.32   0
  -6  -7  -1  477.29   12.38   0
  -7  -7  -1    3.21    8.89   0
   7   7   1   11.96   12.33   0
  -7   7  -1   -6.16    7.72   0
   7  -7   1    1.87    7.02   0
  -8  -7  -1  746.42   14.02   0
  -8   7  -1  694.35   15.47   0
   8  -7   1  791.63   17.19   0
  -8  -8   1  162.59   11.37   0
   8   8  -1  171.43   15.41   0
  -8   8   1  159.03   14.43   0
   8  -8  -1  138.87   10.66   0
   7   8  -1  369.11   10.70   0
  -7  -8   1  344.60   15.83   0
  -7   8   1  359.21   14.14   0
   7  -8  -1  377.30   14.99   0
   6   8  -1   18.68    9.16   0
  -6  -8   1    8.04   10.82   0
  -6   8   1   20.59    7.50   0
   6  -8  -1   11.93    7.47   0
   5   8  -1  330.27    9.63   0
  -5  -8   1  327.20   10.60   0
   5  -8  -1  318.44   10.22   0
  -5   8   1  334.20   10.40   0
   4   8  -1   -5.06    8.14   0
   4  -8  -1  -16.27   11.76   0
  -4  -8   1   -2.66    8.15   0
  -4   8   1   -6.25    8.66   0
   3  -8  -1  156.71    7.75   0
  -3  -8   1  139.83    7.99   0
  -3   8   1  160.31   10.58   0
   3   8  -1  165.93    9.52   0
   2  -8  -1   -0.04    9.65   0
   2   8  -1    7.95    7.23   0
  -2  -8   1   13.54    6.84   0
  -2   8   1    8.80    9.90   0
  -1  -8   1   32.76    6.79   0
  -1   8   1   17.43    6.94   0
   1  -8  -1   26.91    7.00   0
   1   8  -1   19.91   10.25   0
   0  -8  -1 2160.95   17.37   0
   0  -8   1 2044.19   17.14   0
   0   8  -1 2190.02   19.00   0
   0   8   1 2104.38   17.10   0
  -1  -8  -1  315.68   11.20   0
  -1   8  -1  309.24   11.59   0
   1  -8   1  326.73   11.49   0
   1   8   1  308.65   11.76   0
   2  -8   1  124.05    7.85   0
   2   8   1  137.72   10.53   0
  -2  -8  -1  137.73    7.70   0
  -2   8  -1  130.33    7.86   0
   3  -8   1  262.07   11.01   0
  -3  -8  -1  266.56    8.87   0
  -3   8  -1  264.88    8.83   0
   3   8   1  308.75   13.30   0
   4   8   1 1108.38   15.76   0
   4  -8   1 1057.06   13.80   0
  -4  -8  -1 1096.94   14.32   0
  -4   8  -1 1120.70   14.10   0
   5   8   1  337.40    9.56   0
  -5  -8  -1  367.91   10.50   0
   5  -8   1  350.56    9.83   0
  -5   8  -1  364.43   13.16   0
   6   8   1   67.29    9.20   0
  -6   8  -1   59.75    8.06   0
   6  -8   1   49.76    7.76   0
  -6  -8  -1   69.78    9.14   0
  -7  -8  -1  158.81   13.26   0
   7   8   1  177.47   10.13   0
  -7   8  -1  176.84   10.96   0
   7  -8   1  184.02   10.45   0
  -8  -8  -1    3.25   10.19   0
  -8   8  -1    8.34   13.27   0
   8  -8   1   -9.05    9.05   0
   8   9  -1   99.21   17.75   0
  -8  -9   1   55.41   14.87   0
  -8   9   1   88.15   15.07   0
   8  -9  -1   95.90   15.59   0
   7   9  -1   10.12   10.61   0
  -7  -9   1   14.86   13.06   0
  -7   9   1    4.59    9.48   0
   7  -9  -1   11.54    9.14   0
   6   9  -1  217.29   13.49   0
  -6  -9   1  226.10   11.95   0
  -6   9   1  231.88   12.10   0
   6  -9  -1  223.07   11.99   0
   5   9  -1   -4.23    9.10   0
  -5  -9   1    8.29    7.52   0
   5  -9  -1   -9.92    7.49   0
  -5   9   1   -5.60   10.79   0
   4   9  -1   -1.33   10.79   0
   4  -9  -1    6.10   10.94   0
  -4  -9   1    0.93    7.60   0
  -4   9   1    9.01    7.98   0
   3  -9  -1   95.27   11.66   0
  -3  -9   1   87.34   11.76   0
  -3   9   1   99.07    8.81   0
   3   9  -1  105.81   11.69   0
   2  -9  -1  970.13   12.54   0
   2   9  -1 1050.88   13.73   0
  -2  -9   1  999.66   14.49   0
  -2   9   1  966.79   12.51   0
  -1  -9   1  104.10    7.35   0
  -1   9   1   93.04    7.43   0
   1  -9  -1   91.45    7.47   0
   1   9  -1   97.67    9.10   0
   0  -9  -1 1361.40   15.68   0
   0  -9   1 1292.77   15.52   0
   0   9  -1 1264.74   13.79   0
   0   9   1 1290.80   15.51   0
  -1  -9  -1 1626.01   15.03   0
  -1   9  -1 1649.64   15.34   0
   1  -9   1 1697.51   16.76   0
   1   9   1 1736.54   16.04   0
   2  -9   1   42.61    6.71   0
   2   9   1   42.62   12.32   0
  -2  -9  -1   20.27    9.53   0
  -2   9  -1   23.51    6.99   0
   3  -9   1  795.00   14.87   0
  -3  -9  -1  764.11   14.74   0
  -3   9  -1  794.09   14.97   0
   3   9   1  783.14   14.60   0
   4   9   1  530.77   10.72   0
   4  -9   1  511.97   13.52   0
  -4  -9  -1  607.44   13.90   0
  -4   9  -1  623.88   13.92   0
   5   9   1  182.59    9.85   0
  -5  -9  -1  187.20   11.65   0
   5  -9   1  185.80   11.57   0
  -5   9  -1  174.48   11.85   0
   6   9   1   15.19    9.28   0
  -6  -9  -1   32.90    7.62   0
  -6   9  -1   29.93    7.75   0
   6  -9   1   34.63   10.60   0
   7   9   1   51.65   10.92   0
  -7  -9  -1   53.49    9.88   0
  -7   9  -1   60.31    9.61   0
   7  -9   1   67.68   12.96   0
   7  10  -1  114.61   15.49   0
  -7 -10   1   83.57   13.95   0
  -7  10   1  106.89   14.06   0
   7 -10  -1   90.67   13.94   0
   6  10  -1   59.69   10.88   0
  -6 -10   1   41.11    9.70   0
  -6  10   1   45.00   13.36   0
   6 -10  -1   49.50   13.07   0
   5  10  -1   72.08    9.31   0
  -5 -10   1   85.06   10.62   0
   5 -10  -1   84.42    8.03   0
  -5  10   1   88.86    8.05   0
   4  10  -1   19.65    9.29   0
   4 -10  -1   13.85   10.56   0
  -4 -10   1   22.42   10.42   0
  -4  10   1   11.83    7.64   0
   3 -10  -1  985.28   13.14   0
  -3 -10   1  965.58   13.08   0
  -3  10   1  988.39   13.20   0
   3  10  -1 1027.89   15.08   0
   2 -10  -1  858.12   12.59   0
   2  10  -1  815.21   12.27   0
  -2 -10   1  838.31   15.05   0
  -2  10   1  829.40   12.56   0
  -1  10   1  400.78   13.07   0
   1 -10  -1  371.51   12.83   0
   1  10  -1  363.46   10.13   0
  -1 -10   1  401.18   10.30   0
   0 -10  -1    2.23    8.00   0
   0 -10   1    2.58    8.05   0
   0  10  -1    1.60    8.40   0
   0  10   1   20.73   11.38   0
  -1  10  -1    3.37   11.73   0
   1 -10   1   -2.07   11.46   0
   1  10   1    7.24    8.08   0
  -1 -10  -1    6.88   11.27   0
   2 -10   1   72.94    8.51   0
   2  10   1   70.69   12.09   0
  -2 -10  -1   88.61   11.68   0
  -2  10  -1   79.83    8.72   0
   3 -10   1   61.15    8.13   0
  -3 -10  -1   66.27    8.06   0
  -3  10  -1   96.76   11.55   0
   3  10   1   69.78    8.14   0
   4  10   1    0.18    9.06   0
   4 -10   1    7.75    7.15   0
  -4 -10  -1   10.08    7.27   0
  -4  10  -1   -4.69   10.60   0
   5  10   1    7.51    8.92   0
  -5 -10  -1   12.44    7.30   0
   5 -10   1   24.99    7.22   0
  -5  10  -1    2.29   10.57   0
   6  10   1  123.49   15.39   0
  -6 -10  -1   91.79   10.01   0
  -6  10  -1  101.70   10.23   0
   6 -10   1   91.29    9.91   0
   7  10   1   25.73   16.26   0
  -7 -10  -1   33.34   12.99   0
  -7  10  -1   27.02   12.93   0
   7 -10   1   20.51    9.15   0
   6  11  -1   79.63   10.86   0
  -6 -11   1   75.27   13.38   0
  -6  11   1   55.50    9.91   0
   6 -11  -1   28.09    9.87   0
   5  11  -1    9.02   14.07   0
  -5 -11   1   14.35    9.08   0
   5 -11  -1   -3.73    9.27   0
  -5  11   1   32.30   12.74   0
   4  11  -1   -0.06   12.67   0
   4 -11  -1    9.06    7.17   0
  -4 -11   1  -10.48    7.25   0
  -4  11   1    9.83   10.29   0
   3 -11  -1  131.58    8.31   0
  -3 -11   1  139.26   11.28   0
  -3  11   1  147.40   11.38   0
   3  11  -1  149.39   13.70   0
   2 -11  -1   20.71   10.67   0
   2  11  -1  -10.15   10.85   0
  -2 -11   1    9.62    7.33   0
  -2  11   1    5.06    7.59   0
  -1  11   1  646.13   13.88   0
   1 -11  -1  665.63   13.78   0
   1  11  -1  666.53   13.89   0
  -1 -11   1  680.26   11.31   0
   0 -11  -1  222.21    9.18   0
   0 -11   1  239.80   12.02   0
   0  11  -1  237.11    9.16   0
   0  11   1  241.38   12.22   0
  -1  11  -1    7.98    7.87   0
   1 -11   1   23.39    7.76   0
   1  11   1   25.19    7.91   0
  -1 -11  -1   18.33    7.75   0
   2 -11   1  882.00   12.17   0
   2  11   1  860.09   12.12   0
  -2 -11  -1  859.95   12.40   0
  -2  11  -1  878.75   12.41   0
   3 -11   1   -1.01    7.27   0
  -3 -11  -1   -4.60   10.17   0
  -3  11  -1   12.94    7.51   0
   3  11   1    5.92    9.27   0
   4  11   1   -4.43   12.64   0
   4 -11   1   -2.08    7.17   0
  -4 -11  -1    8.23    7.39   0
  -4  11  -1    4.60   10.50   0
   5  11   1  497.44   12.98   0
  -5 -11  -1  422.50   11.98   0
   5 -11   1  458.05   15.11   0
  -5  11  -1  426.77   15.75   0
   6  11   1   14.10   14.81   0
  -6 -11  -1   19.77   12.57   0
  -6  11  -1   -0.80    9.18   0
   6 -11   1    1.81   12.92   0
  -6 -12   1   87.35   11.36   0
   6 -12  -1   70.91   11.74   0
   5  12  -1   39.64   10.97   0
  -5 -12   1   36.95   13.23   0
   5 -12  -1   23.05   13.07   0
  -5  12   1   40.75    9.39   0
   4  12  -1  108.10   15.88   0
   4 -12  -1   81.56    9.81   0
  -4 -12   1   98.03   13.25   0
  -4  12   1   93.69    9.78   0
   3  12  -1   30.05    9.55   0
   3 -12  -1   13.86    7.62   0
  -3 -12   1   26.35    7.54   0
  -3  12   1   13.08    7.63   0
   2 -12  -1   98.04    8.06   0
   2  12  -1  111.03   13.45   0
  -2 -12   1  100.31    7.93   0
  -2  12   1  110.64   10.86   0
  -1  12   1   27.15   10.75   0
   1 -12  -1   44.57    7.65   0
   1  12  -1   48.71    9.64   0
  -1 -12   1   38.27    7.67   0
   0 -12  -1   -1.22    7.38   0
   0 -12   1   -6.26    7.33   0
   0  12  -1    6.24    9.37   0
   0  12   1    5.96    9.37   0
  -1  12  -1  119.85   10.72   0
   1 -12   1   87.18   10.76   0
   1  12   1  124.67   13.25   0
  -1 -12  -1  103.87   10.88   0
   2 -12   1   25.12    7.37   0
   2  12   1   56.56    9.28   0
  -2 -12  -1   41.59   10.39   0
  -2  12  -1   31.13   10.52   0
   3  12   1  140.25    9.98   0
   3 -12   1  128.25    8.25   0
  -3 -12  -1  155.88   11.03   0
  -3  12  -1  130.46    8.40   0
   4  12   1  264.02   16.59   0
   4 -12   1  250.69   14.17   0
  -4 -12  -1  255.94   10.77   0
  -4  12  -1  259.98   10.88   0
   5  12   1   25.70   15.33   0
  -5 -12  -1   -9.01    9.36   0
   5 -12   1    6.23    9.38   0
  -5  12  -1    6.28    9.20   0
  -5 -13   1  152.64   12.43   0
  -5  13   1  121.51   12.62   0
   4  13  -1   23.93   10.94   0
   4 -13  -1    3.04    9.43   0
  -4 -13   1   16.14    9.40   0
  -4  13   1   39.79   13.13   0
   3  13  -1  410.09   17.13   0
   3 -13  -1  336.05   14.84   0
  -3 -13   1  334.18   11.29   0
  -3  13   1  276.58   11.54   0
   2 -13  -1  -14.89   12.82   0
   2  13  -1   20.99   15.41   0
  -2 -13   1    0.73    8.95   0
  -2  13   1   -1.72   12.76   0
   1 -13  -1   15.55    8.99   0
  -1  13   1   27.73   12.53   0
   1  13  -1  -23.17   12.72   0
  -1 -13   1   -0.12    9.12   0
   0 -13  -1   15.77    7.26   0
   0 -13   1   28.69    7.29   0
   0  13  -1   33.55    9.04   0
   0  13   1   42.67    9.18   0
  -1  13  -1   27.71    9.48   0
   1 -13   1   35.18    9.28   0
   1  13   1   51.11    9.15   0
  -1 -13  -1   27.16    9.33   0
   2 -13   1   43.28    9.51   0
  -2 -13  -1   66.26    9.13   0
   2  13   1   51.94   15.60   0
  -2  13  -1   51.55    9.44   0
   3  13   1   -6.15   15.34   0
   3 -13   1   -7.16    9.11   0
  -3 -13  -1    5.70    9.09   0
  -3  13  -1    0.82   13.19   0
   4  13   1   10.93   15.49   0
   4 -13   1  -25.16   12.99   0
  -4 -13  -1    9.02    8.98   0
  -4  13  -1    4.75    9.36   0
   3  14  -1    7.37   18.40   0
   3 -14  -1   10.89    9.12   0
  -3 -14   1   -6.05   12.71   0
  -3  14   1   -8.23    9.00   0
   2 -14  -1  -10.90    9.08   0
  -2 -14   1   10.84   12.51   0
   2  14  -1   -0.59   10.84   0
  -2  14   1   -8.71   13.07   0
   1 -14  -1  152.85   10.16   0
  -1  14   1  146.45   12.05   0
   1  14  -1  173.16   11.94   0
  -1 -14   1  138.67   10.32   0
   0 -14  -1    0.52   13.20   0
   0 -14   1    3.58    9.32   0
   0  14  -1   29.70   11.04   0
   0  14   1   30.21   11.11   0
   1 -14   1  119.01   13.36   0
  -1  14  -1  141.35   11.56   0
   1  14   1  140.78   16.22   0
  -1 -14  -1   85.64   13.62   0
   2 -14   1   -5.57   12.92   0
  -2 -14  -1    5.61    9.17   0
   2  14   1   24.19   10.96   0
  -2  14  -1   -1.55   13.13   0
   3  14   1   67.46   19.22   0
   3 -14   1   83.39   10.12   0
  -3 -14  -1   87.27   10.25   0
  -3  14  -1  109.35   10.09   0
 -10   0   2   30.56   12.26   0
  -9   0   2  -11.29   13.18   0
  -8   0   2 1522.13   15.52   0
  -7   0   2    0.88    6.90   0
  -6   0   2    3.59    7.47   0
  -5   0   2   -0.27    6.36   0
  -4   0   2  110.18   10.50   0
  -3   0   2   -0.88   10.29   0
  -2   0   2 2503.55   32.41   0
  -1   0   2    3.26    8.89   0
   1   0  -2    2.86    9.17   0
  -1   0  -2   -3.84   14.57   0
  -3   0  -2   -5.85    7.34   0
  -4   0  -2 8990.99   35.02   0
  -5   0  -2   -2.82    6.18   0
  -6   0  -2  193.70    8.51   0
  -7   0  -2   -4.29    9.85   0
  -8   0  -2   56.38    8.65   0
  -9   0  -2    8.20   13.86   0
 -10  -1   2   32.35   12.37   0
 -10   1   2    9.93   17.11   0
  -9   1   2   89.21   13.77   0
  -9  -1   2   89.24   10.68   0
  -8  -1   2   -5.70   11.96   0
  -8   1   2    6.13   11.77   0
  -7  -1   2    3.18    6.99   0
  -7   1   2    8.88    9.36   0
  -6  -1   2  156.69   11.66   0
  -6   1   2  133.74   11.36   0
  -5  -1   2    8.62    9.58   0
  -5   1   2   24.43    6.56   0
   4  -1  -2 5088.06   46.86   0
  -4   1   2 4756.02   47.71   0
  -4  -1   2 4622.25   27.50   0
   3  -1  -2 2164.26   34.69   0
  -3   1   2 2123.27   35.60   0
   3   1  -2 2034.88   21.55   0
  -3  -1   2 2102.56   23.28   0
  -2  -1   2  644.36   19.80   0
   2  -1  -2  662.30   25.45   0
   2   1  -2  639.29   19.79   0
  -2   1   2  623.96   25.15   0
  -1   1   2 2021.50   38.59   0
   1  -1  -2 2083.46   39.45   0
  -1  -1   2 1638.63   31.15   0
   1   1  -2 1702.21   32.17   0
  -2  -1  -2 3121.19   28.08   0
   2  -1   2 3199.61   32.48   0
   2   1   2 3075.15   28.11   0
  -2   1  -2 3159.56   31.25   0
   3  -1   2 3123.06   28.46   0
  -3   1  -2 2952.62   28.78   0
  -3  -1  -2 2790.07   22.81   0
  -4   1  -2  267.81   10.37   0
  -4  -1  -2  270.96    8.71   0
  -5  -1  -2   14.85    6.33   0
  -5   1  -2   17.77    9.57   0
  -6  -1  -2  376.42    9.91   0
  -6   1  -2  394.23    9.86   0
  -7  -1  -2   -5.47    9.98   0
  -7   1  -2    0.04    7.00   0
  -8  -1  -2  666.71   11.84   0
  -8   1  -2  642.96   11.73   0
  -9   1  -2   85.17   10.23   0
  -9  -1  -2   55.27   10.34   0
 -10   2   2   25.34   16.79   0
 -10  -2   2   25.71   17.25   0
  -9   2   2    9.01    9.86   0
  -9  -2   2    1.79    9.99   0
  -8  -2   2   90.62    9.24   0
  -8   2   2  104.65    8.80   0
  -7  -2   2  129.93   10.94   0
  -7   2   2  148.57   10.06   0
  -6   2   2  847.30   19.14   0
  -6  -2   2  879.28   15.26   0
  -5  -2   2   -0.66    6.82   0
  -5   2   2    3.31   10.50   0
   5  -2  -2    2.56    9.50   0
   4   2  -2  669.33   14.04   0
   4  -2  -2  681.14   17.40   0
  -4   2   2  632.31   17.94   0
  -4  -2   2  627.98   13.99   0
  -3   2   2 6485.98   47.73   0
   3   2  -2 6441.02   34.61   0
  -3  -2   2 6338.48   35.91   0
  -2  -2   2  542.76   15.26   0
   2  -2  -2  584.82   17.47   0
   2   2  -2  575.65   18.44   0
  -2   2   2  564.99   17.36   0
  -1  -2   2 1885.54   31.92   0
  -1   2   2 1810.62   27.59   0
   1  -2  -2 1808.90   29.80   0
   1   2  -2 1694.72   28.89   0
   0  -2  -2 1326.67   25.54   0
   0  -2   2 1247.09   23.60   0
   0   2  -2 1249.43   23.90   0
   0   2   2 1266.64   24.60   0
  -1   2  -2 2646.60   31.57   0
   1  -2   2 2584.12   29.24   0
  -1  -2  -2 2511.67   27.78   0
   1   2   2 2598.82   30.24   0
  -2  -2  -2  466.21   12.64   0
   2  -2   2  498.24   16.31   0
   2   2   2  463.81   12.92   0
  -2   2  -2  483.03   16.97   0
   3  -2   2  379.15   13.33   0
  -3   2  -2  340.87   13.80   0
   3   2   2  324.53    9.95   0
  -3  -2  -2  346.10    9.80   0
   4  -2   2 1024.46   16.82   0
  -4   2  -2 1000.02   17.47   0
  -4  -2  -2  995.31   14.47   0
  -5  -2  -2   17.90    9.07   0
  -5   2  -2   -1.82    9.74   0
   5  -2   2    8.10    6.46   0
  -6   2  -2 1150.67   16.47   0
  -6  -2  -2 1314.15   15.91   0
  -7  -2  -2   72.28    7.59   0
  -7   2  -2   58.57   10.36   0
  -8  -2  -2   45.45    8.64   0
  -8   2  -2   65.58   11.96   0
  -9   2  -2  261.10   11.68   0
  -9  -2  -2  297.51   15.43   0
  -9  -3   2   15.69   14.53   0
  -9   3   2    9.14   13.95   0
  -8  -3   2  127.55    9.16   0
  -8   3   2  115.29    8.84   0
  -7  -3   2 1076.59   15.30   0
  -7   3   2 1048.36   20.60   0
  -6   3   2 1543.54   22.39   0
   6  -3  -2 1591.58   20.17   0
  -6  -3   2 1646.04   18.18   0
   5   3  -2  781.56   11.74   0
  -5  -3   2  811.26   13.48   0
  -5   3   2  811.54   17.30   0
   5  -3  -2  806.28   14.82   0
   4   3  -2  157.27    8.13   0
   4  -3  -2  144.18   11.61   0
  -4  -3   2  159.54   10.81   0
  -4   3   2  137.16    9.35   0
   3  -3  -2  106.75   12.08   0
  -3   3   2  101.81   12.23   0
   3   3  -2  110.61   11.53   0
  -3  -3   2  102.60   11.32   0
  -2  -3   2 1515.65   21.60   0
   2  -3  -2 1550.37   21.49   0
   2   3  -2 1475.14   19.64   0
  -2   3   2 1553.09   21.38   0
  -1  -3   2 1040.35   22.19   0
  -1   3   2 1054.32   21.99   0
   1  -3  -2 1085.74   21.54   0
   1   3  -2  997.01   22.72   0
   0  -3  -2 5193.23   38.15   0
   0  -3   2 5076.08   37.38   0
   0   3  -2 5140.27   39.43   0
   0   3   2 4993.89   36.02   0
  -1   3  -2 4882.52   34.51   0
   1  -3   2 4854.33   34.28   0
  -1  -3  -2 4860.74   33.33   0
   1   3   2 4802.11   35.29   0
  -2  -3  -2   23.49    8.21   0
   2  -3   2   31.35    8.24   0
   2   3   2   19.89    8.40   0
  -2   3  -2   32.47   12.11   0
   3  -3   2   -5.16    7.21   0
  -3   3  -2    9.75   10.49   0
   3   3   2    5.46    7.00   0
  -3  -3  -2    6.98    6.97   0
   4   3   2 2925.11   19.55   0
   4  -3   2 3091.85   24.98   0
  -4  -3  -2 3005.14   19.83   0
  -4   3  -2 3044.21   25.66   0
  -5  -3  -2 3279.43   20.84   0
  -5   3  -2 3206.20   26.23   0
   5  -3   2 3268.78   23.76   0
  -6   3  -2 1966.29   20.41   0
   6  -3   2 2074.17   19.58   0
  -6  -3  -2 2083.25   16.20   0
  -7  -3  -2  526.37   12.18   0
  -7   3  -2  465.98   14.87   0
  -8  -3  -2   -0.75    8.33   0
  -8   3  -2    5.07    8.00   0
  -9  -3  -2    8.73   10.35   0
  -9   3  -2   11.48   10.07   0
  -9  -4   2   -4.70   14.69   0
  -9   4   2    7.12    9.90   0
  -8   4   2   26.11   11.79   0
  -8  -4   2   14.23   12.17   0
  -7  -4   2  242.62    8.99   0
  -7   4   2  244.91   13.35   0
   7  -4  -2  252.32   10.26   0
   6   4  -2  250.99    9.25   0
  -6   4   2  218.63   11.81   0
   6  -4  -2  249.00   11.27   0
  -6  -4   2  240.83   12.25   0
   5   4  -2 1309.53   13.72   0
  -5  -4   2 1271.15   15.43   0
  -5   4   2 1245.98   17.40   0
   5  -4  -2 1389.47   18.77   0
   4   4  -2  843.13   14.81   0
   4  -4  -2  740.00   15.46   0
  -4  -4   2  693.25   11.77   0
  -4   4   2  714.80   15.81   0
   3  -4  -2 1140.65   16.84   0
  -3   4   2 1172.85   18.79   0
  -3  -4   2 1118.79   17.00   0
   3   4  -2 1168.62   15.06   0
   2  -4  -2 4606.83   31.03   0
   2   4  -2 4586.70   28.94   0
  -2  -4   2 4667.33   33.92   0
  -2   4   2 4655.57   31.98   0
  -1  -4   2   72.39    8.94   0
  -1   4   2   62.17    9.26   0
   1  -4  -2   75.05   12.14   0
   1   4  -2   70.98    9.62   0
   0  -4  -2  205.85   10.51   0
   0  -4   2  205.04   10.48   0
   0   4  -2  207.26   11.07   0
   0   4   2  195.09   10.69   0
  -1  -4  -2 3650.15   27.01   0
  -1   4  -2 3544.82   27.06   0
   1  -4   2 3509.34   26.73   0
   1   4   2 3403.92   26.16   0
  -2  -4  -2 4054.18   27.25   0
   2  -4   2 3917.88   27.19   0
   2   4   2 4069.75   27.23   0
  -2   4  -2 4068.79   29.18   0
   3  -4   2  133.03   11.11   0
  -3   4  -2  124.76   11.48   0
  -3  -4  -2  110.52   10.41   0
   3   4   2  113.68    8.11   0
   4   4   2   59.15    7.14   0
   4  -4   2   52.36    7.15   0
  -4  -4  -2   56.92    9.44   0
  -4   4  -2   44.27    7.60   0
   5   4   2  186.34    7.79   0
  -5  -4  -2  219.90    9.99   0
  -5   4  -2  184.86    8.83   0
   5  -4   2  209.81   10.58   0
  -6   4  -2  519.70   12.63   0
   6  -4   2  566.66   14.39   0
  -6  -4  -2  546.03   10.40   0
  -7  -4  -2  412.54    9.37   0
  -7   4  -2  407.09   13.89   0
   7  -4   2  426.03   12.93   0
  -8   4  -2  134.67   11.96   0
  -8  -4  -2  133.75    9.34   0
  -9  -4  -2   66.60   14.69   0
  -9   4  -2   48.88   10.25   0
  -9  -5   2   -0.64   14.93   0
  -9   5   2   -0.90   10.10   0
  -8  -5   2   62.30    8.77   0
  -8   5   2   51.82   11.02   0
   8  -5  -2   48.27   10.28   0
  -7  -5   2  292.21    9.26   0
  -7   5   2  301.59   13.74   0
   7  -5  -2  340.02   13.09   0
   6   5  -2  198.71    8.71   0
  -6   5   2  186.36   12.83   0
   6  -5  -2  194.27   12.10   0
  -6  -5   2  194.66   11.77   0
   5   5  -2   84.68    8.51   0
  -5  -5   2   58.36   11.90   0
  -5   5   2   61.37   10.08   0
   5  -5  -2   59.80    9.75   0
   4   5  -2  158.74    7.93   0
   4  -5  -2  168.50   10.92   0
  -4  -5   2  152.77    7.90   0
  -4   5   2  152.96    8.72   0
   3  -5  -2   31.89   10.53   0
  -3  -5   2   35.62   10.40   0
  -3   5   2   40.31    7.82   0
   3   5  -2   32.51    7.65   0
   2  -5  -2 2152.72   21.89   0
   2   5  -2 2191.84   19.46   0
  -2  -5   2 2109.70   20.94   0
  -2   5   2 2194.30   19.97   0
  -1  -5   2 4722.58   29.45   0
  -1   5   2 4584.81   29.51   0
   1  -5  -2 4719.06   30.05   0
   1   5  -2 4699.08   29.54   0
   0  -5  -2 4721.11   29.78   0
   0  -5   2 4713.62   28.83   0
   0   5  -2 4805.60   29.09   0
   0   5   2 4589.22   27.94   0
  -1  -5  -2   67.91   11.21   0
  -1   5  -2   76.18    8.64   0
   1  -5   2   64.50    8.29   0
   1   5   2   67.49    8.56   0
  -2  -5  -2 7719.27   33.16   0
   2  -5   2 7732.51   34.91   0
   2   5   2 7865.34   33.29   0
  -2   5  -2 7950.98   35.30   0
   3  -5   2  139.29    8.36   0
  -3   5  -2  140.78   11.42   0
  -3  -5  -2  164.75    8.31   0
   3   5   2  155.23   10.96   0
   4   5   2    7.47    6.72   0
   4  -5   2   11.44    6.68   0
  -4  -5  -2    1.68    9.46   0
  -4   5  -2    5.00    7.21   0
   5   5   2  567.78   13.65   0
  -5  -5  -2  547.21   10.81   0
  -5   5  -2  502.81   13.16   0
   5  -5   2  511.08   10.62   0
   6   5   2   42.70    7.71   0
  -6   5  -2   40.19    8.41   0
   6  -5   2   64.10   10.59   0
  -6  -5  -2   46.16   10.54   0
  -7  -5  -2   32.46    8.68   0
  -7   5  -2   33.40    7.92   0
   7  -5   2   48.24    7.06   0
  -8  -5  -2   44.75   12.35   0
  -8   5  -2   52.37   13.77   0
   8  -5   2   44.54    9.11   0
  -9  -5  -2    0.84   14.59   0
  -9   5  -2   17.95   14.03   0
  -9   6   2  242.22   15.40   0
  -9  -6   2  277.46   13.73   0
   9  -6  -2  232.32   15.26   0
  -8  -6   2    2.35   12.56   0
  -8   6   2   17.88    9.47   0
   8  -6  -2   10.53   12.61   0
  -7  -6   2  296.94   10.28   0
   7   6  -2  313.67   13.64   0
  -7   6   2  283.13   13.13   0
   7  -6  -2  307.78   12.54   0
   6   6  -2   40.54   10.37   0
  -6   6   2   24.49    8.07   0
   6  -6  -2   22.49   10.76   0
  -6  -6   2   30.21   10.80   0
   5   6  -2  475.62   13.54   0
  -5  -6   2  408.28   10.47   0
   5  -6  -2  408.85   12.09   0
  -5   6   2  408.81   10.40   0
   4   6  -2  250.37   10.96   0
   4  -6  -2  228.59   11.30   0
  -4  -6   2  228.25   11.36   0
  -4   6   2  207.31   11.48   0
   3  -6  -2   97.16   10.63   0
  -3  -6   2   98.99    7.81   0
  -3   6   2  101.36    8.05   0
   3   6  -2   95.91    7.74   0
   2  -6  -2 1542.69   18.13   0
   2   6  -2 1471.71   17.54   0
  -2  -6   2 1455.77   16.70   0
  -2   6   2 1477.25   16.14   0
  -1  -6   2   15.68    7.36   0
  -1   6   2   35.19    7.89   0
   1  -6  -2   11.81    7.53   0
   1   6  -2   11.31   10.54   0
   0  -6  -2  394.23   13.04   0
   0  -6   2  387.53   10.65   0
   0   6  -2  413.32   13.81   0
   0   6   2  381.75   10.71   0
  -1  -6  -2    9.36    7.10   0
  -1   6  -2    2.01   10.62   0
   1  -6   2   -2.86   10.14   0
   1   6   2    5.51    7.35   0
   2  -6   2    4.30    7.04   0
   2   6   2  -14.99    7.50   0
  -2  -6  -2   -5.82    7.06   0
  -2   6  -2    5.90    7.29   0
   3  -6   2 4499.63   25.09   0
  -3   6  -2 4370.82   24.98   0
  -3  -6  -2 4389.06   23.25   0
   3   6   2 4536.42   23.46   0
   4   6   2   -1.99    6.78   0
   4  -6   2    9.08    9.66   0
  -4  -6  -2    8.85    9.65   0
  -4   6  -2    4.11    7.07   0
   5   6   2  829.18   11.98   0
  -5  -6  -2  831.81   14.35   0
   5  -6   2  801.81   12.10   0
  -5   6  -2  810.56   12.62   0
   6   6   2   22.33   10.18   0
  -6   6  -2    2.80   11.00   0
   6  -6   2   23.81   10.55   0
  -6  -6  -2   21.07    7.39   0
  -7  -6  -2  220.40    9.89   0
  -7   6  -2  223.30    9.54   0
   7  -6   2  219.34    8.93   0
  -8  -6  -2  262.99   11.65   0
  -8   6  -2  251.62   15.10   0
   8  -6   2  268.06   14.20   0
  -9  -6  -2    8.20   12.08   0
  -9   6  -2  -11.16   14.69   0
  -8  -7   2   14.56   10.73   0
   8   7  -2   20.64   10.40   0
  -8   7   2   12.16   13.35   0
   8  -7  -2    7.56   12.45   0
  -7  -7   2   -1.76    8.92   0
   7   7  -2   12.12   12.29   0
  -7   7   2   18.64   10.44   0
   7  -7  -2    6.90   10.19   0
   6   7  -2   55.57   10.63   0
  -6   7   2   78.89   11.44   0
   6  -7  -2   59.06    8.32   0
  -6  -7   2   59.89   10.64   0
   5   7  -2 1550.66   17.22   0
  -5  -7   2 1509.61   17.92   0
   5  -7  -2 1419.84   16.21   0
  -5   7   2 1583.68   19.28   0
   4   7  -2  344.90   11.43   0
   4  -7  -2  331.77   11.81   0
  -4  -7   2  324.34   10.01   0
  -4   7   2  327.94   12.36   0
   3  -7  -2 2249.16   18.49   0
  -3  -7   2 2119.25   18.67   0
  -3   7   2 2153.34   18.13   0
   3   7  -2 2152.98   17.01   0
   2  -7  -2   11.93    9.71   0
   2   7  -2   16.90    7.16   0
  -2  -7   2   17.63    9.90   0
  -2   7   2   -3.40   10.02   0
  -1  -7   2 1143.57   14.09   0
  -1   7   2 1135.77   15.76   0
   1  -7  -2 1141.19   14.01   0
   1   7  -2 1126.44   14.17   0
   0  -7  -2  228.04   11.25   0
   0  -7   2  214.82    8.85   0
   0   7  -2  204.04    8.81   0
   0   7   2  214.05    8.78   0
  -1  -7  -2  161.47    8.14   0
  -1   7  -2  168.03    8.36   0
   1  -7   2  159.86    8.12   0
   1   7   2  174.92   11.04   0
   2  -7   2  374.91    9.63   0
   2   7   2  370.81    9.77   0
  -2  -7  -2  373.15   11.76   0
  -2   7  -2  371.99    9.77   0
   3  -7   2 1846.56   16.66   0
  -3  -7  -2 2037.52   19.10   0
  -3   7  -2 2015.50   17.36   0
   3   7   2 1964.22   16.03   0
   4   7   2  329.90   13.03   0
   4  -7   2  315.80    9.10   0
  -4  -7  -2  305.04    9.81   0
  -4   7  -2  298.81    9.15   0
   5   7   2  266.63    9.12   0
  -5  -7  -2  244.05    8.95   0
   5  -7   2  253.29    9.63   0
  -5   7  -2  257.75   12.95   0
   6   7   2   24.27   11.59   0
  -6   7  -2   18.13   11.11   0
   6  -7   2   34.34   10.52   0
  -6  -7  -2    6.53    9.18   0
  -7  -7  -2  675.59   11.99   0
   7   7   2  656.94   12.24   0
  -7   7  -2  643.49   14.80   0
   7  -7   2  635.66   12.26   0
  -8  -7  -2   -0.06   14.82   0
  -8   7  -2  -16.03   13.55   0
   8  -7   2    5.24   12.54   0
   8   8  -2  -14.26   14.63   0
  -8  -8   2   -4.89   13.20   0
  -8   8   2    0.70    9.20   0
   8  -8  -2    5.51    8.86   0
   7   8  -2  115.20    9.48   0
  -7  -8   2  122.77    8.91   0
  -7   8   2   98.33   12.75   0
   7  -8  -2  128.29   12.40   0
   6   8  -2   24.08    8.90   0
  -6  -8   2   20.76    7.71   0
  -6   8   2   18.23   10.73   0
   6  -8  -2   32.79    7.53   0
   5   8  -2  872.15   14.67   0
  -5  -8   2  847.07   16.20   0
   5  -8  -2  799.50   13.12   0
  -5   8   2  880.13   15.77   0
   4   8  -2 1016.49   13.31   0
   4  -8  -2 1076.68   16.62   0
  -4  -8   2 1086.49   17.04   0
  -4   8   2 1048.42   14.14   0
   3  -8  -2   44.17    9.88   0
  -3  -8   2   28.31    9.72   0
  -3   8   2   31.98    7.14   0
   3   8  -2   36.08    9.00   0
   2  -8  -2 1513.27   15.13   0
   2   8  -2 1444.79   14.51   0
  -2  -8   2 1469.91   16.93   0
  -2   8   2 1499.68   16.76   0
  -1  -8   2  166.61    8.15   0
  -1   8   2  164.93   10.81   0
   1  -8  -2  177.15   10.50   0
   1   8  -2  162.74    8.21   0
   0  -8  -2   85.87    9.93   0
   0  -8   2   56.05    7.37   0
   0   8  -2   68.16    7.47   0
   0   8   2   55.66    7.60   0
  -1  -8  -2  442.70   11.85   0
  -1   8  -2  462.27   12.25   0
   1  -8   2  426.13   11.88   0
   1   8   2  420.94    9.78   0
   2  -8   2   96.25    9.83   0
   2   8   2   96.76    7.62   0
  -2  -8  -2  116.35    9.79   0
  -2   8  -2   95.55    7.66   0
   3  -8   2 1762.01   15.88   0
  -3  -8  -2 1883.08   18.13   0
  -3   8  -2 1848.89   16.21   0
   3   8   2 1972.96   18.80   0
   4   8   2  121.35    8.56   0
   4  -8   2  117.75    8.89   0
  -4  -8  -2  128.55   12.09   0
  -4   8  -2  129.28    9.01   0
   5   8   2   26.21   10.46   0
  -5  -8  -2   20.98    7.39   0
   5  -8   2   12.72    7.73   0
  -5   8  -2   21.29    8.01   0
   6   8   2   31.66    9.22   0
  -6   8  -2   29.74    7.96   0
   6  -8   2   11.31   10.50   0
  -6  -8  -2   47.33   12.71   0
  -7  -8  -2  273.80   15.85   0
   7   8   2  271.10   15.70   0
  -7   8  -2  240.28   11.21   0
   7  -8   2  240.99   10.92   0
  -8  -8  -2   13.68   10.68   0
  -8   8  -2   23.28   13.30   0
   8  -8   2   23.58    8.85   0
   8   9  -2   18.96   17.28   0
  -8  -9   2   22.80   13.28   0
  -8   9   2   28.79    9.44   0
   8  -9  -2   28.85   14.38   0
   7   9  -2  241.54   12.08   0
  -7  -9   2  213.23   11.27   0
  -7   9   2  214.20   14.71   0
   7  -9  -2  220.67   11.00   0
   6   9  -2  159.12    9.65   0
  -6  -9   2  158.35   11.76   0
  -6   9   2  177.38   11.55   0
   6  -9  -2  148.73    8.87   0
   5   9  -2   71.99    9.30   0
  -5  -9   2   53.30    8.12   0
   5  -9  -2   47.07   10.81   0
  -5   9   2   49.59    7.93   0
   4   9  -2   26.85    7.70   0
   4  -9  -2   12.25   11.01   0
  -4  -9   2   21.43   10.94   0
  -4   9   2   23.44    7.77   0
   3  -9  -2    0.22    8.12   0
  -3  -9   2   -1.18   11.23   0
  -3   9   2    3.96    8.23   0
   3   9  -2    1.23    8.10   0
   2  -9  -2   48.98    9.67   0
   2   9  -2   58.43    9.11   0
  -2  -9   2   48.86    6.96   0
  -2   9   2   52.19    7.08   0
  -1  -9   2 2136.20   18.73   0
  -1   9   2 2037.89   16.63   0
   1  -9  -2 2170.06   18.43   0
   1   9  -2 2246.75   20.07   0
   0  -9  -2  528.04   10.13   0
   0  -9   2  517.33   10.36   0
   0   9  -2  573.66   12.69   0
   0   9   2  578.50   14.92   0
  -1  -9  -2  119.81    7.57   0
  -1   9  -2  134.05    7.78   0
   1  -9   2  122.89    7.58   0
   1   9   2  130.11   12.73   0
   2  -9   2 1018.78   14.45   0
   2   9   2 1123.54   16.37   0
  -2  -9  -2 1020.44   12.63   0
  -2   9  -2 1054.79   12.85   0
   3  -9   2   90.98   11.66   0
  -3  -9  -2   89.63   11.62   0
  -3   9  -2   99.05   12.24   0
   3   9   2   76.00   11.96   0
   4   9   2   38.52    7.72   0
   4  -9   2   32.53    7.87   0
  -4  -9  -2   30.37   11.08   0
  -4   9  -2   29.51   11.25   0
   5   9   2  549.48   14.94   0
  -5  -9  -2  540.79   13.51   0
   5  -9   2  499.30   13.41   0
  -5   9  -2  551.33   13.65   0
   6   9   2  397.64   10.83   0
  -6  -9  -2  363.40   12.84   0
  -6   9  -2  397.49   12.95   0
   6  -9   2  376.85   10.12   0
   7   9   2    0.76   14.58   0
   7  -9   2    0.93   12.68   0
  -7  -9  -2    7.82   12.65   0
  -7   9  -2    3.26    9.29   0
   7  10  -2  -26.27   15.19   0
  -7 -10   2    5.15    9.10   0
  -7  10   2    1.55    9.27   0
   7 -10  -2    1.17   12.94   0
   6  10  -2  257.62   11.93   0
  -6 -10   2  299.09   14.88   0
  -6  10   2  232.14   14.84   0
   6 -10  -2  239.84   11.16   0
   5  10  -2  113.87    9.40   0
  -5 -10   2   93.17    8.24   0
   5 -10  -2  102.31   10.75   0
  -5  10   2   95.09    8.26   0
   4  10  -2   40.41   12.86   0
   4 -10  -2   31.62    7.46   0
  -4 -10   2   16.14    7.51   0
  -4  10   2   24.25    7.73   0
   3 -10  -2  219.51   12.27   0
  -3 -10   2  205.62   12.16   0
  -3  10   2  213.42    9.24   0
   3  10  -2  248.62   12.07   0
   2 -10  -2  468.21   10.63   0
   2  10  -2  462.70   10.61   0
  -2 -10   2  473.96   10.53   0
  -2  10   2  452.91   10.59   0
  -1  10   2    4.96    7.98   0
   1 -10  -2    4.97   11.09   0
   1  10  -2    0.39    8.16   0
  -1 -10   2   -0.60    7.96   0
   0 -10  -2  260.93    9.31   0
   0 -10   2  261.50    9.47   0
   0  10  -2  265.15    9.48   0
   0  10   2  248.23    9.71   0
  -1  10  -2  520.74   14.49   0
   1 -10   2  550.69   11.29   0
   1  10   2  532.46   11.17   0
  -1 -10  -2  550.48   10.98   0
   2 -10   2  756.00   12.03   0
   2  10   2  796.88   14.68   0
  -2 -10  -2  787.68   14.85   0
  -2  10  -2  767.91   12.32   0
   3 -10   2   11.88   10.89   0
  -3 -10  -2    0.23    7.79   0
  -3  10  -2   10.55   11.13   0
   3  10   2  -12.52    7.95   0
   4  10   2   50.03    9.27   0
   4 -10   2   43.25    7.72   0
  -4 -10  -2   40.17    7.73   0
  -4  10  -2   55.62    7.91   0
   5  10   2  183.10   13.38   0
  -5 -10  -2  149.72    8.76   0
   5 -10   2  196.23   11.13   0
  -5  10  -2  170.74    8.57   0
   6  10   2   65.66   10.93   0
  -6 -10  -2   56.01    9.41   0
  -6  10  -2   37.36   13.42   0
   6 -10   2   47.87   13.26   0
   7  10   2   27.42   12.68   0
  -7 -10  -2   16.08    9.15   0
  -7  10  -2   20.21    9.13   0
   7 -10   2   11.71    9.08   0
   6  11  -2  180.72   11.51   0
  -6 -11   2  173.50   14.40   0
  -6  11   2  166.73   10.50   0
   6 -11  -2  150.30   10.72   0
   5  11  -2   77.70    8.98   0
  -5 -11   2   75.44   13.23   0
   5 -11  -2   54.16   13.22   0
  -5  11   2   45.72    9.84   0
   4  11  -2  -12.71    9.10   0
   4 -11  -2   -2.11   10.44   0
  -4 -11   2    4.38    7.12   0
  -4  11   2    7.18   10.52   0
   3 -11  -2   37.52   10.66   0
  -3 -11   2   48.92   10.68   0
  -3  11   2   29.78   10.78   0
   3  11  -2   52.83    9.43   0
   2 -11  -2  272.80    9.18   0
   2  11  -2  258.72    9.21   0
  -2 -11   2  244.68    9.28   0
  -2  11   2  243.22    9.30   0
  -1  11   2  161.17   11.69   0
   1 -11  -2  165.25   11.44   0
   1  11  -2  156.40    8.81   0
  -1 -11   2  176.22    8.70   0
   0 -11  -2  288.23    9.50   0
   0 -11   2  302.14   12.22   0
   0  11  -2  331.09   12.28   0
   0  11   2  308.29   12.33   0
  -1  11  -2  890.80   14.93   0
   1 -11   2  810.21   12.01   0
   1  11   2  822.33   12.37   0
  -1 -11  -2  850.03   14.48   0
   2 -11   2   41.87   10.72   0
   2  11   2   41.59    9.57   0
  -2 -11  -2   28.74   10.91   0
  -2  11  -2   27.47    7.88   0
   3 -11   2   88.03    8.07   0
  -3 -11  -2   94.98    7.97   0
  -3  11  -2   98.37   11.06   0
   3  11   2  107.50   13.20   0
   4  11   2  272.24   10.66   0
   4 -11   2  257.46    9.12   0
  -4 -11  -2  244.00   11.91   0
  -4  11  -2  261.67    9.48   0
   5  11   2   64.28   15.51   0
  -5 -11  -2   67.43   13.48   0
   5 -11   2   86.40    9.56   0
  -5  11  -2   88.23    9.81   0
   6  11   2  199.03   11.43   0
  -6 -11  -2  201.30   13.85   0
  -6  11  -2  187.68   14.07   0
   6 -11   2  161.39   10.54   0
   6  12  -2   35.83   12.72   0
  -6 -12   2   19.01   11.28   0
  -6  12   2   17.77   11.39   0
   6 -12  -2   23.58   11.37   0
   5  12  -2   16.09   10.85   0
  -5 -12   2    7.83   13.03   0
   5 -12  -2   11.66    9.20   0
  -5  12   2   18.26   12.81   0
   4  12  -2  -11.60   11.17   0
   4 -12  -2  -14.60   13.20   0
  -4 -12   2   -4.22    9.21   0
  -4  12   2   12.85   13.07   0
   3  12  -2  447.62   14.69   0
   3 -12  -2  369.68    9.88   0
  -3 -12   2  386.04   12.61   0
  -3  12   2  394.06   12.73   0
   2 -12  -2   76.41   11.01   0
   2  12  -2   94.25    9.78   0
  -2 -12   2  112.01    8.08   0
  -2  12   2  100.79    8.24   0
   1 -12  -2  281.98    9.06   0
  -1  12   2  269.82   14.39   0
   1  12  -2  285.49   14.36   0
  -1 -12   2  288.89   11.83   0
   0 -12  -2   59.87   10.89   0
   0 -12   2   85.35    7.81   0
   0  12  -2   79.54    7.99   0
   0  12   2   84.10    9.66   0
  -1  12  -2    6.91    7.35   0
   1 -12   2   12.43    7.19   0
   1  12   2  -18.11    9.25   0
  -1 -12  -2   -3.67    7.13   0
   2 -12   2   21.29   10.14   0
   2  12   2   -6.26   12.72   0
  -2 -12  -2   -1.12    7.05   0
  -2  12  -2   14.56    7.42   0
   3  12   2   22.96    8.94   0
   3 -12   2   -9.54   10.12   0
  -3 -12  -2   14.60    7.20   0
  -3  12  -2   24.63   10.29   0
   4  12   2  174.13   11.86   0
   4 -12   2  169.42   10.16   0
  -4 -12  -2  203.59   13.77   0
  -4  12  -2  152.07   10.42   0
   5  12   2    6.50   10.66   0
  -5 -12  -2   12.33   12.72   0
   5 -12   2   13.40    9.09   0
  -5  12  -2    5.88    9.28   0
  -5 -13   2   46.87   11.08   0
   4  13  -2  387.38   17.28   0
   4 -13  -2  322.92   11.76   0
  -4 -13   2  367.85   14.94   0
  -4  13   2  311.43   15.12   0
   3  13  -2    0.01   15.68   0
   3 -13  -2   -6.32   13.09   0
  -3 -13   2  -14.18    9.22   0
  -3  13   2  -15.52   13.27   0
   2 -13  -2    4.63   12.85   0
   2  13  -2   -3.21   11.08   0
  -2 -13   2   -6.35    8.91   0
  -2  13   2   -4.99    9.29   0
   1 -13  -2   76.37    9.43   0
  -1  13   2   60.55   13.25   0
   1  13  -2   84.02    9.48   0
  -1 -13   2   53.33   13.30   0
   0 -13  -2   82.06    9.58   0
   0 -13   2   77.34   11.84   0
   0  13  -2   61.35   13.15   0
   0  13   2   76.95    9.58   0
  -1  13  -2   88.16   13.14   0
   1 -13   2   78.10    9.41   0
   1  13   2   95.85   13.19   0
  -1 -13  -2   98.09   13.11   0
   2 -13   2   93.66   13.06   0
  -2 -13  -2  124.89    9.47   0
   2  13   2   85.04   11.44   0
  -2  13  -2   65.22   13.56   0
   3  13   2  -13.32   10.86   0
   3 -13   2    1.88    9.00   0
  -3 -13  -2   13.78    8.84   0
  -3  13  -2   14.88   12.87   0
   4  13   2   33.06   11.03   0
   4 -13   2   22.84   12.97   0
  -4 -13  -2   30.51   12.83   0
  -4  13  -2   31.18   13.27   0
   3  14  -2   22.97   18.81   0
   3 -14  -2   53.27    9.73   0
  -3 -14   2   51.76    9.60   0
  -3  14   2   56.92   13.39   0
  -2  14   2   -9.42   10.88   0
   2 -14  -2   -9.79    9.15   0
  -2 -14   2    5.80    8.93   0
   2  14  -2   18.12   15.45   0
   1 -14  -2   15.83    9.51   0
  -1  14   2   17.76   15.66   0
   1  14  -2   15.99   11.22   0
  -1 -14   2   15.40    9.18   0
   0 -14  -2   11.94    9.23   0
   0 -14   2    0.49    9.15   0
   0  14  -2    7.71   15.68   0
   0  14   2   13.42   15.52   0
  -1  14  -2   -0.65    9.29   0
   1 -14   2   -2.98   12.83   0
   1  14   2   -2.62   10.80   0
  -1 -14  -2   -3.44    9.07   0
   2 -14   2   64.13    9.72   0
  -2 -14  -2   72.27   13.33   0
   2  14   2   44.16   11.88   0
  -2  14  -2   50.65   10.08   0
   3  14   2  -15.81   12.95   0
   3 -14   2    4.79    9.05   0
  -3 -14  -2  -25.78   12.95   0
  -3  14  -2    1.39    9.39   0
 -10   0   3    7.31   11.78   0
  -9   0   3  715.60   15.20   0
  -8   0   3    8.36   11.63   0
  -7   0   3 1419.45   15.95   0
  -6   0   3   -8.64   10.86   0
  -5   0   3 1201.30   15.93   0
  -4   0   3    3.16    9.57   0
  -3   0   3  480.55   14.85   0
  -2   0   3   -1.61   13.49   0
  -1   0  -3 1937.52   26.55   0
  -2   0  -3   -1.21   12.91   0
  -4   0  -3    0.28    6.69   0
  -5   0  -3 1974.90   17.05   0
  -6   0  -3   -1.57   10.60   0
  -7   0  -3  201.93    8.16   0
  -8   0  -3   -5.05   11.62   0
  -9   0  -3   61.19   10.57   0
 -10  -1   3  -12.73   17.20   0
 -10   1   3   -2.12   11.67   0
  -9   1   3  164.70   10.98   0
  -9  -1   3  190.35   14.12   0
  -8  -1   3  152.04    9.34   0
  -8   1   3  154.80    8.98   0
  -7  -1   3   27.60    7.18   0
  -7   1   3   19.32    6.38   0
  -6  -1   3  836.06   14.94   0
  -6   1   3  778.34   12.12   0
  -5  -1   3   87.28    7.43   0
  -5   1   3   99.71    9.60   0
   4  -1  -3  168.13   15.57   0
  -4   1   3  167.80   16.62   0
  -4  -1   3  166.99   11.20   0
   3  -1  -3  701.38   24.71   0
  -3   1   3  684.00   24.84   0
   3   1  -3  696.73   14.25   0
  -3  -1   3  701.01   16.34   0
  -2  -1   3  447.26   18.73   0
   2  -1  -3  469.86   22.39   0
   2   1  -3  468.45   18.74   0
  -2   1   3  466.65   22.08   0
   0  -1   3  780.21   22.51   0
   0   1  -3  726.55   19.90   0
   0  -1  -3  651.16   21.04   0
   0   1   3  666.94   20.23   0
  -1   1  -3 1147.15   21.04   0
   1  -1   3 1167.11   20.82   0
  -1  -1  -3 1124.33   19.92   0
   1   1   3 1184.17   22.86   0
  -2  -1  -3  523.37   12.87   0
   2  -1   3  540.52   14.06   0
  -2   1  -3  530.95   14.52   0
   3  -1   3 3844.15   29.38   0
  -3   1  -3 3717.67   29.47   0
  -3  -1  -3 3590.07   23.40   0
  -4   1  -3  937.69   14.91   0
  -4  -1  -3  904.84   12.23   0
  -5  -1  -3   19.08    6.38   0
  -5   1  -3   19.88    9.77   0
  -6   1  -3  513.88   12.94   0
  -6  -1  -3  505.27   10.27   0
  -7  -1  -3   13.87   10.02   0
  -7   1  -3   15.03    9.90   0
  -8  -1  -3   94.48   12.15   0
  -8   1  -3   92.90   12.17   0
  -9   1  -3    7.52   13.95   0
  -9  -1  -3    2.49   10.04   0
 -10   2   3   40.00   16.59   0
 -10  -2   3   51.88   12.37   0
  -9   2   3    4.30    9.25   0
  -9  -2   3   -5.84   14.56   0
  -8  -2   3   48.55   12.23   0
  -8   2   3   56.66   10.88   0
  -7  -2   3   10.30   10.25   0
  -7   2   3   -5.07    8.50   0
  -6   2   3  348.64    9.16   0
  -6  -2   3  358.93   10.34   0
  -5  -2   3 3470.41   23.86   0
  -5   2   3 3463.60   36.24   0
   5  -2  -3 3829.88   36.50   0
   4   2  -3 5832.33   30.75   0
   4  -2  -3 6088.81   45.82   0
  -4   2   3 5911.34   45.98   0
  -4  -2   3 5480.77   30.30   0
   3  -2  -3  308.57   15.34   0
  -3   2   3  306.00   15.24   0
   3   2  -3  308.57   10.79   0
  -3  -2   3  286.71   13.30   0
  -1  -2   3  643.02   21.61   0
  -1   2   3  635.06   21.06   0
   1  -2  -3  648.71   20.64   0
   1   2  -3  624.79   19.32   0
   0  -2   3   62.41   11.07   0
   0   2  -3   68.36   11.85   0
   0  -2  -3   62.18   15.56   0
   0   2   3   61.62   16.00   0
  -2  -2  -3 1115.40   17.91   0
   2  -2   3 1149.70   19.09   0
   2   2   3 1134.08   18.15   0
  -2   2  -3 1055.07   19.40   0
   3  -2   3    4.13    9.67   0
  -3   2  -3    2.93   10.26   0
   3   2   3   -1.03    9.85   0
  -3  -2  -3    2.69    6.82   0
   4  -2   3 1280.49   17.66   0
  -4   2  -3 1220.07   16.39   0
  -4  -2  -3 1242.13   13.53   0
  -5  -2  -3  437.10    9.17   0
  -5   2  -3  426.76   11.01   0
   5  -2   3  454.50   10.71   0
  -6   2  -3  252.33    9.57   0
  -6  -2  -3  308.00   12.31   0
  -7  -2  -3  947.98   11.97   0
  -7   2  -3 1008.85   14.07   0
  -8  -2  -3  257.68    9.77   0
  -8   2  -3  242.88    9.71   0
  -9   2  -3    3.92   14.27   0
  -9  -2  -3   11.10   14.34   0
  -9  -3   3   26.26   14.69   0
  -9   3   3   32.03   13.35   0
  -8  -3   3   58.97    9.18   0
  -8   3   3   75.79    7.94   0
  -7  -3   3  459.22   12.74   0
  -7   3   3  434.16   11.50   0
   6  -3  -3 1134.52   19.43   0
  -6   3   3 1097.74   20.02   0
  -6  -3   3 1161.59   16.89   0
   5   3  -3   73.49    6.99   0
  -5  -3   3   62.93    9.86   0
  -5   3   3   69.16   10.65   0
   5  -3  -3   69.20   10.33   0
   4   3  -3  904.65   15.15   0
   4  -3  -3  894.68   16.38   0
  -4  -3   3  850.40   13.29   0
  -4   3   3  899.14   18.48   0
   3  -3  -3 3710.64   32.91   0
  -3   3   3 3602.75   31.67   0
   3   3  -3 3673.88   27.38   0
  -3  -3   3 3356.17   25.50   0
   2  -3  -3 1685.30   22.20   0
   2   3  -3 1672.25   22.43   0
  -2  -3   3 1707.65   25.69   0
  -2   3   3 1663.41   21.60   0
  -1  -3   3  268.85   15.94   0
  -1   3   3  254.83   12.52   0
   1  -3  -3  260.73   15.42   0
   1   3  -3  303.72   17.05   0
   0  -3  -3  309.48   12.96   0
   0  -3   3  294.15   16.26   0
   0   3  -3  298.88   17.10   0
   0   3   3  302.03   13.66   0
  -1   3  -3 4813.12   34.15   0
   1  -3   3 4739.67   33.94   0
  -1  -3  -3 4838.82   33.61   0
   1   3   3 4677.12   32.19   0
  -2  -3  -3 1110.97   15.32   0
   2  -3   3 1112.94   16.29   0
   2   3   3 1163.71   15.57   0
  -2   3  -3 1123.58   16.42   0
   3  -3   3  732.29   13.05   0
  -3   3  -3  736.30   15.41   0
   3   3   3  723.78   14.08   0
  -3  -3  -3  730.06   13.87   0
   4   3   3  692.11   10.94   0
   4  -3   3  711.90   12.46   0
  -4  -3  -3  684.14   10.93   0
  -4   3  -3  649.01   12.73   0
  -5  -3  -3 1009.51   13.64   0
  -5   3  -3  916.27   14.18   0
   5  -3   3 1003.43   13.88   0
  -6   3  -3 1103.56   15.21   0
   6  -3   3 1151.38   14.66   0
  -6  -3  -3 1170.32   15.34   0
  -7  -3  -3   -3.40    9.71   0
  -7   3  -3    0.65    7.91   0
  -8  -3  -3  165.05    9.39   0
  -8   3  -3  133.86    9.01   0
  -9  -3  -3   44.70   10.69   0
  -9   3  -3   40.65   14.67   0
  -9  -4   3   77.85   10.85   0
  -9   4   3   74.31    9.76   0
  -8   4   3   62.77    7.99   0
  -8  -4   3   42.06    8.90   0
  -7  -4   3   66.93    7.79   0
  -7   4   3   62.80   11.77   0
   7  -4  -3   61.23   11.13   0
   6   4  -3  981.37   12.89   0
  -6   4   3  921.20   17.54   0
   6  -4  -3  956.20   17.01   0
  -6  -4   3  979.73   13.24   0
   5   4  -3  125.93   10.02   0
  -5  -4   3  115.85    7.57   0
  -5   4   3  126.98    8.65   0
   5  -4  -3  137.69   10.60   0
   4   4  -3 1210.72   14.30   0
   4  -4  -3 1256.98   18.65   0
  -4  -4   3 1161.65   15.90   0
  -4   4   3 1235.13   18.78   0
   3  -4  -3 2797.64   25.99   0
  -3   4   3 2695.07   23.82   0
  -3  -4   3 2460.29   22.22   0
   3   4  -3 2741.12   23.08   0
   2  -4  -3   22.70    7.83   0
   2   4  -3   23.22   11.52   0
  -2  -4   3   20.55   11.21   0
  -2   4   3   24.94    8.20   0
  -1  -4   3  213.14   10.51   0
  -1   4   3  210.04   13.20   0
   1  -4  -3  217.77   10.30   0
   1   4  -3  210.77   13.85   0
   0  -4  -3 6257.57   35.52   0
   0  -4   3 5858.55   35.51   0
   0   4  -3 5855.30   35.85   0
   0   4   3 5599.25   34.98   0
  -1   4  -3 4608.65   29.62   0
   1  -4   3 4390.73   29.04   0
  -1  -4  -3 4414.63   28.88   0
   1   4   3 4498.14   30.29   0
  -2  -4  -3 8404.93   36.56   0
   2  -4   3 8479.79   38.63   0
   2   4   3 8437.63   35.42   0
  -2   4  -3 8252.63   38.56   0
   3  -4   3   15.61    6.94   0
  -3   4  -3   24.59    7.46   0
  -3  -4  -3   24.05    6.81   0
   3   4   3   24.86    6.86   0
   4   4   3   99.09    7.47   0
   4  -4   3   86.67    7.32   0
  -4  -4  -3   81.32    7.17   0
  -4   4  -3   76.80   10.43   0
   5   4   3   16.70    8.30   0
  -5  -4  -3   12.46    8.15   0
  -5   4  -3   29.61    7.08   0
   5  -4   3   23.46    9.20   0
  -6   4  -3  368.33   11.06   0
   6  -4   3  414.26   13.04   0
  -6  -4  -3  374.48   12.29   0
  -7  -4  -3   81.52    7.43   0
  -7   4  -3   65.97   11.37   0
   7  -4   3   73.86   10.62   0
  -8   4  -3  116.09    9.11   0
  -8  -4  -3  134.96    9.14   0
  -9   4  -3  141.78   10.86   0
  -9  -4  -3  147.71   15.02   0
  -9  -5   3   40.67   14.60   0
  -9   5   3    4.70    9.50   0
  -8  -5   3  -19.02    8.82   0
  -8   5   3   -0.99   10.16   0
   8  -5  -3   -5.51    9.79   0
  -7  -5   3  514.78   10.18   0
   7   5  -3  594.87   12.73   0
  -7   5   3  530.02   15.27   0
   7  -5  -3  595.85   15.02   0
   6   5  -3  307.48    9.84   0
  -6   5   3  301.67   13.83   0
   6  -5  -3  309.12   13.30   0
  -6  -5   3  299.68   12.46   0
   5   5  -3 1114.07   16.08   0
  -5  -5   3 1015.25   16.05   0
  -5   5   3  998.09   16.51   0
   5  -5  -3  982.85   16.24   0
   4   5  -3  852.68   12.33   0
   4  -5  -3  852.25   13.85   0
  -4  -5   3  811.80   12.09   0
  -4   5   3  811.24   13.76   0
   3  -5  -3  747.54   13.31   0
  -3  -5   3  693.81   13.82   0
  -3   5   3  746.73   13.17   0
   3   5  -3  733.03   14.29   0
   2  -5  -3  104.82    8.59   0
   2   5  -3   98.35    8.52   0
  -2  -5   3  116.86    8.86   0
  -2   5   3  104.81   11.56   0
  -1  -5   3  554.21   14.49   0
  -1   5   3  539.43   14.28   0
   1  -5  -3  577.49   11.99   0
   1   5  -3  560.56   12.61   0
   0  -5  -3 2214.46   20.13   0
   0  -5   3 2163.00   20.16   0
   0   5  -3 2175.95   22.12   0
   0   5   3 2116.09   22.08   0
  -1  -5  -3  731.87   12.80   0
  -1   5  -3  723.72   13.07   0
   1  -5   3  747.46   15.06   0
   1   5   3  729.18   12.93   0
  -2  -5  -3  837.49   12.83   0
   2  -5   3  871.06   13.36   0
   2   5   3  852.61   15.21   0
  -2   5  -3  822.05   13.71   0
   3  -5   3  723.97   12.08   0
  -3   5  -3  715.24   14.52   0
  -3  -5  -3  675.17   11.08   0
   3   5   3  655.02   11.53   0
   4   5   3   48.75    7.22   0
   4  -5   3   67.75    9.86   0
  -4  -5  -3   46.27    9.74   0
  -4   5  -3   63.19    7.63   0
   5   5   3 1425.41   14.25   0
  -5  -5  -3 1431.86   16.52   0
  -5   5  -3 1319.44   16.99   0
   5  -5   3 1367.69   15.07   0
   6   5   3  223.56   11.23   0
  -6   5  -3  204.19   12.36   0
   6  -5   3  210.76    9.23   0
  -6  -5  -3  193.72    8.33   0
  -7  -5  -3   -6.02    8.47   0
  -7   5  -3    7.69   10.60   0
   7  -5   3    3.47    6.87   0
  -8  -5  -3   82.35   12.30   0
  -8   5  -3   59.67   13.75   0
  -9  -5  -3   36.39   12.55   0
  -9   5  -3   36.75   16.97   0
  -9   6   3   25.08   13.39   0
  -9  -6   3   22.47   16.53   0
   9  -6  -3   25.60   12.77   0
   8  -6  -3  679.53   17.60   0
  -8  -6   3  679.63   15.36   0
  -8   6   3  596.43   14.83   0
  -7  -6   3  142.04    9.84   0
   7   6  -3  160.44    9.77   0
  -7   6   3  144.92   11.90   0
   7  -6  -3  148.07    8.84   0
   6   6  -3   52.12    7.76   0
  -6   6   3   52.27    8.46   0
   6  -6  -3   56.71    8.32   0
  -6  -6   3   49.46    7.93   0
   5   6  -3  644.77   11.69   0
  -5  -6   3  612.38   14.40   0
   5  -6  -3  593.47   13.60   0
  -5   6   3  567.23   11.70   0
   4   6  -3  311.76   11.45   0
   4  -6  -3  323.68   11.95   0
  -4  -6   3  320.33   12.11   0
  -4   6   3  308.19   12.03   0
   3  -6  -3 1815.22   19.27   0
  -3  -6   3 1806.29   18.65   0
  -3   6   3 1725.80   17.41   0
   3   6  -3 1818.91   16.42   0
   2  -6  -3 3994.91   24.71   0
   2   6  -3 3670.37   23.45   0
  -2  -6   3 4091.08   27.20   0
  -2   6   3 3756.33   23.94   0
  -1  -6   3  752.89   14.78   0
  -1   6   3  731.01   14.57   0
   1  -6  -3  798.55   12.69   0
   1   6  -3  767.08   15.22   0
   0  -6  -3 1050.78   13.94   0
   0  -6   3  960.46   13.77   0
   0   6  -3  997.44   13.97   0
   0   6   3  933.74   13.93   0
  -1  -6  -3   39.50   10.02   0
  -1   6  -3   44.43    7.68   0
   1  -6   3   38.94   10.06   0
   1   6   3   40.88   10.68   0
   2  -6   3 2392.94   20.46   0
   2   6   3 2273.58   18.09   0
  -2  -6  -3 2324.23   18.94   0
  -2   6  -3 2308.78   18.71   0
   3  -6   3   27.96    7.11   0
  -3   6  -3   26.95    7.52   0
  -3  -6  -3   36.20    7.17   0
   3   6   3   26.49    7.34   0
   4   6   3 3954.37   23.53   0
   4  -6   3 3565.01   22.23   0
  -4  -6  -3 3690.39   21.01   0
  -4   6  -3 3631.78   24.10   0
   5   6   3  129.88   11.70   0
  -5  -6  -3  138.14    8.47   0
   5  -6   3  134.26    8.81   0
  -5   6  -3  144.07   11.23   0
   6   6   3   44.56    7.36   0
  -6   6  -3   51.95   11.13   0
   6  -6   3   43.26   10.43   0
  -6  -6  -3   53.13   10.25   0
  -7  -6  -3  235.81    9.78   0
  -7   6  -3  220.72   12.20   0
   7  -6   3  207.26    9.07   0
  -8  -6  -3   57.93   10.71   0
  -8   6  -3   61.02    9.91   0
   8  -6   3   56.15    9.24   0
  -8  -7   3   61.45   10.86   0
   8   7  -3   72.59   15.00   0
  -8   7   3   58.00   13.44   0
   8  -7  -3   64.26   12.98   0
  -7  -7   3   39.57    8.88   0
   7   7  -3   66.95   12.23   0
  -7   7   3   35.00   10.78   0
   7  -7  -3   42.60    7.52   0
   6   7  -3   15.39    7.33   0
  -6  -7   3   -1.11   10.89   0
  -6   7   3    2.87   10.95   0
   6  -7  -3    0.20    7.52   0
   5   7  -3    6.59    7.99   0
  -5  -7   3   11.17   11.73   0
   5  -7  -3   13.41    8.63   0
  -5   7   3    9.81   11.88   0
   4   7  -3  978.05   13.29   0
   4  -7  -3  845.61   12.83   0
  -4  -7   3  851.37   15.21   0
  -4   7   3  862.28   12.74   0
   3  -7  -3   10.45    6.93   0
  -3  -7   3    8.56    9.78   0
  -3   7   3    0.75    9.97   0
   3   7  -3   -0.73    6.95   0
   2  -7  -3 1151.32   15.55   0
   2   7  -3 1154.61   15.53   0
  -2  -7   3 1113.93   15.87   0
  -2   7   3 1119.98   13.82   0
  -1  -7   3   -1.75    9.80   0
  -1   7   3    0.53    7.17   0
   1  -7  -3    3.85    7.01   0
   1   7  -3   -7.08   10.26   0
   0  -7  -3 3749.33   23.85   0
   0  -7   3 3583.67   22.35   0
   0   7  -3 3701.81   22.78   0
   0   7   3 3599.27   24.09   0
  -1  -7  -3   16.13    6.79   0
  -1   7  -3   24.09   10.03   0
   1  -7   3   13.89    9.68   0
   1   7   3   24.33   10.30   0
   2  -7   3  432.68    9.79   0
   2   7   3  431.36    9.81   0
  -2  -7  -3  453.47    9.97   0
  -2   7  -3  453.62   12.43   0
   3  -7   3   16.77    6.72   0
  -3  -7  -3  -10.34    9.69   0
  -3   7  -3   -1.54   10.03   0
   3   7   3    2.32    9.89   0
   4   7   3  384.64   13.12   0
   4  -7   3  306.21    9.09   0
  -4  -7  -3  336.21   12.80   0
  -4   7  -3  328.54    9.21   0
   5   7   3   -6.76   10.61   0
  -5  -7  -3   13.21   10.36   0
   5  -7   3    8.33    7.41   0
  -5   7  -3   -4.29    7.99   0
   6   7   3   45.49    8.90   0
  -6   7  -3   30.67   11.03   0
   6  -7   3   34.64    7.46   0
  -6  -7  -3   39.35   12.50   0
  -7  -7  -3   62.11    9.19   0
   7   7   3   63.21    9.10   0
  -7   7  -3   57.93   11.36   0
   7  -7   3   73.95    7.69   0
  -8  -7  -3   22.42   15.06   0
  -8   7  -3   53.37   13.74   0
   8  -7   3   52.79    9.07   0
   8   8  -3  171.14   11.57   0
  -8  -8   3  170.41   15.40   0
  -8   8   3  143.87   10.80   0
   8  -8  -3  156.69   10.82   0
   7   8  -3   39.62    8.86   0
  -7  -8   3   43.26   12.02   0
  -7   8   3   45.68    7.95   0
   7  -8  -3   63.18   11.85   0
   6   8  -3  162.05    9.70   0
  -6  -8   3  151.93   11.75   0
  -6   8   3  161.65   11.73   0
   6  -8  -3  145.01   11.47   0
   5   8  -3  672.22   11.26   0
  -5  -8   3  712.04   15.63   0
   5  -8  -3  684.32   12.35   0
  -5   8   3  686.68   15.20   0
   4   8  -3  893.57   15.27   0
   4  -8  -3  868.58   13.07   0
  -4  -8   3  870.04   13.76   0
  -4   8   3  869.03   13.29   0
   3  -8  -3 2008.35   17.22   0
  -3  -8   3 2005.64   19.46   0
  -3   8   3 1876.65   16.67   0
   3   8  -3 2120.37   19.81   0
   2  -8  -3  110.86   10.36   0
   2   8  -3   96.06    7.78   0
  -2  -8   3  106.69   10.33   0
  -2   8   3   98.03   10.23   0
  -1  -8   3 1185.24   15.86   0
  -1   8   3 1231.27   15.79   0
   1  -8  -3 1300.25   14.33   0
   1   8  -3 1273.40   16.17   0
   0  -8  -3   89.86    7.35   0
   0  -8   3   85.82    7.51   0
   0   8  -3   96.46    7.71   0
   0   8   3   84.22    7.82   0
  -1  -8  -3    0.48    6.64   0
  -1   8  -3    6.46    6.84   0
   1  -8   3    5.99    6.57   0
   1   8   3   -1.07    7.12   0
   2  -8   3   -3.90    6.60   0
   2   8   3   10.63   12.23   0
  -2  -8  -3    8.84    6.30   0
  -2   8  -3   17.34    9.61   0
   3  -8   3  105.74    9.88   0
  -3  -8  -3  100.03    7.26   0
  -3   8  -3  118.60    7.78   0
   3   8   3  109.68    9.10   0
   4   8   3  444.27   10.15   0
   4  -8   3  455.14   13.34   0
  -4  -8  -3  422.42   10.75   0
  -4   8  -3  455.47   10.81   0
   5   8   3  499.64   10.13   0
  -5  -8  -3  527.65   12.54   0
   5  -8   3  501.33   13.20   0
  -5   8  -3  486.15   10.95   0
   6   8   3  513.04   14.47   0
  -6   8  -3  462.92   13.59   0
   6  -8   3  458.26   10.52   0
  -6  -8  -3  480.26   14.39   0
   7  -8   3  100.88    9.89   0
  -7  -8  -3  142.43   15.27   0
   7   8   3  130.75   15.59   0
  -7   8  -3  136.63   10.35   0
  -8  -8  -3   90.16   12.70   0
  -8   8  -3   76.86   10.13   0
   8  -8   3   75.46   12.93   0
   8   9  -3    6.70   12.74   0
  -8  -9   3    5.01   13.09   0
  -8   9   3   11.55   14.39   0
   8  -9  -3   25.07   13.89   0
   7   9  -3  319.83   12.41   0
  -7  -9   3  323.83   15.68   0
  -7   9   3  309.06   15.04   0
   7  -9  -3  365.10   15.20   0
   6   9  -3   21.70    8.75   0
  -6  -9   3   16.63   10.68   0
  -6   9   3   29.41    7.69   0
   6  -9  -3   28.17   10.51   0
   5   9  -3  -17.05   12.74   0
  -5  -9   3    2.10    7.33   0
   5  -9  -3    5.65   10.34   0
  -5   9   3   -8.91   10.68   0
   4   9  -3  330.14   12.22   0
   4  -9  -3  325.24   12.64   0
  -4  -9   3  331.31   12.70   0
  -4   9   3  314.28   12.60   0
   3  -9  -3  288.17    9.87   0
  -3  -9   3  323.16   12.99   0
  -3   9   3  286.21    9.71   0
   3   9  -3  289.54    9.89   0
   2  -9  -3    1.89    9.35   0
   2   9  -3   26.36   12.20   0
  -2  -9   3    8.88    6.60   0
  -2   9   3   12.38    6.54   0
  -1  -9   3  167.95   10.48   0
  -1   9   3  152.86   10.62   0
   1  -9  -3  190.87   10.45   0
   1   9  -3  184.34    8.22   0
   0  -9  -3  108.55    7.34   0
   0  -9   3   94.01    9.71   0
   0   9  -3  106.03   10.08   0
   0   9   3   94.32    9.42   0
  -1  -9  -3  158.60    9.96   0
  -1   9  -3  124.02    7.73   0
   1  -9   3  134.46   10.06   0
   1   9   3  130.30    9.56   0
   2  -9   3  379.11    9.19   0
   2   9   3  442.17   10.76   0
  -2  -9  -3  409.65    9.25   0
  -2   9  -3  397.66    9.64   0
   3  -9   3    1.92    8.02   0
  -3  -9  -3    8.31    7.97   0
  -3   9  -3    1.79   11.61   0
   3   9   3    9.25   11.41   0
   4   9   3   19.56   10.72   0
   4  -9   3   17.54    7.80   0
  -4  -9  -3   25.12   10.85   0
  -4   9  -3   16.16    7.99   0
   5   9   3  416.89   14.39   0
  -5  -9  -3  421.71   12.94   0
   5  -9   3  367.83    9.85   0
  -5   9  -3  393.38   10.23   0
   6   9   3   61.30   12.68   0
  -6  -9  -3   65.63   10.56   0
  -6   9  -3   64.46    7.96   0
   6  -9   3   53.15    7.83   0
  -7  -9  -3   71.09   14.73   0
   7   9   3   46.89   15.01   0
  -7   9  -3   67.05   13.51   0
   7  -9   3   64.40    9.43   0
   7  10  -3   97.08   15.24   0
  -7 -10   3   57.39   10.20   0
  -7  10   3   83.39   13.64   0
   7 -10  -3   86.22   13.61   0
   6  10  -3   15.44   14.79   0
  -6 -10   3   10.61   12.98   0
  -6  10   3  -13.36    9.38   0
   6 -10  -3   -4.26    9.09   0
   5  10  -3   53.62   12.86   0
  -5 -10   3   47.79    7.52   0
   5 -10  -3   56.36    7.58   0
  -5  10   3   45.57    7.77   0
   4  10  -3   41.75    9.23   0
   4 -10  -3   24.13   10.64   0
  -4 -10   3   42.06   10.48   0
  -4  10   3   26.34   10.75   0
   3 -10  -3  108.24   11.56   0
  -3 -10   3  143.88    8.51   0
  -3  10   3  147.57   11.46   0
   3  10  -3  127.13    8.38   0
   2 -10  -3   55.63   11.27   0
   2  10  -3   46.44    8.05   0
  -2 -10   3   23.45   11.01   0
  -2  10   3   30.24    8.39   0
  -1  10   3  144.76    8.82   0
   1 -10  -3  142.72    8.69   0
   1  10  -3  142.48   11.85   0
  -1 -10   3  143.28   11.71   0
   0 -10  -3  477.83   10.73   0
   0 -10   3  475.61   13.45   0
   0  10  -3  481.63   10.88   0
   0  10   3  487.04   13.93   0
  -1  10  -3 2379.32   18.26   0
   1 -10   3 2355.13   17.82   0
   1  10   3 2472.70   20.27   0
  -1 -10  -3 2426.35   18.04   0
   2 -10   3  468.47   10.60   0
   2  10   3  485.88   10.69   0
  -2 -10  -3  528.26   13.62   0
  -2  10  -3  525.30   13.98   0
   3 -10   3  521.11   13.16   0
  -3 -10  -3  579.96   10.89   0
  -3  10  -3  572.69   11.31   0
   3  10   3  557.17   10.47   0
   4  10   3  -29.09   13.23   0
  -4 -10  -3   -4.50    7.41   0
   4 -10   3    9.63   10.24   0
  -4  10  -3   12.21    7.58   0
   5  10   3    9.11    8.74   0
  -5 -10  -3    6.06   10.29   0
   5 -10   3    6.77    7.33   0
  -5  10  -3    2.13   10.68   0
   6  10   3  145.33   11.26   0
  -6 -10  -3  125.04   13.58   0
  -6  10  -3  113.03   10.27   0
   6 -10   3  149.81    9.86   0
   7  10   3   23.01   12.51   0
  -7 -10  -3   14.27   12.65   0
  -7  10  -3   13.34   12.89   0
   7 -10   3    9.30    9.04   0
   6  11  -3  310.72   12.07   0
  -6 -11   3  250.91   11.54   0
  -6  11   3  283.69   14.80   0
   6 -11  -3  289.83   14.83   0
   5  11  -3  -20.64   10.84   0
  -5 -11   3   10.64   12.54   0
   5 -11  -3   -6.35    9.18   0
  -5  11   3    3.56    9.18   0
   4  11  -3    2.76    8.92   0
   4 -11  -3    5.97   10.10   0
  -4 -11   3    0.97   10.34   0
  -4  11   3    4.51    7.23   0
   3 -11  -3  100.45    8.05   0
  -3 -11   3   98.20   10.78   0
  -3  11   3   76.95    8.13   0
   3  11  -3  100.21   13.58   0
   2 -11  -3  192.41    9.03   0
   2  11  -3  206.87    9.01   0
  -2 -11   3  227.93    9.10   0
  -2  11   3  188.77    8.90   0
   1 -11  -3   34.97    7.87   0
  -1  11   3   51.61   10.91   0
   1  11  -3   41.21    8.01   0
  -1 -11   3   41.76    7.80   0
   0 -11  -3   49.77   10.74   0
   0 -11   3   40.70   10.93   0
   0  11  -3   40.28    7.98   0
   0  11   3   43.11   11.22   0
  -1  11  -3    5.21    7.82   0
   1 -11   3   -4.80   10.79   0
   1  11   3    2.02    7.70   0
  -1 -11  -3   -4.57    7.68   0
   2 -11   3   18.64   10.47   0
   2  11   3   36.93    9.46   0
  -2 -11  -3   32.04    7.47   0
  -2  11  -3   42.72   10.74   0
   3 -11   3  100.77   10.81   0
  -3 -11  -3   80.99   10.69   0
  -3  11  -3   91.81    8.26   0
   3  11   3  106.71   13.20   0
   4  11   3  427.64   11.21   0
   4 -11   3  340.45   10.22   0
  -4 -11  -3  439.26   12.77   0
  -4  11  -3  440.05   12.69   0
   5  11   3  143.76   11.44   0
  -5 -11  -3  115.72   10.11   0
   5 -11   3  143.83   13.41   0
  -5  11  -3  145.73   13.96   0
   6  11   3   78.97   11.09   0
  -6 -11  -3   86.78    9.99   0
  -6  11  -3   48.60   13.84   0
   6 -11   3   73.90   10.02   0
   6  12  -3   14.48   13.70   0
  -6 -12   3  104.17   11.82   0
  -6  12   3   87.92   16.15   0
   6 -12  -3   77.59   11.77   0
   5  12  -3  131.42   15.94   0
  -5 -12   3   83.27   14.10   0
   5 -12  -3  121.49   10.08   0
  -5  12   3   73.49   10.05   0
   4  12  -3  262.62   12.40   0
  -4 -12   3  198.01   10.73   0
   4 -12  -3  252.11   14.27   0
  -4  12   3  175.88   10.67   0
   3  12  -3    8.78    9.37   0
   3 -12  -3    8.41   10.83   0
  -3 -12   3   18.18   10.29   0
  -3  12   3    3.59    7.38   0
   2 -12  -3  401.80   10.23   0
   2  12  -3  506.59   15.05   0
  -2 -12   3  466.77   12.61   0
  -2  12   3  462.68   12.76   0
   1 -12  -3   86.82   10.93   0
  -1  12   3   94.86   13.44   0
   1  12  -3   86.03    9.76   0
  -1 -12   3   64.88   10.78   0
   0 -12  -3   13.54    7.36   0
   0 -12   3    5.03   10.15   0
   0  12  -3   10.72   10.33   0
   0  12   3   16.46    9.26   0
  -1  12  -3   25.02    7.60   0
   1 -12   3   29.68   10.35   0
   1  12   3   43.85    9.14   0
  -1 -12  -3   24.62   10.56   0
   2 -12   3   -7.02    7.07   0
   2  12   3  -22.49   13.02   0
  -2 -12  -3    6.51    7.20   0
  -2  12  -3  -16.37   10.40   0
   3  12   3   97.44   13.12   0
   3 -12   3  109.94    8.13   0
  -3 -12  -3  122.82   10.69   0
  -3  12  -3  113.66   12.24   0
   4  12   3   59.01   15.38   0
   4 -12   3   44.49   12.90   0
  -4 -12  -3   40.66    9.35   0
  -4  12  -3   51.19   13.35   0
   5  12   3   68.84   15.50   0
  -5  12  -3   59.46   13.39   0
  -5 -12  -3   41.71    9.87   0
   5 -12   3   47.27    9.52   0
   4  13  -3   14.38   15.58   0
   4 -13  -3   15.06   12.93   0
  -4 -13   3   13.83    9.18   0
  -4  13   3    0.45    9.34   0
   3  13  -3    0.11   11.15   0
   3 -13  -3    9.11    9.34   0
  -3 -13   3    5.14   12.77   0
  -3  13   3   22.60    9.26   0
   2 -13  -3   76.89    9.77   0
   2  13  -3  103.78   11.20   0
  -2 -13   3   77.36   13.15   0
  -2  13   3   57.46    9.83   0
   1 -13  -3  379.33   14.82   0
  -1  13   3  367.73   14.65   0
   1  13  -3  388.08   10.75   0
  -1 -13   3  341.43   11.19   0
   0 -13  -3   17.95    9.23   0
   0 -13   3   21.72    9.18   0
   0  13  -3   31.63    8.99   0
   0  13   3   11.95   12.99   0
  -1  13  -3    9.25   13.11   0
   1 -13   3   11.38   12.96   0
   1  13   3   26.90    9.35   0
  -1 -13  -3   29.96   12.75   0
   2 -13   3    9.61    8.99   0
  -2 -13  -3   10.70   12.64   0
   2  13   3   16.91   10.74   0
  -2  13  -3   -9.09   13.13   0
   3  13   3  146.78   11.57   0
   3 -13   3  136.77   13.58   0
  -3 -13  -3  140.41   13.54   0
  -3  13  -3  139.18   10.24   0
   4  13   3   68.09   17.26   0
   4 -13   3   56.04    9.50   0
  -4 -13  -3   50.11    9.37   0
  -4  13  -3   54.97   13.39   0
   3  14  -3   -9.33   13.13   0
   3 -14  -3   -8.35    9.16   0
  -3 -14   3   -8.27   12.44   0
  -3  14   3    6.14    8.99   0
  -2  14   3   62.20   11.19   0
   2 -14  -3   18.71    9.70   0
  -2 -14   3   39.32    9.42   0
   2  14  -3   17.52   15.80   0
   1 -14  -3   34.53    9.61   0
  -1  14   3   53.94   15.50   0
   1  14  -3   78.76   15.69   0
  -1 -14   3   32.41   13.15   0
   0 -14  -3    2.02    9.30   0
   0 -14   3    9.50   12.86   0
   0  14  -3   11.87   11.15   0
   0  14   3   17.26   15.53   0
  -1  14  -3   17.30    8.95   0
   1 -14   3    2.82    9.08   0
   1  14   3    9.00   15.47   0
  -1 -14  -3    8.47    9.17   0
   2 -14   3   11.54    9.10   0
  -2 -14  -3   -2.54   12.76   0
   2  14   3    0.63   10.97   0
  -2  14  -3   -1.28    9.45   0
   3  14   3  127.42   19.18   0
   3 -14   3  157.36   15.09   0
  -3 -14  -3  189.97   15.13   0
  -3  14  -3  148.43   12.60   0
 -10   0   4  -16.87   16.69   0
  -9   0   4    0.54   12.38   0
  -8   0   4  287.56   12.26   0
  -7   0   4   -3.67    8.60   0
  -6   0   4  772.41   12.57   0
  -5   0   4    1.08    6.43   0
  -4   0   4 4122.19   28.60   0
  -3   0   4    2.94    9.97   0
  -1   0  -4   -4.69   10.69   0
  -2   0  -4  262.00   11.21   0
  -3   0  -4   -0.12    7.41   0
  -4   0  -4 1516.36   16.05   0
  -5   0  -4    6.44    6.07   0
  -6   0  -4  291.99    8.92   0
  -7   0  -4   -9.52    9.84   0
  -8   0  -4  300.41    9.85   0
  -9   0  -4   -1.63   14.04   0
 -10  -1   4   35.65   12.09   0
 -10   1   4   35.62   16.10   0
  -9   1   4  149.11   12.71   0
  -9  -1   4  159.87   13.33   0
  -8  -1   4  133.20    8.92   0
  -8   1   4  121.24   11.68   0
  -7  -1   4  733.42   13.51   0
  -7   1   4  751.23   12.96   0
  -6  -1   4  496.09   11.14   0
  -6   1   4  504.03   12.93   0
  -5  -1   4  679.70   12.02   0
  -5   1   4  672.11   13.64   0
   4  -1  -4   94.90   14.60   0
  -4  -1   4   86.57   10.47   0
  -4   1   4   75.16    7.55   0
   3  -1  -4    8.07   11.36   0
  -3   1   4    5.88   13.84   0
   3   1  -4   10.50   10.22   0
  -3  -1   4    6.03   10.43   0
  -2  -1   4 1386.53   27.45   0
   2  -1  -4 1515.10   30.63   0
   2   1  -4 1448.35   27.07   0
  -1  -1   4 1325.31   27.56   0
   1   1  -4 1283.36   25.81   0
  -1   1   4 1312.96   44.29   0
  -1   1  -4 4265.99   33.77   0
   1  -1   4 4384.39   34.06   0
  -1  -1  -4 4178.18   34.85   0
   1   1   4 4363.74   35.53   0
  -2  -1  -4 1507.20   17.88   0
   2  -1   4 1597.76   19.53   0
  -2   1  -4 1536.86   19.63   0
   3  -1   4 4094.36   27.62   0
  -3   1  -4 4009.79   28.82   0
  -3  -1  -4 3755.71   23.43   0
  -4   1  -4  884.64   15.69   0
  -4  -1  -4  804.01   11.49   0
  -5  -1  -4 1521.93   13.75   0
  -5   1  -4 1543.26   18.66   0
  -6   1  -4 1398.36   13.71   0
  -6  -1  -4 1464.05   16.05   0
  -7  -1  -4  121.07    7.50   0
  -7   1  -4  108.97   10.29   0
  -8  -1  -4   30.58    8.46   0
  -8   1  -4   47.80   11.88   0
  -9   1  -4   14.62    9.64   0
  -9  -1  -4    5.94    9.87   0
 -10  -2   4   11.64   17.19   0
 -10   2   4    4.76   11.17   0
  -9   2   4  -13.49   12.47   0
  -9  -2   4   -5.51   14.42   0
  -8  -2   4  218.10   12.86   0
  -8   2   4  199.75    8.83   0
  -7  -2   4  359.86   12.26   0
  -7   2   4  365.39    8.99   0
  -6   2   4  144.68   10.23   0
  -6  -2   4  151.57   12.27   0
  -5  -2   4  863.81   14.69   0
  -5   2   4  856.23   20.63   0
   5  -2  -4 1016.25   22.87   0
   4   2  -4 2051.00   20.79   0
   4  -2  -4 2052.38   29.23   0
  -4   2   4 1982.94   28.47   0
  -4  -2   4 1957.19   21.13   0
   3  -2  -4  870.25   20.90   0
  -3   2   4  820.23   20.20   0
   3   2  -4  851.93   17.16   0
  -3  -2   4  803.68   15.32   0
   2  -2  -4  805.23   20.71   0
   2   2  -4  754.18   19.82   0
  -2  -2   4  782.21   22.25   0
  -2   2   4  792.49   20.30   0
  -1  -2   4   22.35   10.47   0
  -1   2   4   25.86   15.15   0
   1  -2  -4   21.96   14.67   0
   1   2  -4   26.68   11.11   0
   0  -2   4  481.28   15.17   0
   0   2  -4  463.38   18.82   0
   0  -2  -4  470.83   19.61   0
   0   2   4  473.58   19.80   0
  -1   2  -4 2178.34   25.77   0
   1  -2   4 2119.34   23.38   0
  -1  -2  -4 2137.16   25.48   0
   1   2   4 2049.99   23.57   0
  -2  -2  -4  964.18   15.12   0
   2  -2   4 1003.95   15.70   0
   2   2   4  939.26   14.65   0
  -2   2  -4 1012.70   15.87   0
   3  -2   4  135.94   10.62   0
  -3   2  -4  132.51   11.03   0
   3   2   4  110.16    8.04   0
  -3  -2  -4  117.90   10.24   0
  -4   2  -4  383.37   12.55   0
   4  -2   4  381.72   10.00   0
  -4  -2  -4  368.45    9.06   0
  -5  -2  -4 2065.44   17.39   0
  -5   2  -4 2070.03   20.51   0
  -6   2  -4  199.50   10.75   0
  -6  -2  -4  225.47   11.76   0
  -7  -2  -4  382.45   11.81   0
  -7   2  -4  409.11   11.80   0
  -8  -2  -4  226.59   12.73   0
  -8   2  -4  211.00    9.48   0
  -9   2  -4   17.78    9.97   0
  -9  -2  -4   -4.53   10.34   0
  -9  -3   4    9.89   10.15   0
  -9   3   4   11.26   12.48   0
  -8  -3   4   63.78    8.87   0
  -8   3   4   69.67   10.46   0
  -7  -3   4  473.64   12.94   0
   7  -3  -4  504.00   18.04   0
  -7   3   4  491.06   11.67   0
  -6   3   4   81.09   12.45   0
   6  -3  -4   88.28   10.09   0
  -6  -3   4  107.47   11.91   0
   5   3  -4   50.97    9.43   0
  -5  -3   4   47.74    9.70   0
  -5   3   4   55.89   10.32   0
   5  -3  -4   52.14   10.14   0
   4   3  -4 4064.40   26.57   0
  -4   3   4 3843.83   31.85   0
   4  -3  -4 4134.06   34.45   0
  -4  -3   4 3830.89   25.48   0
   3  -3  -4 7021.05   42.51   0
  -3   3   4 6882.82   42.30   0
   3   3  -4 6953.26   36.19   0
  -3  -3   4 6427.12   35.47   0
   2  -3  -4 5319.53   37.38   0
   2   3  -4 5009.00   34.99   0
  -2  -3   4 5041.18   40.67   0
  -2   3   4 5297.73   36.66   0
  -1  -3   4  797.12   16.76   0
  -1   3   4  784.07   16.14   0
   1  -3  -4  785.48   15.90   0
   1   3  -4  783.98   16.88   0
   0  -3  -4  705.14   15.18   0
   0  -3   4  718.17   17.96   0
   0   3  -4  689.57   18.43   0
   0   3   4  672.28   16.30   0
  -1   3  -4   14.02    8.83   0
   1  -3   4   11.93    8.42   0
  -1  -3  -4   10.92    8.60   0
   1   3   4   54.55    9.24   0
  -2  -3  -4 1230.21   17.00   0
   2  -3   4 1250.14   16.32   0
   2   3   4 1236.48   17.12   0
  -2   3  -4 1174.49   16.17   0
   3  -3   4   61.02    7.54   0
  -3   3  -4   58.10   10.84   0
   3   3   4   63.98    7.65   0
  -3  -3  -4   57.02    7.31   0
   4   3   4  360.38    9.04   0
   4  -3   4  359.89    9.54   0
  -4  -3  -4  330.35    8.76   0
  -4   3  -4  333.51   12.23   0
  -5  -3  -4  248.77    8.09   0
  -5   3  -4  277.48   11.73   0
   5  -3   4  269.21   11.12   0
  -6   3  -4   -7.39   11.55   0
   6  -3   4    4.59   10.66   0
  -6  -3  -4    7.47   10.56   0
  -7  -3  -4  164.09    7.86   0
  -7   3  -4  171.82   12.10   0
  -8  -3  -4  728.86   14.93   0
  -8   3  -4  746.12   14.75   0
  -9   3  -4  396.44   15.99   0
  -9  -3  -4  369.89   16.15   0
  -9  -4   4   -7.22   14.78   0
  -9   4   4   -2.32    8.98   0
  -8   4   4   96.25    7.86   0
  -8  -4   4   96.73    9.24   0
  -7  -4   4  119.53   11.20   0
  -7   4   4  122.37   12.35   0
   7  -4  -4  135.91   11.87   0
   6   4  -4  308.22    9.70   0
  -6   4   4  288.92   12.45   0
   6  -4  -4  285.35   12.21   0
  -6  -4   4  305.37   12.88   0
   5   4  -4  456.38   11.88   0
  -5  -4   4  433.86    9.95   0
  -5   4   4  449.02   13.68   0
   5  -4  -4  444.42   13.60   0
   4   4  -4  130.50    8.17   0
   4  -4  -4  136.51    8.80   0
  -4  -4   4  119.41    8.14   0
  -4   4   4  133.44    8.82   0
   3  -4  -4   11.30    7.72   0
  -3  -4   4   12.53   10.56   0
  -3   4   4   11.69   10.66   0
   3   4  -4   18.37    7.56   0
   2  -4  -4  134.47   11.66   0
   2   4  -4  125.30    9.12   0
  -2  -4   4  129.27    9.18   0
  -2   4   4  131.10    8.92   0
  -1  -4   4   11.46    7.79   0
  -1   4   4    7.56   11.11   0
   1  -4  -4   -2.68   10.94   0
   1   4  -4   20.52    8.30   0
   0  -4  -4 2235.72   21.11   0
   0  -4   4 2136.40   22.79   0
   0   4  -4 2202.70   23.03   0
   0   4   4 2128.32   23.98   0
  -1   4  -4 6377.23   33.42   0
   1  -4   4 6372.69   33.20   0
  -1  -4  -4 6363.53   34.40   0
   1   4   4 6256.47   32.86   0
  -2  -4  -4 1495.68   16.25   0
   2  -4   4 1564.40   18.77   0
   2   4   4 1561.58   18.12   0
  -2   4  -4 1540.49   17.18   0
   3  -4   4  301.67   11.69   0
  -3   4  -4  297.57    9.56   0
  -3  -4  -4  304.67   11.10   0
   3   4   4  316.76   11.37   0
   4   4   4  968.33   12.11   0
  -4   4  -4  936.52   13.59   0
   4  -4   4  924.32   14.90   0
  -4  -4  -4  919.50   11.78   0
   5   4   4  329.69   12.89   0
  -5  -4  -4  321.10    9.66   0
  -5   4  -4  305.64   11.76   0
   5  -4   4  311.01   11.25   0
  -6   4  -4  208.22    9.88   0
   6  -4   4  209.20   11.81   0
  -6  -4  -4  233.34   11.41   0
  -7  -4  -4  251.39    9.79   0
  -7   4  -4  218.00   12.32   0
  -8  -4  -4   18.05    8.51   0
  -8   4  -4   28.25   12.29   0
  -9   4  -4   11.59   10.01   0
  -9  -4  -4    6.38   10.06   0
  -9  -5   4  243.91   12.09   0
  -9   5   4  235.24   10.96   0
  -8  -5   4  201.25    9.97   0
  -8   5   4  172.47   12.63   0
   8  -5  -4  206.10   12.26   0
  -7  -5   4   16.70   11.90   0
   7   5  -4   29.36    8.86   0
  -7   5   4   24.67   10.88   0
   7  -5  -4   22.84   10.45   0
   6   5  -4 1393.69   14.58   0
  -6   5   4 1363.08   19.97   0
   6  -5  -4 1458.78   20.10   0
  -6  -5   4 1296.55   14.56   0
   5   5  -4   11.50   11.61   0
  -5  -5   4   12.43    8.30   0
  -5   5   4   12.62    9.57   0
   5  -5  -4    8.32    6.61   0
   4   5  -4   15.52    6.88   0
   4  -5  -4   13.53    7.20   0
  -4  -5   4   10.52    7.13   0
  -4   5   4   18.75    7.01   0
   3  -5  -4  870.68   14.02   0
  -3  -5   4  872.75   16.48   0
  -3   5   4  847.32   13.65   0
   3   5  -4  872.58   13.17   0
   2  -5  -4   68.07   10.88   0
   2   5  -4   76.29    8.46   0
  -2  -5   4   79.74    8.11   0
  -2   5   4   71.72   11.13   0
  -1  -5   4  949.45   14.71   0
  -1   5   4  969.10   16.20   0
   1  -5  -4  984.23   14.34   0
   1   5  -4  955.43   16.72   0
   0  -5  -4 2222.20   21.18   0
   0  -5   4 2060.68   19.47   0
   0   5  -4 2073.03   21.42   0
   0   5   4 2114.41   20.14   0
  -1  -5  -4  317.02   12.60   0
  -1   5  -4  309.15   10.37   0
   1  -5   4  296.93   12.64   0
   1   5   4  298.74   10.42   0
  -2  -5  -4 2489.68   19.19   0
   2  -5   4 2479.32   19.83   0
   2   5   4 2585.02   20.94   0
  -2   5  -4 2463.19   20.06   0
   3  -5   4 3348.65   23.49   0
  -3   5  -4 3332.35   23.68   0
  -3  -5  -4 3367.54   20.56   0
   3   5   4 3420.04   22.21   0
   4   5   4 3386.47   19.75   0
   4  -5   4 3304.64   21.82   0
  -4  -5  -4 3233.61   19.62   0
  -4   5  -4 3315.24   23.60   0
   5   5   4   64.70    8.58   0
  -5  -5  -4   75.18    8.44   0
  -5   5  -4   65.72   10.34   0
   5  -5   4   70.43    6.99   0
  -6   5  -4  553.16   14.34   0
   6  -5   4  532.76   11.03   0
  -6  -5  -4  524.23   10.05   0
  -7  -5  -4    5.25    8.56   0
  -7   5  -4    5.45   10.68   0
   7  -5   4    1.11    9.81   0
  -8  -5  -4   71.69   10.74   0
  -8   5  -4   64.66   10.10   0
  -9  -5  -4   57.17   12.17   0
  -9   5  -4   26.97   16.85   0
  -9   6   4   24.57   13.15   0
  -9  -6   4   19.05   16.75   0
   9  -6  -4   17.57   15.34   0
  -8  -6   4   -0.74   12.57   0
  -8   6   4    9.93   12.96   0
   8  -6  -4    5.14   12.54   0
  -7  -6   4   43.57    9.11   0
   7   6  -4   29.73    9.03   0
  -7   6   4   44.64   10.98   0
   7  -6  -4   45.76   10.65   0
   6   6  -4  261.21    9.23   0
  -6   6   4  255.55   10.12   0
   6  -6  -4  262.32   12.73   0
  -6  -6   4  268.57    9.27   0
   5   6  -4 1707.16   18.27   0
  -5  -6   4 1490.12   20.35   0
   5  -6  -4 1507.61   18.75   0
  -5   6   4 1456.74   16.66   0
   4   6  -4  180.30   10.68   0
   4  -6  -4  177.52   11.00   0
  -4  -6   4  159.81    8.82   0
  -4   6   4  177.08   11.04   0
   3  -6  -4   21.89    7.28   0
  -3  -6   4   34.73    7.36   0
  -3   6   4   37.39   10.03   0
   3   6  -4   37.73   10.20   0
   2  -6  -4   11.66   10.27   0
   2   6  -4   15.86   10.67   0
  -2  -6   4   13.33   10.20   0
  -2   6   4   13.25   10.23   0
  -1  -6   4 2864.49   21.74   0
  -1   6   4 2831.64   22.37   0
   1  -6  -4 2972.65   21.54   0
   1   6  -4 2920.15   22.07   0
   0  -6  -4  164.44   10.95   0
   0  -6   4  145.93    8.32   0
   0   6  -4  146.59   11.37   0
   0   6   4  146.60    8.80   0
  -1  -6  -4  213.23   11.02   0
  -1   6  -4  211.58    8.90   0
   1  -6   4  206.15    8.69   0
   1   6   4  194.05    8.89   0
  -2  -6  -4   12.21   10.12   0
   2  -6   4   12.00    7.06   0
   2   6   4   16.19    7.36   0
  -2   6  -4   17.28    7.36   0
   3  -6   4  225.93    8.69   0
  -3   6  -4  233.69   11.50   0
  -3  -6  -4  213.88   10.81   0
   3   6   4  238.43    8.59   0
   4   6   4  535.99   14.16   0
   4  -6   4  479.50   10.19   0
  -4  -6  -4  496.83   11.06   0
  -4   6  -4  481.08   10.74   0
   5   6   4  108.96    8.14   0
  -5  -6  -4   85.92    8.05   0
   5  -6   4  109.27    8.29   0
  -5   6  -4  104.92   12.06   0
   6   6   4  198.02   11.21   0
  -6   6  -4  184.26    9.08   0
   6  -6   4  170.49   11.15   0
  -6  -6  -4  208.11   10.99   0
  -7  -6  -4  434.06   11.00   0
  -7   6  -4  449.08   13.62   0
   7  -6   4  385.84   10.42   0
   8  -6   4   53.84   12.71   0
  -8  -6  -4   66.94   14.60   0
  -8   6  -4   36.14    9.92   0
   8  -7  -4   58.93   13.30   0
   8   7  -4   69.78   10.74   0
  -8  -7   4   62.44   16.91   0
  -8   7   4   64.98   13.33   0
   7   7  -4   51.77    8.81   0
  -7  -7   4   33.83   10.63   0
  -7   7   4   27.54    7.64   0
   7  -7  -4   51.21   10.38   0
   6   7  -4   61.25    7.71   0
  -6  -7   4   61.98   11.43   0
  -6   7   4   57.34    8.06   0
   6  -7  -4   61.70    8.13   0
   5   7  -4  504.62   13.30   0
  -5  -7   4  459.44   12.23   0
   5  -7  -4  467.23   14.31   0
  -5   7   4  462.59   11.28   0
   4   7  -4   31.50   12.52   0
   4  -7  -4   12.58    9.78   0
  -4  -7   4    9.69   10.00   0
  -4   7   4    4.48    9.94   0
   3  -7  -4  376.07   10.01   0
  -3  -7   4  392.07   12.33   0
  -3   7   4  382.86    9.83   0
   3   7  -4  390.24    9.70   0
   2  -7  -4  339.90    9.52   0
   2   7  -4  322.71   12.03   0
  -2  -7   4  336.01   11.97   0
  -2   7   4  339.70   11.68   0
  -1  -7   4 5377.60   29.02   0
  -1   7   4 5058.87   25.80   0
   1  -7  -4 5464.84   26.79   0
   1   7  -4 5562.12   29.24   0
   0  -7  -4  430.54   10.19   0
   0  -7   4  407.86   10.13   0
   0   7  -4  418.92   10.20   0
   0   7   4  391.45   10.18   0
  -1  -7  -4  737.18   13.33   0
  -1   7  -4  744.51   11.84   0
   1  -7   4  703.28   13.50   0
   1   7   4  711.73   13.53   0
   2  -7   4  191.66    8.08   0
   2   7   4  184.13    8.17   0
  -2  -7  -4  189.29    8.16   0
  -2   7  -4  196.48    8.43   0
   3  -7   4 1478.04   16.42   0
  -3   7  -4 1493.72   16.72   0
  -3  -7  -4 1508.36   14.93   0
   3   7   4 1529.67   15.02   0
   4   7   4  -11.22   11.32   0
   4  -7   4   12.24    8.78   0
  -4  -7  -4   -8.82    7.92   0
  -4   7  -4   13.41    6.65   0
   5   7   4  314.08    9.07   0
  -5  -7  -4  312.27    9.08   0
   5  -7   4  321.42   12.20   0
  -5   7  -4  330.49   12.90   0
   6   7   4  117.46   12.95   0
  -6   7  -4  107.27   11.36   0
   6  -7   4  135.89   11.07   0
  -6  -7  -4   97.51   13.05   0
  -7  -7  -4  203.76   10.08   0
   7   7   4  224.69   10.20   0
  -7   7  -4  197.48    9.47   0
   7  -7   4  231.95   12.90   0
  -8  -7  -4   22.43   10.47   0
  -8   7  -4   18.08    9.46   0
   8  -7   4  -10.45   12.64   0
   8   8  -4   21.81   10.69   0
  -8  -8   4   39.96   16.39   0
  -8   8   4   36.44    9.41   0
   8  -8  -4   38.28    9.50   0
   7   8  -4   84.37    9.44   0
  -7  -8   4  105.53   12.68   0
  -7   8   4  114.24   10.03   0
   7  -8  -4   98.91   10.10   0
   6   8  -4  108.15   12.83   0
  -6  -8   4   79.48   11.18   0
  -6   8   4   62.58    8.06   0
   6  -8  -4   71.26   11.06   0
   5   8  -4  808.19   14.13   0
  -5  -8   4  726.80   13.44   0
   5  -8  -4  722.39   12.90   0
  -5   8   4  738.28   15.15   0
   4   8  -4  133.17    9.01   0
   4  -8  -4  129.66    9.16   0
  -4  -8   4  156.83   12.40   0
  -4   8   4  137.95    9.00   0
   3  -8  -4    9.67    9.58   0
  -3  -8   4   15.72    6.71   0
  -3   8   4    7.96    6.82   0
   3   8  -4   -9.20   12.40   0
   2  -8  -4  327.96    9.29   0
   2   8  -4  323.74   10.84   0
  -2  -8   4  332.41    9.49   0
  -2   8   4  293.67   11.50   0
  -1  -8   4 1847.75   18.08   0
  -1   8   4 1757.38   17.73   0
   1  -8  -4 1945.45   18.18   0
   1   8  -4 1818.35   16.50   0
   0  -8  -4   79.95   10.06   0
   0  -8   4   70.22    7.35   0
   0   8  -4   88.08    7.60   0
   0   8   4   73.52    7.63   0
  -1  -8  -4   47.88    7.15   0
  -1   8  -4   60.60    7.27   0
   1  -8   4   55.71    6.96   0
   1   8   4   57.80    7.24   0
   2  -8   4  128.15    9.69   0
   2   8   4  133.76    9.27   0
  -2  -8  -4  128.89    7.47   0
  -2   8  -4  140.32   10.32   0
   3  -8   4  419.65    9.69   0
  -3  -8  -4  439.24    9.54   0
  -3   8  -4  426.61    9.91   0
   3   8   4  476.55   10.87   0
   4   8   4  389.89    9.90   0
   4  -8   4  412.06   13.06   0
  -4  -8  -4  369.73    9.74   0
  -4   8  -4  394.20   10.52   0
   5   8   4   10.89    7.33   0
  -5  -8  -4    6.48    7.39   0
  -5   8  -4   11.63   10.76   0
   5  -8   4    4.49   10.50   0
   6   8   4  391.48   10.85   0
  -6   8  -4  383.09   13.03   0
   6  -8   4  380.11   12.38   0
  -6  -8  -4  345.54   10.79   0
  -7  -8  -4  261.57   11.88   0
   7   8   4  269.81   12.08   0
  -7   8  -4  312.98   14.90   0
   7  -8   4  263.85   14.27   0
  -8  -8  -4   -9.45   12.42   0
  -8   8  -4    4.02   13.24   0
   8  -8   4    7.50   12.19   0
   8   9  -4   96.39   13.24   0
  -8  -9   4   80.56   14.01   0
  -8   9   4   81.47   10.25   0
   8  -9  -4  117.83   15.08   0
   7  -9  -4   28.78   13.36   0
   7   9  -4   22.62   10.72   0
  -7  -9   4   20.52   13.28   0
  -7   9   4   26.25    9.56   0
   6   9  -4  219.54   10.15   0
  -6  -9   4  194.11    9.42   0
  -6   9   4  199.32   11.80   0
   6  -9  -4  230.01   12.13   0
   5   9  -4   36.07    9.05   0
  -5  -9   4   31.28    7.58   0
   5  -9  -4   26.72    7.90   0
  -5   9   4   18.37    7.66   0
   4   9  -4  321.20    9.74   0
   4  -9  -4  338.49   12.75   0
  -4  -9   4  341.42   12.87   0
  -4   9   4  306.17    9.95   0
   3  -9  -4 1233.53   14.43   0
  -3  -9   4 1294.68   17.38   0
  -3   9   4 1191.85   16.62   0
   3   9  -4 1264.31   16.65   0
   2  -9  -4  755.19   13.17   0
   2   9  -4  773.00   15.32   0
  -2  -9   4  719.72   11.33   0
  -2   9   4  720.22   13.28   0
  -1  -9   4   18.30    6.67   0
  -1   9   4   20.61    6.67   0
   1  -9  -4   14.03    9.46   0
   1   9  -4   13.79    6.89   0
   0  -9  -4  177.52    7.81   0
   0  -9   4  154.08    7.93   0
   0   9  -4  181.89   10.50   0
   0   9   4  188.76    9.65   0
  -1  -9  -4  372.65   11.41   0
  -1   9  -4  352.95    9.22   0
   1  -9   4  336.72    8.88   0
   1   9   4  376.39   10.54   0
   2  -9   4  185.16    7.92   0
   2   9   4  161.11   12.71   0
  -2  -9  -4  181.64    7.84   0
  -2   9  -4  186.92   11.90   0
   3  -9   4 1224.87   13.79   0
  -3  -9  -4 1325.46   16.61   0
  -3   9  -4 1233.14   14.10   0
   3   9   4 1244.51   16.04   0
   4   9   4  276.53   11.85   0
   4  -9   4  248.38    9.29   0
  -4  -9  -4  253.84   11.97   0
  -4   9  -4  265.52    9.66   0
   5   9   4   -9.04    9.00   0
  -5  -9  -4    2.43   10.25   0
   5  -9   4    8.65   10.38   0
  -5   9  -4   -7.91   10.81   0
   6  -9   4  235.46   13.62   0
   6   9   4  190.45    9.79   0
  -6   9  -4  178.29   14.17   0
  -6  -9  -4  172.43    9.81   0
  -7  -9  -4   44.83   14.90   0
   7   9   4   61.91   10.47   0
  -7   9  -4   34.31    9.44   0
   7  -9   4   31.93    9.16   0
   7  10  -4   66.47   15.39   0
  -7 -10   4   52.14   13.90   0
  -7  10   4   75.94   13.75   0
   7 -10  -4   64.11   14.12   0
   6  10  -4    8.79   15.22   0
  -6 -10   4   13.52   13.14   0
  -6  10   4   17.09    9.30   0
   6 -10  -4   15.04   13.18   0
   5  10  -4   -3.02    8.99   0
  -5 -10   4    7.95   10.22   0
   5 -10  -4    5.01    7.59   0
  -5  10   4   16.45   10.24   0
   4  10  -4   -8.43   13.09   0
   4 -10  -4    5.63   10.35   0
  -4 -10   4   17.70    7.47   0
  -4  10   4    5.65   10.44   0
   3 -10  -4   57.56    8.06   0
  -3 -10   4   62.39   11.06   0
  -3  10   4   47.07   11.06   0
   3  10  -4   73.06   11.08   0
   2 -10  -4   75.98   11.42   0
   2  10  -4   94.41   11.29   0
  -2 -10   4   68.67    8.11   0
  -2  10   4   82.51   11.29   0
   1 -10  -4   31.98    8.00   0
   1  10  -4   33.75   11.23   0
  -1  10   4    9.37    8.25   0
  -1 -10   4   45.24    7.95   0
   0 -10  -4  616.56   11.27   0
   0 -10   4  623.45   14.02   0
   0  10  -4  639.27   14.42   0
   0  10   4  633.54   11.63   0
  -1  10  -4 1254.10   14.37   0
   1 -10   4 1162.32   13.62   0
   1  10   4 1190.69   13.89   0
  -1 -10  -4 1210.72   13.80   0
   2 -10   4  647.70   11.27   0
   2  10   4  635.11   11.27   0
  -2 -10  -4  672.52   11.30   0
  -2  10  -4  694.89   11.78   0
   3 -10   4   14.64    7.54   0
  -3 -10  -4  -11.74    7.65   0
  -3  10  -4   19.18   11.05   0
   3  10   4    8.05    7.64   0
   4  10   4  158.68   13.58   0
   4 -10   4  112.84    8.34   0
  -4 -10  -4  162.32   11.16   0
  -4  10  -4  126.74    8.50   0
   5  10   4   16.02   12.65   0
  -5 -10  -4    7.77   10.33   0
   5 -10   4  -13.57   10.63   0
  -5  10  -4   -2.28    7.69   0
   6  10   4   66.52   15.71   0
   6 -10   4   67.29    9.66   0
  -6 -10  -4   83.81   13.40   0
  -6  10  -4   76.03    9.68   0
   7  10   4    3.55   12.51   0
  -7 -10  -4    2.20   14.00   0
  -7  10  -4   -7.57   14.47   0
   7 -10   4   -0.21    9.00   0
   6  11  -4   28.18   10.87   0
  -6 -11   4   31.87   12.89   0
  -6  11   4   12.01   13.36   0
   6 -11  -4   37.75   13.29   0
   5  11  -4   71.51   11.29   0
   5 -11  -4   60.27    9.75   0
  -5  11   4   75.38    9.47   0
  -5 -11   4   74.19    9.66   0
   4  11  -4  416.37   14.53   0
   4 -11  -4  352.22    9.74   0
  -4 -11   4  346.17   12.54   0
  -4  11   4  323.39    9.86   0
   3 -11  -4  147.28   11.48   0
  -3 -11   4  157.72    8.51   0
  -3  11   4  156.52    8.38   0
   3  11  -4  148.62   10.20   0
   2 -11  -4  456.62   10.38   0
   2  11  -4  471.13   11.72   0
  -2 -11   4  439.10   10.14   0
  -2  11   4  430.17   10.00   0
   1 -11  -4   16.60   10.52   0
  -1  11   4   15.36   10.80   0
   1  11  -4   16.97   10.69   0
  -1 -11   4   18.61    7.22   0
   0  11   4   17.54    7.71   0
   0 -11  -4    6.30    7.57   0
   0 -11   4    4.17   10.71   0
   0  11  -4    0.77   10.77   0
  -1  11  -4  278.39   12.07   0
   1 -11   4  235.53   11.87   0
   1  11   4  245.61   12.11   0
  -1 -11  -4  235.35   11.77   0
   2 -11   4  310.68    9.18   0
   2  11   4  360.23   11.16   0
  -2 -11  -4  321.34    9.52   0
  -2  11  -4  311.26    9.60   0
   3 -11   4  229.25    9.05   0
  -3 -11  -4  262.96    8.94   0
  -3  11  -4  274.18    9.25   0
   3  11   4  239.03   14.30   0
   4  11   4   42.89   13.13   0
   4 -11   4   56.70    7.60   0
  -4 -11  -4   46.04    7.65   0
  -4  11  -4   49.81    7.97   0
   5  11   4  297.79   16.37   0
  -5  11  -4  277.17   14.33   0
  -5 -11  -4  276.20   14.43   0
   5 -11   4  276.66   10.86   0
   6  11   4   21.80   16.34   0
  -6 -11  -4   -2.73   12.64   0
  -6  11  -4    1.96    9.26   0
   6 -11   4    8.61    8.96   0
   6  12  -4  -10.50   13.41   0
   6 -12  -4   32.74   11.41   0
   5  12  -4  138.07   16.10   0
  -5 -12   4  133.61   10.25   0
   5 -12  -4  137.59   10.39   0
  -5  12   4  124.27   14.07   0
   4  12  -4   83.99   11.57   0
   4 -12  -4   87.40    9.84   0
  -4 -12   4  100.92    9.64   0
  -4  12   4   96.70    9.83   0
   3  12  -4   44.60    9.32   0
   3 -12  -4   24.21    7.78   0
  -3 -12   4   55.82   10.36   0
  -3  12   4   38.94    7.65   0
   2 -12  -4  160.47    8.53   0
   2  12  -4  182.08   10.54   0
  -2 -12   4  203.72   11.40   0
  -2  12   4  143.25    8.49   0
   1 -12  -4    6.20    7.34   0
   1  12  -4    6.03   12.88   0
  -1  12   4    0.82   13.23   0
  -1 -12   4    8.86    7.26   0
   0 -12  -4    8.08    7.29   0
   0 -12   4    2.63   10.28   0
   0  12  -4   10.85    7.31   0
   0  12   4   -0.73    9.43   0
  -1  12  -4   71.28   10.75   0
   1 -12   4   58.66    7.81   0
   1  12   4   79.32    9.74   0
  -1 -12  -4   68.86   10.65   0
   2 -12   4   38.28   10.38   0
   2  12   4   42.25    9.37   0
  -2 -12  -4   72.31   10.28   0
  -2  12  -4   61.66   10.45   0
   3  12   4   19.48    9.32   0
   3 -12   4   26.72   12.70   0
  -3 -12  -4   39.33   12.85   0
  -3  12  -4   30.20    9.54   0
   4  12   4   62.07   11.24   0
   4 -12   4   61.01   13.39   0
  -4 -12  -4   64.10   13.19   0
  -4  12  -4   97.55   13.41   0
   5  12   4   79.15   11.29   0
  -5 -12  -4   92.52    9.65   0
   5 -12   4   97.08   13.35   0
  -5  12  -4   95.64   13.39   0
  -4 -13   4   26.52    9.01   0
   4  13  -4   29.11   11.13   0
   4 -13  -4   22.84    9.43   0
  -4  13   4   26.87   12.94   0
   3  13  -4    9.18   11.13   0
   3 -13  -4   37.22    9.33   0
  -3 -13   4   31.74    9.20   0
  -3  13   4   33.97   13.11   0
  -2  13   4  244.67   16.12   0
   2 -13  -4  238.65   10.67   0
   2  13  -4  273.52   16.67   0
  -2 -13   4  233.38   10.52   0
   1 -13  -4   15.18   13.08   0
  -1  13   4    8.42   14.34   0
   1  13  -4   24.10   14.36   0
  -1 -13   4   21.42   12.50   0
   0 -13  -4  504.57   15.08   0
   0 -13   4  469.73   14.81   0
   0  13  -4  460.21   12.18   0
   0  13   4  474.95   15.30   0
  -1  13  -4   -2.60   12.82   0
   1 -13   4   11.37    8.92   0
   1  13   4  -12.19   10.92   0
  -1 -13  -4   -4.64    8.86   0
   2 -13   4   37.39   12.59   0
  -2 -13  -4   36.47   12.71   0
   2  13   4   41.20   10.96   0
  -2  13  -4   35.71   13.13   0
   3  13   4   93.05   15.55   0
   3 -13   4   56.85    9.42   0
  -3 -13  -4  109.02   13.11   0
  -3  13  -4   51.89    9.84   0
   4  13   4   17.79   13.02   0
   4 -13   4    0.53    8.97   0
  -4 -13  -4   -4.55    9.05   0
  -4  13  -4   -1.33   13.11   0
   3  14  -4  -16.69   13.27   0
   3 -14  -4   14.92    8.90   0
  -3 -14   4    8.24    8.84   0
  -3  14   4   11.74    8.89   0
  -2  14   4  113.49   11.33   0
   2 -14  -4   82.60    9.96   0
  -2 -14   4   32.44   13.58   0
   2  14  -4   63.98   11.84   0
   1 -14  -4   -2.33    9.26   0
  -1  14   4   -3.00   15.54   0
   1  14  -4    8.80   15.49   0
  -1 -14   4    4.49    8.96   0
   0 -14  -4  112.55   10.32   0
   0 -14   4  117.24   10.02   0
   0  14  -4  130.73   11.94   0
   0  14   4  128.13   12.16   0
  -1  14  -4    0.97    8.97   0
   1 -14   4   18.06   12.45   0
   1  14   4    1.76   15.26   0
  -1 -14  -4    3.67    8.95   0
   2 -14   4   26.58    9.11   0
  -2 -14  -4   25.28   12.69   0
   2  14   4   45.79   16.96   0
  -2  14  -4    6.18   13.23   0
  -3  14  -4   15.39   11.05   0
 -10   0   5    9.68   15.86   0
  -9   0   5  109.80   12.58   0
  -8   0   5    3.87   10.78   0
  -7   0   5   35.69    6.64   0
  -6   0   5    3.09   10.89   0
  -5   0   5 5509.57   31.80   0
  -4   0   5    0.89    9.57   0
   3   0  -5  337.34   28.85   0
  -3   0   5  313.27   12.46   0
  -2   0   5    0.35   16.16   0
   2   0  -5  -21.05   14.80   0
  -1   0  -5 3452.43   30.54   0
  -2   0  -5   -1.28   11.08   0
  -3   0  -5 3721.47   26.84   0
  -4   0  -5    7.34    9.09   0
  -5   0  -5  509.68   11.16   0
  -6   0  -5    2.93    7.27   0
  -7   0  -5 1753.56   14.45   0
  -8   0  -5   20.61   11.54   0
  -9   0  -5    6.52    9.88   0
 -10  -1   5   52.55   12.05   0
 -10   1   5   58.77   11.35   0
  -9   1   5  453.89   11.86   0
  -9  -1   5  507.90   15.74   0
  -8  -1   5  262.38   12.42   0
  -8   1   5  274.61   12.25   0
  -7  -1   5   44.12    9.37   0
  -7   1   5   39.76    8.92   0
  -6  -1   5  686.20   12.46   0
  -6   1   5  673.28   12.15   0
  -5  -1   5 2199.41   21.11   0
  -5   1   5 2177.02   21.30   0
   4  -1  -5    1.68   12.26   0
  -4  -1   5    1.43    9.66   0
  -4   1   5    1.72    9.32   0
   3  -1  -5  173.20   14.82   0
   3   1  -5  166.34   12.23   0
  -3  -1   5  162.99   12.57   0
   2  -1  -5  779.50   22.00   0
   2   1  -5  752.67   22.02   0
  -2  -1   5  759.93   22.74   0
  -1  -1   5 2600.26   30.94   0
   1   1  -5 2584.56   32.69   0
  -1   1  -5  948.30   19.67   0
   1  -1   5  988.82   16.74   0
  -1  -1  -5  968.89   19.08   0
  -2  -1  -5 5221.57   29.32   0
   2  -1   5 5463.84   32.26   0
  -2   1  -5 5575.81   32.46   0
  -3   1  -5 5425.04   31.39   0
  -3  -1  -5 5057.89   26.20   0
  -4   1  -5 1659.36   17.08   0
  -4  -1  -5 1571.63   16.03   0
  -5  -1  -5  655.57   11.99   0
  -5   1  -5  639.47   13.69   0
  -6   1  -5  198.52    8.55   0
  -6  -1  -5  207.60    8.58   0
  -7  -1  -5  616.62   12.37   0
  -7   1  -5  591.16    9.93   0
  -8  -1  -5   -3.43   11.54   0
  -8   1  -5    5.78    8.12   0
  -9   1  -5    9.88    9.82   0
  -9  -1  -5   10.47   14.13   0
 -10   2   5   76.17   15.61   0
 -10  -2   5   81.12   17.38   0
  -9   2   5    3.90    8.83   0
  -9  -2   5   -9.30   13.86   0
  -8  -2   5  351.86   10.38   0
  -8   2   5  335.25   12.42   0
  -7  -2   5  316.65    9.40   0
  -7   2   5  345.14   10.68   0
  -6   2   5  145.73   10.03   0
  -6  -2   5  163.88   12.28   0
   5  -2  -5  278.21   14.23   0
  -5  -2   5  260.72   11.34   0
  -5   2   5  257.69   14.10   0
   4   2  -5  631.68   12.39   0
   4  -2  -5  638.03   20.42   0
  -4   2   5  608.61   18.00   0
  -4  -2   5  575.93   12.54   0
   3  -2  -5  675.06   18.79   0
  -3   2   5  672.89   18.22   0
   3   2  -5  651.94   16.13   0
  -3  -2   5  608.66   16.29   0
   2  -2  -5 2488.57   29.39   0
   2   2  -5 2366.09   29.38   0
  -2  -2   5 2405.63   31.69   0
   0  -2   5 5486.90   36.45   0
   0   2  -5 5282.55   35.82   0
   0  -2  -5 5480.92   43.66   0
   0   2   5 5360.39   43.30   0
  -1   2  -5   15.98    8.90   0
   1  -2   5   12.54    8.61   0
  -1  -2  -5   17.65   12.04   0
   1   2   5    8.82   12.45   0
  -2  -2  -5 2017.00   19.97   0
   2  -2   5 2009.59   19.59   0
   2   2   5 1978.92   20.08   0
  -2   2  -5 1976.37   21.06   0
   3  -2   5  357.62   12.25   0
  -3   2  -5  362.29   12.72   0
  -3  -2  -5  342.80    9.32   0
   4  -2   5  909.15   14.75   0
  -4   2  -5  887.13   15.37   0
  -4  -2  -5  907.75   11.69   0
  -5  -2  -5 1004.58   13.23   0
  -5   2  -5  953.29   13.65   0
  -6   2  -5  343.94   10.55   0
  -6  -2  -5  340.71    9.18   0
  -7  -2  -5   85.96    7.36   0
  -7   2  -5  103.15   10.18   0
  -8  -2  -5  114.90    8.83   0
  -8   2  -5   88.54    8.88   0
  -9   2  -5   38.19   10.21   0
  -9  -2  -5   28.90   14.46   0
  -9  -3   5   39.55   10.53   0
  -9   3   5   36.28    9.29   0
  -8  -3   5   -2.13   12.29   0
  -8   3   5    8.11   10.17   0
  -7  -3   5   74.58    7.79   0
   7  -3  -5   67.08   11.60   0
  -7   3   5   67.62    6.52   0
  -6   3   5   28.28    9.54   0
   6  -3  -5   22.20    9.06   0
  -6  -3   5   25.39   11.44   0
   5   3  -5  260.63   10.86   0
  -5  -3   5  251.22    8.82   0
   5  -3  -5  273.13   12.82   0
  -5   3   5  253.29   12.90   0
   4   3  -5 3843.56   26.47   0
  -4   3   5 3734.26   32.65   0
   4  -3  -5 3954.18   34.48   0
  -4  -3   5 3577.69   26.53   0
   3  -3  -5 6756.07   41.15   0
  -3  -3   5 6239.63   46.90   0
  -3   3   5 6624.05   40.84   0
   3   3  -5 6554.10   35.50   0
   2  -3  -5 5042.61   34.28   0
   2   3  -5 4587.01   34.00   0
  -2  -3   5 4654.58   36.42   0
  -2   3   5 4901.04   34.64   0
  -1  -3   5  290.03   11.80   0
   1  -3  -5  303.30   11.35   0
   1   3  -5  287.81   12.03   0
  -1   3   5  265.61   12.86   0
   0  -3   5 2537.83   25.50   0
   0   3  -5 2379.57   23.56   0
   0  -3  -5 2544.03   28.75   0
   0   3   5 2436.57   25.66   0
  -1   3  -5  300.45   10.94   0
   1  -3   5  298.94   10.62   0
  -1  -3  -5  318.64   11.02   0
   1   3   5  316.46   13.64   0
  -2  -3  -5  162.42   11.03   0
   2  -3   5  175.72    8.83   0
   2   3   5  177.78    8.75   0
  -2   3  -5  167.56   11.56   0
   3  -3   5 1896.51   17.75   0
  -3   3  -5 1869.56   17.70   0
   3   3   5 1943.82   17.97   0
  -3  -3  -5 1907.58   17.72   0
   4  -3   5   83.84    7.20   0
  -4  -3  -5   85.41    9.40   0
  -4   3  -5   92.87   10.18   0
  -5  -3  -5   45.25   11.10   0
  -5   3  -5   44.90    9.72   0
   5  -3   5   60.70    9.11   0
  -6   3  -5   35.28    8.11   0
  -6  -3  -5   13.08    7.51   0
  -7  -3  -5  242.20    9.73   0
  -7   3  -5  251.66   12.38   0
  -8  -3  -5  246.94    9.86   0
  -8   3  -5  238.05   12.88   0
  -9  -3  -5  229.99   11.61   0
  -9   3  -5  222.89   15.13   0
  -9  -4   5    3.93   14.85   0
  -9   4   5    2.31   12.80   0
  -8   4   5  387.03   12.94   0
  -8  -4   5  416.04   14.69   0
  -7  -4   5  557.71   13.56   0
   7  -4  -5  576.40   16.49   0
  -7   4   5  540.28   16.58   0
   6   4  -5  474.69   10.55   0
  -6   4   5  419.11   13.66   0
   6  -4  -5  437.87   13.61   0
  -6  -4   5  440.59   13.59   0
   5   4  -5   37.20    6.80   0
  -5  -4   5   44.05    9.78   0
  -5   4   5   42.16    7.21   0
   5  -4  -5   40.84    7.24   0
   4   4  -5   73.94    7.48   0
   4  -4  -5   81.67    8.23   0
  -4  -4   5   59.37    7.54   0
  -4   4   5   68.47   10.60   0
   3  -4  -5 1226.29   17.11   0
  -3  -4   5 1155.04   18.49   0
  -3   4   5 1130.32   16.37   0
   3   4  -5 1152.38   15.55   0
   2  -4  -5 2039.06   22.04   0
   2   4  -5 1946.95   21.64   0
  -2  -4   5 2005.21   23.30   0
  -2   4   5 1834.72   19.82   0
  -1  -4   5  336.67   11.17   0
  -1   4   5  347.82   13.37   0
   1  -4  -5  347.68   10.88   0
   1   4  -5  343.60   11.25   0
   0  -4  -5  187.51    9.48   0
   0  -4   5  179.16    9.32   0
   0   4  -5  165.28   12.68   0
   0   4   5  190.18   12.78   0
  -1   4  -5 2424.75   22.51   0
   1  -4   5 2434.59   21.11   0
  -1  -4  -5 2365.50   20.90   0
   1   4   5 2439.30   21.06   0
  -2  -4  -5   76.31    7.66   0
   2  -4   5   84.47    7.98   0
   2   4   5   78.50    7.88   0
  -2   4  -5   75.51    8.17   0
   3  -4   5  179.84    8.25   0
  -3   4  -5  170.05   11.04   0
  -3  -4  -5  168.29    8.05   0
   3   4   5  168.93   10.57   0
   4   4   5 2557.98   17.62   0
  -4   4  -5 2592.48   19.96   0
   4  -4   5 2699.83   21.02   0
  -4  -4  -5 2599.92   17.91   0
  -5  -4  -5 1483.62   14.31   0
  -5   4  -5 1472.82   17.23   0
   5  -4   5 1429.82   15.08   0
  -6   4  -5  761.56   12.75   0
   6  -4   5  772.32   12.27   0
  -6  -4  -5  753.25   13.47   0
  -7  -4  -5   -5.55    8.56   0
  -7   4  -5   13.60   10.52   0
  -8  -4  -5   30.26   12.15   0
  -8   4  -5   41.64   13.54   0
  -9   4  -5   21.53   11.76   0
  -9  -4  -5   -7.90   12.39   0
  -9  -5   5  116.98   11.20   0
  -9   5   5  105.67   10.28   0
  -8  -5   5  107.09    9.44   0
  -8   5   5   91.41   11.71   0
   8  -5  -5  101.67   11.06   0
  -7  -5   5   96.52    9.72   0
   7   5  -5  111.46    9.53   0
  -7   5   5   86.95   11.69   0
   7  -5  -5  100.27    8.70   0
   6   5  -5  342.57    9.98   0
  -6   5   5  324.91   13.90   0
   6  -5  -5  332.35   13.95   0
  -6  -5   5  312.99    9.93   0
   5  -5  -5   93.34   10.38   0
   5   5  -5   97.82    8.91   0
  -5  -5   5   92.97   10.64   0
  -5   5   5   77.17   10.30   0
   4   5  -5  151.18    8.04   0
   4  -5  -5  140.95    8.57   0
  -4  -5   5  137.36    8.89   0
  -4   5   5  151.59   10.71   0
   3  -5  -5  533.17   11.83   0
  -3  -5   5  539.54   14.47   0
  -3   5   5  514.08   11.46   0
   3   5  -5  546.00   13.40   0
   2  -5  -5 1357.94   17.91   0
   2   5  -5 1239.14   17.66   0
  -2  -5   5 1304.17   16.78   0
  -2   5   5 1349.48   17.69   0
  -1  -5   5  866.39   14.01   0
  -1   5   5  856.28   13.41   0
   1  -5  -5  884.20   13.67   0
   1   5  -5  844.15   16.29   0
   0  -5  -5  756.50   12.81   0
   0  -5   5  739.10   15.03   0
   0   5  -5  758.55   15.39   0
   0   5   5  737.25   13.43   0
  -1   5  -5 7144.41   32.10   0
   1  -5   5 7195.67   33.68   0
  -1  -5  -5 7146.61   33.85   0
   1   5   5 7073.04   32.55   0
  -2  -5  -5 2666.46   19.68   0
   2  -5   5 2677.83   20.04   0
   2   5   5 2617.57   19.40   0
  -2   5  -5 2671.76   21.62   0
   3  -5   5 1999.11   17.36   0
  -3   5  -5 1991.43   19.29   0
  -3  -5  -5 1938.08   16.10   0
   3   5   5 1986.18   16.36   0
   4   5   5  884.24   13.44   0
   4  -5   5  860.75   14.10   0
  -4  -5  -5  828.99   11.23   0
  -4   5  -5  861.42   14.65   0
   5   5   5  851.97   14.45   0
  -5  -5  -5  835.99   11.58   0
  -5   5  -5  811.24   14.12   0
   5  -5   5  801.82   13.57   0
  -6   5  -5  168.79   12.09   0
   6  -5   5  162.75   11.28   0
  -6  -5  -5  163.47    8.00   0
  -7  -5  -5   25.79   11.93   0
  -7   5  -5   25.14   10.77   0
   7  -5   5   28.03    9.77   0
  -8  -5  -5    6.17   10.12   0
  -8   5  -5    7.80   13.40   0
  -9   5  -5   10.57   11.63   0
  -9  -5  -5   26.73   12.15   0
  -9   6   5   -5.92   15.70   0
  -9  -6   5    8.45   17.99   0
   9  -6  -5   10.91   12.41   0
  -8  -6   5    0.76   13.62   0
  -8   6   5    7.33   12.96   0
   8  -6  -5   -3.32   12.53   0
  -7  -6   5   94.66   12.98   0
   7   6  -5   99.74    9.33   0
  -7   6   5   65.53   11.30   0
   7  -6  -5   83.08   10.84   0
   6   6  -5  536.86   10.70   0
  -6  -6   5  497.75   15.97   0
  -6   6   5  510.44   14.52   0
   6  -6  -5  517.90   14.72   0
   5   6  -5   52.00    8.76   0
  -5  -6   5   57.43    9.90   0
  -5   6   5   45.71   10.11   0
   5  -6  -5   79.80   10.16   0
   4   6  -5 2299.07   17.98   0
   4  -6  -5 2309.56   21.78   0
  -4  -6   5 2237.59   23.25   0
  -4   6   5 2215.29   19.43   0
   3  -6  -5  599.81   13.61   0
  -3  -6   5  546.15   11.88   0
  -3   6   5  584.11   13.40   0
   3   6  -5  566.55   13.19   0
   2  -6  -5 1186.88   14.64   0
   2   6  -5 1086.15   14.28   0
  -2  -6   5 1113.40   15.06   0
  -2   6   5 1169.12   16.18   0
  -1  -6   5 1007.98   13.95   0
  -1   6   5 1037.42   15.42   0
   1  -6  -5 1067.24   15.70   0
   1   6  -5 1047.22   16.19   0
   0  -6  -5   95.34   10.53   0
   0  -6   5   87.57    7.75   0
   0   6  -5   82.53   10.71   0
   0   6   5   64.77    7.90   0
  -1  -6  -5 1099.84   13.54   0
  -1   6  -5 1120.48   15.73   0
   1  -6   5 1096.39   15.48   0
   1   6   5 1109.69   14.02   0
  -2  -6  -5 1371.85   16.11   0
   2  -6   5 1321.95   14.60   0
   2   6   5 1310.28   14.23   0
  -2   6  -5 1388.53   16.54   0
   3  -6   5    0.16    9.86   0
  -3   6  -5   13.53   10.18   0
  -3  -6  -5   16.97    6.97   0
   3   6   5    1.04    9.77   0
   4   6   5   49.83   11.78   0
   4  -6   5   49.40    9.17   0
  -4  -6  -5   41.97    8.31   0
  -4   6  -5   29.45    7.17   0
   5   6   5   49.91    7.94   0
  -5  -6  -5   57.69   10.59   0
   5  -6   5   72.08   10.84   0
  -5   6  -5   42.53    8.40   0
   6   6   5  381.07    9.62   0
   6  -6   5  368.39    9.69   0
  -6   6  -5  399.98   13.03   0
  -6  -6  -5  394.76   11.72   0
  -7  -6  -5   64.15    8.94   0
  -7   6  -5   69.42    8.35   0
   7  -6   5   65.15    7.63   0
  -8  -6  -5  246.87   15.51   0
  -8   6  -5  234.09   14.91   0
   8  -6   5  262.32   13.91   0
   8   7  -5   64.97   10.76   0
  -8  -7   5   62.22   16.77   0
  -8   7   5   72.93   13.53   0
   8  -7  -5   78.24   13.15   0
   7   7  -5   65.52    8.94   0
  -7  -7   5   56.96   11.19   0
  -7   7   5   47.55   10.87   0
   7  -7  -5   65.46   10.76   0
   6   7  -5  931.29   12.46   0
  -6  -7   5  911.03   18.09   0
  -6   7   5  904.65   16.31   0
   6  -7  -5  903.63   14.12   0
   5   7  -5   15.14   11.05   0
  -5  -7   5   16.33   11.61   0
  -5   7   5   14.68   11.47   0
   5  -7  -5   14.09    8.26   0
   4   7  -5 1456.29   15.34   0
   4  -7  -5 1344.95   15.32   0
  -4  -7   5 1326.14   16.33   0
  -4   7   5 1277.60   14.94   0
   3  -7  -5    9.75    9.55   0
  -3  -7   5   17.20    9.61   0
  -3   7   5   -3.81    9.69   0
   3   7  -5   -2.25    9.70   0
   2  -7  -5  843.12   12.38   0
   2   7  -5  797.08   14.38   0
  -2  -7   5  824.82   14.90   0
  -2   7   5  787.94   12.22   0
  -1  -7   5  126.12    8.23   0
  -1   7   5  143.44   11.11   0
   1  -7  -5  138.15   11.07   0
   1   7  -5  133.40    8.50   0
   0  -7  -5 1754.00   17.74   0
   0  -7   5 1667.99   17.54   0
   0   7  -5 1704.75   17.96   0
   0   7   5 1653.06   18.11   0
  -1  -7  -5  370.13    9.35   0
  -1   7  -5  340.48   11.77   0
   1  -7   5  335.77    9.16   0
   1   7   5  348.20    9.47   0
   2  -7   5  564.52   12.52   0
   2   7   5  567.80   12.53   0
  -2  -7  -5  549.56   10.36   0
  -2   7  -5  545.01   10.60   0
   3  -7   5  261.80    8.51   0
  -3   7  -5  267.60   11.19   0
  -3  -7  -5  277.71   12.96   0
   3   7   5  275.45   13.22   0
   4   7   5  109.42   11.44   0
   4  -7   5  104.59   10.31   0
  -4  -7  -5  113.65   11.18   0
  -4   7  -5   91.19    7.31   0
   5   7   5   -5.58    7.52   0
  -5  -7  -5   -2.86    7.33   0
   5  -7   5   18.15   10.49   0
  -5   7  -5   29.08   11.04   0
   6   7   5 1243.59   14.11   0
  -6   7  -5 1117.29   14.21   0
   6  -7   5 1177.35   15.92   0
  -6  -7  -5 1268.11   16.85   0
  -7  -7  -5  156.27    9.48   0
  -7   7  -5  155.25   14.26   0
   7  -7   5  182.75   13.24   0
  -8  -7  -5  117.18   10.88   0
  -8   7  -5   93.20   14.34   0
   8  -7   5  106.31   13.10   0
   8   8  -5   -3.33   14.70   0
  -8  -8   5    3.07   15.77   0
  -8   8   5   11.19   12.80   0
   8  -8  -5    2.79    8.91   0
   7   8  -5   70.73   12.76   0
  -7  -8   5   72.15   13.51   0
  -7   8   5   60.81    9.62   0
   7  -8  -5   72.61   13.38   0
   6  -8  -5   54.12   10.69   0
   6   8  -5   38.92   12.69   0
  -6  -8   5   42.38    7.93   0
  -6   8   5   41.60   10.75   0
   5   8  -5  137.65   11.41   0
  -5  -8   5  136.03    9.06   0
   5  -8  -5  136.76    9.07   0
  -5   8   5  129.37   11.69   0
   4   8  -5  439.00   13.24   0
   4  -8  -5  437.53   13.84   0
  -4  -8   5  397.19   13.80   0
  -4   8   5  378.43   10.55   0
   3  -8  -5  298.98   11.40   0
  -3  -8   5  315.46   11.50   0
  -3   8   5  288.30    8.84   0
   3   8  -5  330.11   10.56   0
   2  -8  -5 1389.29   14.65   0
   2   8  -5 1428.14   15.41   0
  -2  -8   5 1333.10   14.70   0
  -2   8   5 1324.70   16.27   0
  -1  -8   5  722.12   13.67   0
   1  -8  -5  741.45   11.46   0
   1   8  -5  753.76   14.06   0
  -1   8   5  690.51   13.99   0
   0  -8  -5  680.23   12.93   0
   0  -8   5  642.44   10.99   0
   0   8  -5  654.69   13.22   0
   0   8   5  637.53   13.10   0
  -1  -8  -5 1176.66   13.17   0
  -1   8  -5 1155.79   13.26   0
   1  -8   5 1069.85   14.49   0
   1   8   5 1138.79   13.25   0
   2  -8   5  244.01    8.45   0
   2   8   5  269.84    9.90   0
  -2  -8  -5  261.73    8.52   0
  -2   8  -5  296.40   11.00   0
   3  -8   5  290.71    8.60   0
  -3  -8  -5  277.72    8.52   0
  -3   8  -5  280.26    8.66   0
   3   8   5  293.73    9.75   0
   4   8   5   18.61    7.52   0
   4  -8   5   17.73    7.55   0
  -4  -8  -5   -7.18    7.65   0
  -4   8  -5   27.30   11.13   0
   5   8   5  129.62   13.25   0
  -5  -8  -5  143.49    9.43   0
   5  -8   5  126.97    8.04   0
  -5   8  -5  125.51    8.71   0
   6   8   5   30.24   12.61   0
  -6   8  -5   32.62    7.92   0
   6  -8   5   46.16    7.38   0
  -6  -8  -5   37.20    9.06   0
  -7  -8  -5  -36.20   14.56   0
   7   8   5   14.52   10.67   0
  -7   8  -5   10.85    9.44   0
   7  -8   5   -6.72   12.63   0
  -8  -8  -5   -9.74   12.48   0
  -8   8  -5   10.08   11.32   0
   8  -8   5   14.90   10.50   0
   8   9  -5   97.93   18.25   0
  -8  -9   5   99.80   15.46   0
  -8   9   5  108.19   15.13   0
   8  -9  -5  108.67   16.42   0
   7   9  -5   84.20   15.65   0
  -7  -9   5  102.47   10.31   0
  -7   9   5   98.09   10.18   0
   7  -9  -5   99.88   10.07   0
   6   9  -5   23.30    8.93   0
  -6  -9   5   16.32   10.35   0
  -6   9   5   33.60    7.29   0
   6  -9  -5   13.71    7.45   0
   5   9  -5   55.05    9.12   0
  -5  -9   5   53.62   10.65   0
   5  -9  -5   45.38    7.78   0
  -5   9   5   44.26   10.64   0
   4   9  -5  163.15   11.74   0
   4  -9  -5  163.84    8.96   0
  -4  -9   5  172.24    9.02   0
  -4   9   5  169.91   11.71   0
   3  -9  -5  885.17   12.97   0
  -3  -9   5  927.18   15.69   0
  -3   9   5  847.66   12.60   0
   3   9  -5  928.96   12.68   0
   2  -9  -5  452.44   11.49   0
   2   9  -5  440.22   10.85   0
  -2  -9   5  429.90   11.64   0
  -2   9   5  406.34    9.56   0
  -1  -9   5  145.38    7.46   0
   1  -9  -5  147.02    9.97   0
   1   9  -5  149.31    7.62   0
  -1   9   5  135.54    9.48   0
   0  -9  -5   -0.80    6.75   0
   0  -9   5    1.73    9.32   0
   0   9  -5   -8.95    9.58   0
   0   9   5    2.54   12.06   0
  -1  -9  -5 1398.78   14.00   0
  -1   9  -5 1366.88   14.07   0
   1  -9   5 1282.74   13.71   0
   1   9   5 1446.23   17.64   0
   2  -9   5  630.51   11.41   0
   2   9   5  626.54   11.49   0
  -2  -9  -5  640.25   14.07   0
  -2   9  -5  665.87   11.92   0
   3  -9   5  131.73    8.68   0
  -3  -9  -5  114.79   11.47   0
  -3   9  -5  116.07   11.97   0
   3   9   5  108.33    8.44   0
   4   9   5  470.81   12.75   0
   4  -9   5  466.62   10.48   0
  -4  -9  -5  495.89   10.55   0
  -4   9  -5  471.13   10.30   0
   5   9   5   -6.16   12.64   0
  -5  -9  -5    3.26    7.26   0
   5  -9   5    1.88    7.37   0
  -5   9  -5   -4.16    7.65   0
   6   9   5   50.08   13.76   0
  -6   9  -5   16.93    9.43   0
   6  -9   5   13.71    9.00   0
  -6  -9  -5   13.68   10.60   0
  -7  -9  -5   18.72   14.74   0
   7   9   5  -10.32   10.36   0
  -7   9  -5   -7.45    9.33   0
   7  -9   5   11.50    8.80   0
   7  10  -5  310.99   12.49   0
  -7 -10   5  316.52   15.44   0
  -7  10   5  261.33   11.44   0
   7 -10  -5  249.73   12.42   0
   6  10  -5  106.96   15.70   0
  -6 -10   5   97.58   10.04   0
   6 -10  -5  106.93   10.15   0
  -6  10   5  115.55   13.70   0
   5  10  -5   31.32    9.02   0
  -5 -10   5   10.41   10.35   0
   5 -10  -5   17.89    7.63   0
  -5  10   5   15.32   10.43   0
   4  10  -5   86.97   13.31   0
   4 -10  -5   86.48    8.24   0
  -4 -10   5   91.86    8.20   0
  -4  10   5   85.31    8.00   0
   3 -10  -5   95.38    8.21   0
  -3 -10   5  112.41    8.41   0
  -3  10   5  105.95    8.31   0
   3  10  -5   89.58    8.30   0
   2 -10  -5   57.75    7.83   0
   2  10  -5   49.50    8.07   0
  -2 -10   5   49.11   10.83   0
  -2  10   5   38.71   11.18   0
   1 -10  -5    6.99   10.89   0
   1  10  -5   18.00    7.81   0
  -1  10   5   -1.39   11.18   0
  -1 -10   5   14.68    7.44   0
   0 -10  -5    4.51   11.30   0
   0 -10   5   11.76    7.83   0
   0  10  -5   10.98    8.14   0
   0  10   5   30.87   11.51   0
  -1  10  -5   60.52   11.93   0
   1 -10   5   83.45    8.27   0
   1  10   5   71.56   11.71   0
  -1 -10  -5   71.97   11.58   0
   2 -10   5    5.28    7.59   0
   2  10   5   -3.23    7.68   0
  -2 -10  -5   17.09   10.54   0
  -2  10  -5    9.32   11.14   0
   3 -10   5   27.96    7.61   0
  -3 -10  -5   25.40    7.59   0
  -3  10  -5   41.46    7.73   0
   3  10   5   51.14    7.54   0
   4  10   5  542.94   11.92   0
   4 -10   5  512.11   10.55   0
  -4 -10  -5  506.56   10.66   0
  -4  10  -5  545.16   13.42   0
   5  10   5  767.54   12.93   0
  -5 -10  -5  714.80   16.24   0
   5 -10   5  754.45   12.16   0
  -5  10  -5  719.83   12.10   0
   6  10   5   34.43   10.53   0
  -6 -10  -5   26.03    9.42   0
  -6  10  -5   34.99   13.35   0
   6 -10   5   32.96   12.97   0
   6  11  -5   21.92   10.68   0
  -6 -11   5    4.80   13.02   0
  -6  11   5   19.70   13.05   0
   6 -11  -5   26.78   13.16   0
   5  11  -5   46.86   15.43   0
  -5 -11   5   22.26   13.16   0
  -5  11   5   36.13    9.33   0
   5 -11  -5   43.66   13.23   0
   4  11  -5  154.07   13.59   0
   4 -11  -5  149.79   11.34   0
  -4 -11   5  134.27    8.37   0
  -4  11   5  128.65    8.51   0
   3 -11  -5  670.71   11.89   0
  -3 -11   5  688.67   12.02   0
  -3  11   5  697.58   11.83   0
   3  11  -5  785.31   12.95   0
   2 -11  -5  149.04    8.21   0
   2  11  -5  136.27   13.74   0
  -2 -11   5  133.74    8.41   0
  -2  11   5  133.96    8.29   0
   1 -11  -5   52.68    7.77   0
   1  11  -5   49.53    7.75   0
  -1  11   5   62.43    7.80   0
  -1 -11   5   38.96    7.76   0
   0 -11  -5  313.50    9.31   0
   0 -11   5  316.49   12.12   0
   0  11  -5  327.04    9.66   0
   0  11   5  313.92   12.31   0
  -1  11  -5    1.85    7.78   0
   1 -11   5   -4.02   10.36   0
   1  11   5   13.12   12.15   0
  -1 -11  -5   -1.90    7.45   0
   2 -11   5  143.55    8.33   0
   2  11   5  229.84   10.21   0
  -2 -11  -5  154.34    8.33   0
  -2  11  -5  139.16    8.47   0
   3 -11   5  237.33    8.79   0
  -3 -11  -5  254.77   11.49   0
  -3  11  -5  273.37   12.12   0
   3  11   5  248.13   10.33   0
   4  11   5  119.40   13.53   0
   4 -11   5  131.83    8.42   0
  -4  11  -5  110.88    8.55   0
  -4 -11  -5  146.87    8.38   0
   5  11   5   16.64   10.80   0
  -5  11  -5   30.19   13.18   0
  -5 -11  -5   10.34    9.21   0
   5 -11   5   14.55    9.25   0
   6 -11   5    6.80    9.04   0
   6  11   5  -17.00   12.62   0
  -6 -11  -5    0.99    8.95   0
  -6  11  -5    4.55    9.02   0
  -5 -12   5  112.95    9.95   0
   5  12  -5  145.36   16.04   0
   5 -12  -5   75.46   14.12   0
  -5  12   5  116.26   13.59   0
   4  12  -5   46.24   15.79   0
   4 -12  -5   46.78    9.63   0
  -4  12   5   81.94   13.09   0
  -4 -12   5   56.84    9.54   0
   3  12  -5   20.54    9.04   0
   3 -12  -5   -6.21    7.49   0
  -3 -12   5    8.90   10.15   0
  -3  12   5   26.58   10.41   0
  -2  12   5  281.11   14.44   0
   2 -12  -5  275.10   11.87   0
   2  12  -5  276.60   10.53   0
  -2 -12   5  283.48   11.66   0
   1 -12  -5  115.41    8.04   0
  -1  12   5  117.63   13.45   0
   1  12  -5   93.50    9.66   0
  -1 -12   5  114.59    8.10   0
   0 -12  -5  525.17   10.58   0
   0 -12   5  522.97   10.67   0
   0  12  -5  567.83   10.88   0
   0  12   5  612.22   15.58   0
  -1  12  -5   12.33   10.33   0
   1 -12   5   20.38    7.43   0
   1  12   5   19.57   13.09   0
  -1 -12  -5   27.72    7.45   0
   2 -12   5   69.01    7.62   0
   2  12   5   61.94    9.62   0
  -2 -12  -5   72.36   10.49   0
  -2  12  -5   48.33   10.80   0
   3  12   5    2.10    8.85   0
   3 -12   5   -5.84    9.38   0
  -3 -12  -5   10.47    9.17   0
  -3  12  -5    8.06    9.45   0
   4  12   5   35.44   11.14   0
   4 -12   5   52.70    9.53   0
  -4 -12  -5   32.81   13.04   0
  -4  12  -5   67.64   13.18   0
   5 -12   5    9.90   12.85   0
   5  12   5   26.74   18.06   0
  -5  12  -5   23.18   13.16   0
  -5 -12  -5    4.16   12.81   0
   4  13  -5    4.21   10.86   0
   4 -13  -5   -3.47    9.01   0
  -4 -13   5   -7.20   12.89   0
  -4  13   5   17.76    8.84   0
   3  13  -5   34.95   11.11   0
   3 -13  -5   23.41    9.54   0
  -3 -13   5   16.67    9.36   0
  -3  13   5    9.47    9.43   0
  -2  13   5    9.94   15.41   0
   2 -13  -5   -4.61    9.22   0
   2  13  -5    7.00   15.67   0
  -2 -13   5    0.14   12.94   0
   1 -13  -5  174.68   14.18   0
  -1  13   5  178.53   16.69   0
   1  13  -5  165.65   11.90   0
  -1 -13   5  181.01   10.02   0
   0 -13  -5   46.15   13.18   0
   0 -13   5   21.75    9.31   0
   0  13  -5   25.77    9.59   0
   0  13   5   34.51   11.37   0
  -1  13  -5    1.53   12.78   0
   1 -13   5    7.23   12.56   0
   1  13   5   10.96   11.09   0
  -1 -13  -5    9.86    9.12   0
   2 -13   5   -6.45   12.89   0
  -2 -13  -5   39.35   12.74   0
   2  13   5   39.39   15.38   0
  -2  13  -5   43.91   13.03   0
   3  13   5   46.81   11.65   0
   3 -13   5   67.31    9.62   0
  -3 -13  -5   94.32   13.17   0
  -3  13  -5   52.18    9.95   0
   4  13   5   49.85   18.34   0
   4 -13   5   32.83    9.25   0
  -4 -13  -5   55.27    9.12   0
  -4  13  -5   34.23    9.56   0
   3  14  -5    6.78   12.73   0
  -3  14   5    1.67   17.81   0
   3 -14  -5   19.16   10.90   0
  -3 -14   5   -4.57   13.89   0
  -2  14   5   -6.98   16.85   0
   2 -14  -5   21.14    9.09   0
  -2 -14   5    2.84    8.98   0
   2  14  -5   24.58   10.71   0
   1 -14  -5  203.61   10.61   0
  -1  14   5  186.39   12.12   0
   1  14  -5  232.69   16.59   0
  -1 -14   5  228.56   13.76   0
   0 -14  -5   14.95    9.26   0
   0 -14   5   20.01    9.10   0
   0  14  -5   29.19   10.94   0
   0  14   5   22.40   10.91   0
  -1  14  -5    3.34    9.36   0
   1 -14   5   19.74   12.82   0
   1  14   5   -2.64   10.97   0
  -1 -14  -5   26.48    9.07   0
   2 -14   5   62.30   13.25   0
  -2 -14  -5   46.67   13.31   0
   2  14   5   36.90   18.78   0
  -2  14  -5   64.82   13.45   0
 -10   0   6  295.99   17.32   0
  -9   0   6   -5.63   13.12   0
  -8   0   6  500.11   11.15   0
  -7   0   6    6.92    8.73   0
  -6   0   6  580.14   12.10   0
  -5   0   6   -0.69    9.55   0
  -4   0   6 3716.20   31.86   0
   3   0  -6    2.58   12.10   0
   3   0  -6    1.59   12.97   0
  -3   0   6    4.55   10.35   0
   2   0  -6 3451.06   37.55   0
   0   0  -6   71.98   14.32   0
  -1   0  -6   -3.51    8.89   0
  -3   0  -6    3.64    7.62   0
  -4   0  -6 1754.56   16.21   0
  -5   0  -6   -9.25    8.59   0
  -6   0  -6  559.31   10.54   0
  -7   0  -6   -5.19    7.19   0
  -8   0  -6  114.04   11.94   0
  -9   0  -6  -12.58   10.01   0
 -10  -1   6   67.23   11.81   0
 -10   1   6   75.51   11.54   0
  -9   1   6    1.17   13.00   0
  -9  -1   6   11.27   13.12   0
  -8  -1   6  285.69   12.53   0
  -8   1   6  288.36   12.34   0
  -7  -1   6  290.43   11.01   0
  -7   1   6  273.02   10.75   0
  -6  -1   6 1712.02   19.75   0
  -6   1   6 1646.98   17.40   0
  -5  -1   6  694.27   12.85   0
  -5   1   6  695.88   14.58   0
   4  -1  -6 1002.86   30.27   0
  -4  -1   6  947.64   17.69   0
  -4   1   6  934.07   17.62   0
   3  -1  -6 2685.44   37.49   0
   3   1  -6 2578.60   29.51   0
  -3  -1   6 2326.06   29.38   0
  -3   1   6 2441.12   33.15   0
   2  -1  -6 2737.73   31.28   0
   2   1  -6 2602.24   37.10   0
  -1  -1   6   67.43    9.88   0
   1   1  -6   99.90   14.00   0
   1  -1  -6   67.26   18.96   0
   0  -1   6  209.67   11.11   0
   0   1  -6  212.36   11.56   0
   0  -1  -6  216.80   15.30   0
  -1   1  -6 1479.36   18.46   0
   1  -1   6 1445.60   19.78   0
  -1  -1  -6 1418.53   20.31   0
  -2  -1  -6 2692.76   21.16   0
   2  -1   6 2963.71   24.28   0
  -2   1  -6 2830.96   24.10   0
  -3   1  -6   97.20    8.31   0
  -3  -1  -6   47.43    7.42   0
  -4   1  -6  622.09   13.45   0
  -4  -1  -6  593.79   10.02   0
  -5  -1  -6  340.14    8.40   0
  -5   1  -6  356.35    9.70   0
  -6   1  -6 1047.62   12.19   0
  -6  -1  -6 1119.53   14.80   0
  -7  -1  -6   20.22    7.23   0
  -7   1  -6   36.67    7.12   0
  -8  -1  -6   44.72    8.31   0
  -8   1  -6   38.34    8.31   0
  -9   1  -6   13.17    9.89   0
  -9  -1  -6    0.42   10.03   0
 -10   2   6   12.30   15.76   0
 -10  -2   6    2.75   16.80   0
  -9   2   6    8.66    9.03   0
  -9  -2   6    6.25   13.65   0
  -8  -2   6  172.82   11.93   0
  -8   2   6  143.14   11.47   0
  -7  -2   6  141.79    8.03   0
  -7   2   6  132.55    7.40   0
  -6   2   6  725.20   12.48   0
  -6  -2   6  743.88   13.06   0
  -5  -2   6  587.06   13.63   0
  -5   2   6  556.86   13.48   0
   5  -2  -6  619.31   20.53   0
   4   2  -6  144.52   11.09   0
   4  -2  -6  135.79   15.02   0
  -4  -2   6  128.27   11.37   0
   3   2  -6 6755.98   41.29   0
   2  -2  -6 4651.22   36.51   0
   2   2  -6 4133.21   37.37   0
  -2  -2   6 4449.66   38.34   0
  -1  -2   6 2068.83   24.03   0
   1  -2  -6 2229.33   25.38   0
   1   2  -6 2074.18   25.49   0
  -1   2   6 2078.67   33.14   0
   0  -2   6 4726.20   31.68   0
   0   2  -6 4652.61   32.80   0
   0  -2  -6 4649.98   37.17   0
   0   2   6 4498.14   37.27   0
  -1   2  -6 1905.62   19.74   0
   1  -2   6 1959.81   21.26   0
  -1  -2  -6 1946.22   22.04   0
   1   2   6 1890.22   20.29   0
  -2  -2  -6  391.22   11.28   0
   2  -2   6  352.48   12.37   0
   2   2   6  454.52   13.35   0
  -2   2  -6  354.76   10.33   0
   3  -2   6  210.34   10.75   0
  -3   2  -6  203.89    8.70   0
  -3  -2  -6  201.29   10.42   0
   4  -2   6 1510.56   16.96   0
  -4   2  -6 1509.94   17.41   0
  -4  -2  -6 1378.06   13.68   0
  -5  -2  -6  253.76    9.26   0
  -5   2  -6  244.28    8.72   0
  -6   2  -6  446.33   13.95   0
  -6  -2  -6  472.88   12.03   0
  -7  -2  -6  405.37   13.75   0
  -7   2  -6  407.82   13.52   0
  -8  -2  -6   11.88   11.74   0
  -8   2  -6    7.13    8.12   0
  -9   2  -6  402.53   11.94   0
  -9  -2  -6  372.80   12.17   0
  -9  -3   6   22.50   14.42   0
  -9   3   6   24.05   12.84   0
  -8  -3   6   84.74    9.02   0
  -8   3   6   84.18   10.92   0
  -7  -3   6   -1.10    7.37   0
   7  -3  -6    7.33   12.29   0
  -7   3   6    3.46    8.33   0
  -6   3   6  301.38   13.57   0
   6  -3  -6  310.32   15.04   0
  -6  -3   6  335.10   12.95   0
   5   3  -6    4.64    9.09   0
  -5  -3   6   18.81    6.85   0
  -5   3   6    2.33    9.35   0
   5  -3  -6   -1.24    9.43   0
   4   3  -6    4.52    7.07   0
   4  -3  -6    4.98   10.80   0
  -4  -3   6   15.96   10.32   0
  -4   3   6   -2.12   10.25   0
   3  -3  -6 2047.70   24.69   0
  -3  -3   6 1990.08   26.63   0
  -3   3   6 1951.06   23.63   0
   3   3  -6 1964.40   20.87   0
   2  -3  -6  271.11   13.19   0
   2   3  -6  255.09   13.86   0
  -2  -3   6  278.44   11.09   0
  -2   3   6  264.21   13.40   0
  -1  -3   6 2304.78   23.51   0
   1  -3  -6 2393.18   22.80   0
   1   3  -6 2258.53   23.42   0
  -1   3   6 2182.12   27.23   0
   0  -3   6 3781.53   27.10   0
   0   3  -6 3556.22   26.33   0
   0  -3  -6 3844.59   32.11   0
   0   3   6 3783.36   30.18   0
  -1   3  -6 5822.86   32.27   0
   1  -3   6 5883.13   31.78   0
  -1  -3  -6 6061.94   33.05   0
   1   3   6 5915.78   32.46   0
  -2  -3  -6  225.51    9.05   0
   2  -3   6  241.23    9.19   0
   2   3   6  245.93   11.42   0
  -2   3  -6  239.78    9.26   0
   3  -3   6   36.98    6.87   0
  -3   3  -6   25.00    9.88   0
   3   3   6   39.94    6.91   0
  -3  -3  -6   42.84    6.72   0
   4  -3   6  332.54    9.04   0
  -4  -3  -6  312.66    8.56   0
  -4   3  -6  325.80    9.35   0
   5  -3   6  169.18    9.76   0
  -5  -3  -6  192.46   11.48   0
  -5   3  -6  143.71    8.02   0
  -6   3  -6   72.98   11.35   0
  -6  -3  -6   60.86    7.59   0
  -7  -3  -6   -2.23   11.96   0
  -7   3  -6   -2.20   10.58   0
  -8  -3  -6    3.55    8.57   0
  -8   3  -6   11.78    8.48   0
  -9  -3  -6   45.15   17.25   0
  -9   3  -6   10.09   17.06   0
  -9  -4   6   79.13   10.81   0
  -9   4   6   69.70    9.50   0
  -8   4   6  219.52    9.26   0
  -8  -4   6  235.55   13.68   0
   7  -4  -6 1395.16   24.66   0
  -7  -4   6 1294.62   16.83   0
  -7   4   6 1327.05   24.90   0
   6  -4  -6  249.58   13.83   0
   6   4  -6  281.22   12.21   0
  -6   4   6  259.80   13.91   0
  -6  -4   6  260.84   12.55   0
   5   4  -6  112.44    8.74   0
  -5  -4   6   99.26   10.02   0
  -5   4   6   88.31   10.22   0
   5  -4  -6   92.33   10.39   0
   4   4  -6 1388.24   16.00   0
   4  -4  -6 1415.66   18.53   0
  -4  -4   6 1361.65   22.12   0
  -4   4   6 1356.69   17.89   0
   3  -4  -6  377.34   11.26   0
  -3  -4   6  378.23   13.81   0
  -3   4   6  372.92   10.93   0
   3   4  -6  388.56   13.34   0
   2  -4  -6  611.38   12.80   0
   2   4  -6  531.71   15.03   0
  -2  -4   6  570.07   13.26   0
  -2   4   6  575.37   14.57   0
  -1  -4   6 4826.65   30.29   0
   1  -4  -6 5094.30   29.72   0
   1   4  -6 4826.13   31.58   0
  -1   4   6 4458.67   32.63   0
   0  -4  -6  507.11   11.59   0
   0  -4   6  520.03   14.03   0
   0   4  -6  478.34   11.96   0
   0   4   6  495.27   14.67   0
  -1   4  -6 1351.91   15.92   0
   1  -4   6 1434.89   16.18   0
  -1  -4  -6 1511.78   18.54   0
   1   4   6 1418.10   18.27   0
  -2  -4  -6  115.74    7.76   0
   2  -4   6  117.36    7.87   0
   2   4   6  118.41   10.66   0
  -2   4  -6  107.01    8.10   0
   3  -4   6 1396.28   14.86   0
  -3   4  -6 1411.52   16.78   0
  -3  -4  -6 1418.93   15.81   0
   3   4   6 1391.47   14.31   0
   4   4   6 1298.40   13.15   0
   4  -4   6 1240.97   15.79   0
  -4  -4  -6 1252.16   13.07   0
  -4   4  -6 1220.05   14.30   0
  -5  -4  -6 3336.38   19.51   0
   5  -4   6 3303.72   22.41   0
  -5   4  -6 3017.12   20.90   0
  -6   4  -6   35.49   11.02   0
   6  -4   6   26.56   10.45   0
  -6  -4  -6   32.25    7.19   0
  -7  -4  -6   10.22   12.05   0
  -7   4  -6   -1.41    7.44   0
  -8  -4  -6  203.57   11.59   0
  -8   4  -6  190.84   11.21   0
  -9   4  -6    0.24   11.67   0
  -9  -4  -6   11.78   16.83   0
  -9  -5   6   93.80   15.71   0
  -9   5   6  101.31   13.70   0
  -8  -5   6   31.74   12.86   0
  -8   5   6   52.99   11.26   0
   8  -5  -6   54.78   12.89   0
   7  -5  -6   16.21   12.90   0
  -7  -5   6   10.72   13.30   0
   7   5  -6    4.70   12.74   0
  -7   5   6   13.94   10.84   0
   6   5  -6  233.13   11.83   0
  -6   5   6  228.84   12.88   0
   6  -5  -6  201.83   13.00   0
  -6  -5   6  184.75    9.25   0
   5   5  -6  645.22   14.88   0
  -5  -5   6  576.98   17.40   0
  -5   5   6  575.92   12.22   0
   5  -5  -6  579.45   12.78   0
   4   5  -6 1639.87   17.86   0
   4  -5  -6 1672.19   19.82   0
  -4  -5   6 1583.27   21.31   0
  -4   5   6 1600.85   19.16   0
   3  -5  -6 1099.67   14.98   0
  -3  -5   6 1062.93   17.51   0
  -3   5   6 1044.86   16.47   0
   3   5  -6 1079.41   16.35   0
   2  -5  -6  326.71   10.04   0
   2   5  -6  305.90    9.91   0
  -2  -5   6  332.39   12.56   0
  -2   5   6  329.08   12.09   0
  -1  -5   6   38.44    7.42   0
   1  -5  -6   38.79   10.30   0
   1   5  -6   19.27   10.80   0
  -1   5   6   24.36    8.05   0
   0  -5  -6 2280.93   19.38   0
   0  -5   6 2238.32   19.39   0
   0   5  -6 2281.02   21.10   0
   0   5   6 2210.47   20.42   0
  -1   5  -6  161.19   11.42   0
   1  -5   6  171.75   11.11   0
  -1  -5  -6  160.16    8.51   0
   1   5   6  168.30    8.57   0
  -2  -5  -6   -6.04    7.06   0
   2  -5   6    6.75    9.82   0
   2   5   6   -1.39    7.27   0
  -2   5  -6   14.92   10.11   0
   3  -5   6 1253.28   15.89   0
  -3   5  -6 1246.43   16.00   0
  -3  -5  -6 1239.46   13.47   0
   3   5   6 1243.51   13.60   0
   4  -5   6  206.86   10.31   0
   4   5   6  219.01   12.76   0
  -4  -5  -6  206.60   12.41   0
  -4   5  -6  186.18   10.72   0
   5   5   6   -6.61   11.11   0
  -5  -5  -6  -14.35    7.68   0
   5  -5   6   -3.29   10.88   0
  -5   5  -6   -5.27    8.33   0
  -6   5  -6  225.38    9.53   0
   6  -5   6  255.78   11.38   0
  -6  -5  -6  240.10   11.23   0
  -7  -5  -6  197.18   12.97   0
  -7   5  -6  192.35    9.23   0
   7  -5   6  188.35   11.27   0
  -8  -5  -6  150.51   15.04   0
  -8   5  -6  142.56   14.40   0
  -9   6   6  269.88   12.83   0
   9  -6  -6  269.26   16.13   0
  -8   6   6   -2.09   12.82   0
   8  -6  -6    0.17   12.36   0
   7   6  -6   11.47   12.45   0
  -7  -6   6   25.12   12.89   0
  -7   6   6   24.00   10.66   0
   7  -6  -6   23.91   10.43   0
   6   6  -6   24.38    7.70   0
  -6  -6   6   23.53   11.27   0
  -6   6   6   19.88   11.07   0
   6  -6  -6   31.36   11.08   0
   5   6  -6  938.26   13.37   0
   5  -6  -6  896.64   13.88   0
  -5   6   6  843.73   15.36   0
  -5  -6   6  808.94   16.58   0
   4   6  -6  659.47   15.49   0
   4  -6  -6  606.97   12.07   0
  -4  -6   6  592.43   14.50   0
  -4   6   6  602.79   11.74   0
   3  -6  -6   98.96   10.55   0
  -3  -6   6   98.09    7.92   0
  -3   6   6  103.22   10.31   0
   3   6  -6   89.71   10.50   0
   2  -6  -6  791.04   12.64   0
   2   6  -6  734.48   12.18   0
  -2  -6   6  827.84   14.96   0
  -2   6   6  789.08   14.27   0
  -1  -6   6 1166.51   16.27   0
   1  -6  -6 1273.52   14.58   0
   1   6  -6 1248.97   16.85   0
  -1   6   6 1142.21   17.02   0
   0  -6  -6 1193.96   14.03   0
   0  -6   6 1108.48   14.00   0
   0   6  -6 1093.08   14.15   0
   0   6   6 1132.15   16.52   0
  -1  -6  -6 1774.19   17.85   0
  -1   6  -6 1805.31   16.40   0
   1  -6   6 1710.91   16.21   0
   1   6   6 1816.75   18.30   0
  -2  -6  -6   25.04    7.18   0
   2  -6   6   19.99    7.03   0
   2   6   6   17.00   10.12   0
  -2   6  -6   23.58   10.07   0
   3  -6   6 3887.37   22.33   0
  -3   6  -6 3970.10   23.99   0
  -3  -6  -6 3888.31   22.91   0
   3   6   6 3872.20   21.32   0
   4   6   6   24.90    8.30   0
   4  -6   6   31.18    9.21   0
  -4  -6  -6   33.60    8.20   0
  -4   6  -6   71.62    9.63   0
   5   6   6   80.19    7.86   0
  -5  -6  -6   54.90    7.76   0
   5  -6   6   80.27    8.14   0
  -5   6  -6   87.20   11.36   0
  -6   6  -6  204.99    9.10   0
   6  -6   6  183.09   11.05   0
  -6  -6  -6  179.74   13.26   0
  -7  -6  -6  249.53   13.05   0
  -7   6  -6  226.72   12.50   0
   7  -6   6  240.50    8.85   0
  -8  -6  -6  146.68   10.90   0
  -8   6  -6  127.22   10.56   0
   8   7  -6   -2.96   14.62   0
  -8  -7   6    8.30   15.34   0
  -8   7   6   10.84   12.65   0
   8  -7  -6    2.33   12.66   0
   7   7  -6   17.04    8.53   0
  -7  -7   6   13.71   10.15   0
  -7   7   6   17.55   10.22   0
   7  -7  -6   14.00    7.27   0
   6   7  -6   23.81    7.35   0
  -6  -7   6   22.68   10.81   0
  -6   7   6   22.20   10.97   0
   6  -7  -6   13.52   10.87   0
   5   7  -6 1411.11   14.73   0
   5  -7  -6 1446.83   18.89   0
  -5   7   6 1366.12   18.38   0
  -5  -7   6 1358.17   19.71   0
   4   7  -6  265.17   10.34   0
   4  -7  -6  244.74   11.42   0
  -4  -7   6  258.39   11.18   0
  -4   7   6  241.09   11.25   0
   3  -7  -6  183.54    8.30   0
  -3  -7   6  171.07   10.73   0
  -3   7   6  152.69    8.16   0
   3   7  -6  178.55   13.18   0
   2  -7  -6  -18.04   10.67   0
   2   7  -6    9.01   10.45   0
  -2  -7   6   10.24    7.41   0
  -2   7   6    7.69   10.49   0
  -1  -7   6  317.93   11.99   0
   1  -7  -6  341.29    9.54   0
   1   7  -6  317.04    9.77   0
  -1   7   6  326.40   12.53   0
   0  -7  -6   14.59    6.85   0
   0  -7   6   15.70    6.92   0
   0   7  -6   12.95    7.23   0
   0   7   6    3.21    7.26   0
  -1  -7  -6   46.21    6.96   0
  -1   7  -6   73.23   10.10   0
   1  -7   6   74.84    7.29   0
   1   7   6   41.81    7.09   0
   2  -7   6   35.76    6.95   0
   2   7   6   23.41    9.64   0
  -2  -7  -6   30.01    6.55   0
  -2   7  -6   45.35    7.14   0
   3  -7   6  808.82   11.65   0
  -3   7  -6  777.92   11.54   0
  -3  -7  -6  790.44   12.05   0
   3   7   6  799.69   12.47   0
   4   7   6  219.81   11.74   0
  -4  -7  -6  232.81   11.65   0
   4  -7   6  225.11   12.08   0
  -4   7  -6  204.75   12.61   0
   5   7   6  166.15    8.52   0
  -5  -7  -6  184.12    8.15   0
  -5   7  -6  183.87    8.99   0
   5  -7   6  173.45    8.46   0
   6   7   6   11.55   12.49   0
  -6   7  -6   18.95   10.84   0
   6  -7   6   -4.61    7.16   0
  -6  -7  -6  -15.02   12.67   0
  -7  -7  -6  451.56   12.49   0
  -7   7  -6  417.44   12.49   0
   7  -7   6  463.17   14.92   0
  -8  -7  -6    5.92   12.12   0
  -8   7  -6    0.10    9.17   0
   8  -7   6    2.76    8.51   0
   8   8  -6   62.52   10.75   0
  -8  -8   6   59.01   16.57   0
  -8   8   6   68.27   13.36   0
   8  -8  -6   70.97   13.35   0
  -7  -8   6    6.33   12.67   0
   7   8  -6   14.28   12.03   0
  -7   8   6    2.66   12.80   0
   7  -8  -6   -2.96   12.84   0
   6   8  -6  182.46   13.24   0
  -6  -8   6  153.32   11.65   0
  -6   8   6  148.99   11.46   0
   6  -8  -6  141.42    9.01   0
   5   8  -6  110.97    8.20   0
  -5  -8   6  100.14    8.58   0
   5  -8  -6  113.90    8.60   0
  -5   8   6  117.98   11.41   0
   4   8  -6  788.98   12.19   0
   4  -8  -6  849.96   15.57   0
  -4  -8   6  800.40   13.31   0
  -4   8   6  784.83   12.88   0
   3  -8  -6   36.18    7.11   0
  -3  -8   6   25.54    6.88   0
  -3   8   6   22.23    6.91   0
   3   8  -6   39.83   12.37   0
   2  -8  -6 1274.57   15.91   0
   2   8  -6 1255.50   17.48   0
  -2  -8   6 1206.85   15.86   0
  -2   8   6 1143.69   15.31   0
  -1  -8   6 2347.74   18.26   0
   1  -8  -6 2608.97   18.38   0
   1   8  -6 2563.11   18.75   0
  -1   8   6 2542.27   19.95   0
   0  -8  -6  892.23   13.70   0
   0  -8   6  790.11   11.47   0
   0   8  -6  885.42   14.08   0
   0   8   6  858.58   14.25   0
  -1  -8  -6  139.99    7.62   0
  -1   8  -6  146.99    7.87   0
   1  -8   6  136.96    9.84   0
   1   8   6  166.09    9.66   0
   2  -8   6  885.03   13.90   0
   2   8   6  933.87   15.70   0
  -2  -8  -6  829.75   11.68   0
  -2   8  -6  847.71   11.81   0
   3  -8   6  229.02    9.50   0
  -3  -8  -6  243.29   11.98   0
  -3   8  -6  236.96   12.63   0
   3   8   6  253.19   12.20   0
   4   8   6   13.76    7.60   0
  -4  -8  -6    9.53   10.43   0
   4  -8   6   19.61    7.50   0
  -4   8  -6   23.77   11.01   0
  -5  -8  -6   48.87    9.04   0
   5   8   6   61.10   12.61   0
   5  -8   6   39.78   10.56   0
  -5   8  -6   58.00    7.73   0
   6   8   6    6.36    8.57   0
  -6   8  -6   -6.50    7.52   0
   6  -8   6    6.81    7.07   0
  -6  -8  -6    4.90   12.12   0
  -7  -8  -6   36.68   14.49   0
  -7   8  -6   17.71    9.17   0
   7  -8   6   -4.15   12.50   0
   8   9  -6    9.43   12.34   0
  -8  -9   6    8.25   18.91   0
  -8   9   6    1.49   15.61   0
   7  -9  -6    2.84   13.34   0
   7   9  -6   -7.00   14.93   0
  -7  -9   6    1.30   12.66   0
  -7   9   6  -10.98   13.01   0
   6   9  -6    2.19    8.86   0
  -6  -9   6   -0.14    7.32   0
  -6   9   6   -7.86    7.24   0
   6  -9  -6   -1.96   10.40   0
   5  -9  -6  259.07   12.41   0
   5   9  -6  262.33   10.56   0
  -5  -9   6  269.52    9.72   0
  -5   9   6  237.92    9.32   0
   4   9  -6  330.53    9.77   0
  -4  -9   6  334.91   10.22   0
  -4   9   6  331.50   12.74   0
   4  -9  -6  345.87   10.17   0
   3  -9  -6   39.78   11.50   0
  -3  -9   6   43.76   11.12   0
  -3   9   6   51.96   11.39   0
   3   9  -6   53.88   11.32   0
   2  -9  -6   48.32   11.49   0
   2   9  -6   43.01   11.79   0
  -2  -9   6   46.91   11.21   0
  -2   9   6   43.89   11.44   0
  -1  -9   6   34.72    9.20   0
   1  -9  -6   25.31    9.25   0
   1   9  -6   44.03    6.80   0
  -1   9   6   20.85    8.57   0
   0  -9  -6 1372.07   15.47   0
   0  -9   6 1191.24   13.38   0
   0   9  -6 1303.30   15.57   0
   0   9   6 1344.24   17.40   0
  -1  -9  -6  194.79    7.68   0
  -1   9  -6  237.69   10.38   0
   1  -9   6  202.87   10.22   0
   1   9   6  215.04    9.42   0
   2  -9   6  418.35   13.05   0
   2   9   6  378.66   10.41   0
  -2  -9  -6  428.71   10.25   0
  -2   9  -6  409.81   10.45   0
   3  -9   6  147.77   11.38   0
  -3  -9  -6  150.40    8.39   0
  -3   9  -6  145.74    8.66   0
   3   9   6  160.14    8.44   0
   4   9   6  104.43   13.43   0
   4  -9   6  124.02   11.21   0
  -4  -9  -6  114.70   10.99   0
  -4   9  -6  116.81   11.43   0
  -5  -9  -6  117.37    9.46   0
   5   9   6  107.22   13.09   0
   5  -9   6  115.84   10.90   0
  -5   9  -6  111.94    8.36   0
   6   9   6   24.56   10.64   0
  -6   9  -6   38.05    9.42   0
   6  -9   6   21.87    9.04   0
  -6  -9  -6   46.70   10.23   0
  -7  -9  -6   68.59   12.90   0
   7   9   6   53.91   16.65   0
  -7   9  -6   45.43    9.71   0
   7  -9   6   45.46    9.29   0
   7 -10  -6   94.16   10.46   0
   7  10  -6  118.14   11.70   0
  -7 -10   6  104.19   14.04   0
  -7  10   6   80.98   14.20   0
  -6 -10   6  165.99   14.30   0
   6  10  -6  197.75   16.04   0
  -6  10   6  176.57   14.09   0
   6 -10  -6  170.64   14.03   0
   5  10  -6    1.62    9.04   0
  -5 -10   6    8.84   10.33   0
   5 -10  -6   11.38   10.60   0
  -5  10   6    8.14    7.31   0
   4  10  -6   13.33    9.40   0
   4 -10  -6   15.48   10.72   0
  -4 -10   6   39.26   10.36   0
  -4  10   6   14.56    7.54   0
   3 -10  -6   38.74   10.87   0
  -3 -10   6   22.54   10.94   0
  -3  10   6   25.78    7.95   0
   3  10  -6   17.60    7.71   0
   2 -10  -6   23.04   10.77   0
   2  10  -6   13.97    7.64   0
  -2 -10   6   18.00    7.53   0
  -2  10   6   14.81    7.65   0
   1 -10  -6  275.60    9.24   0
   1  10  -6  275.68   12.43   0
  -1  10   6  276.57   12.36   0
  -1 -10   6  289.38   12.03   0
   0 -10  -6  333.54    9.76   0
   0 -10   6  302.19    9.67   0
   0  10  -6  354.90   12.79   0
   0  10   6  313.41   10.03   0
  -1  10  -6   13.78    7.82   0
   1 -10   6    4.77    7.69   0
   1  10   6    1.93    7.82   0
  -1 -10  -6   12.32    7.49   0
   2 -10   6  112.13    8.22   0
   2  10   6  106.57   11.26   0
  -2 -10  -6  130.95    8.27   0
  -2  10  -6  136.72    8.51   0
  -3 -10  -6  192.80   11.24   0
  -3  10  -6  183.57    8.61   0
   3 -10   6  192.89    8.36   0
   3  10   6  202.79   10.10   0
   4  10   6  785.72   12.84   0
   4 -10   6  767.27   14.46   0
  -4 -10  -6  749.33   12.05   0
  -4  10  -6  755.70   14.47   0
   5 -10   6  303.66   11.14   0
   5  10   6  313.72   10.67   0
  -5  10  -6  328.14   11.39   0
  -5 -10  -6  311.97   11.21   0
   6  10   6  246.72   15.68   0
  -6 -10  -6  202.21   10.63   0
   6 -10   6  214.55   13.90   0
  -6  10  -6  203.59   14.40   0
   6  11  -6   34.32   10.89   0
  -6 -11   6   32.69    9.49   0
  -6  11   6   32.79   13.19   0
   6 -11  -6   23.29    9.64   0
   5  11  -6  122.46   15.63   0
  -5 -11   6   72.50    9.97   0
  -5  11   6   85.92    9.64   0
   5 -11  -6   88.63   13.75   0
   4  11  -6   21.62    9.24   0
   4 -11  -6    4.04   10.55   0
  -4 -11   6   17.10   10.48   0
  -4  11   6   17.65    7.52   0
  -3 -11   6  210.52   11.57   0
   3 -11  -6  183.64    8.68   0
  -3  11   6  171.13    8.70   0
   3  11  -6  206.37   14.03   0
  -2  11   6  160.08   13.73   0
   2 -11  -6  133.47    8.31   0
   2  11  -6  145.17    9.95   0
  -2 -11   6  131.53   10.99   0
   1 -11  -6   11.96    7.45   0
   1  11  -6   10.14   10.66   0
  -1  11   6   13.86   13.31   0
  -1 -11   6    9.58    7.29   0
   0 -11  -6  365.53   12.46   0
   0 -11   6  348.14   12.13   0
   0  11  -6  351.01    9.74   0
   0  11   6  404.51   11.55   0
  -1  11  -6  286.28    9.43   0
   1 -11   6  257.57    9.02   0
   1  11   6  318.56   10.83   0
  -1 -11  -6  313.14   11.99   0
   2 -11   6    0.31   10.30   0
   2  11   6  -11.00    9.22   0
  -2 -11  -6    3.52    7.28   0
  -2  11  -6  -16.11    7.59   0
   3 -11   6   63.16   10.58   0
  -3 -11  -6   66.69   10.61   0
  -3  11  -6   53.48   10.94   0
   3  11   6   65.53    9.32   0
   4  11   6   98.39    9.83   0
   4 -11   6  153.73   13.38   0
  -4 -11  -6  125.09    9.90   0
  -4  11  -6  134.70   10.02   0
   5  11   6   18.98   10.91   0
  -5 -11  -6    2.70    9.12   0
   5 -11   6   15.73   12.87   0
  -5  11  -6   31.73   13.16   0
   6 -11   6  -10.18   13.88   0
   6  11   6   -8.61   17.51   0
  -6 -11  -6   -5.51   10.49   0
  -6  11  -6    9.99    8.84   0
  -5  12   6   -3.95   13.03   0
  -5 -12   6    7.50    9.01   0
   5  12  -6    3.24   15.63   0
   5 -12  -6   20.25   13.20   0
   4 -12  -6   41.47    9.70   0
   4  12  -6   46.35   15.63   0
  -4 -12   6   33.78   13.04   0
  -4  12   6   29.52   13.25   0
   3  12  -6  431.90   14.98   0
   3 -12  -6  427.87   11.72   0
  -3 -12   6  372.55   13.76   0
  -3  12   6  409.62   11.81   0
  -2  12   6   34.53    9.64   0
   2 -12  -6   43.83   10.67   0
   2  12  -6   40.13   13.08   0
  -2 -12   6   45.94   10.44   0
   1 -12  -6  320.00    9.39   0
  -1  12   6  331.37   11.41   0
   1  12  -6  317.36   10.91   0
  -1 -12   6  307.32    9.43   0
   0 -12  -6   12.66   10.68   0
   0 -12   6   31.89    7.17   0
   0  12  -6   27.77    7.81   0
   0  12   6   30.29    9.51   0
  -1  12  -6   56.59    7.98   0
   1 -12   6   60.96   10.60   0
   1  12   6   95.04   13.14   0
  -1 -12  -6   69.88    7.66   0
   2 -12   6  283.31   11.57   0
   2  12   6  287.30   10.61   0
  -2 -12  -6  276.63    9.24   0
  -2  12  -6  305.76   11.84   0
   3  12   6    8.77   10.55   0
   3 -12   6    8.36    8.90   0
  -3 -12  -6    1.87    9.01   0
  -3  12  -6   14.71    9.39   0
   4  12   6  -13.10   15.02   0
   4 -12   6    7.82   12.66   0
  -4 -12  -6   -3.41   12.56   0
  -4  12  -6   23.96   12.84   0
   5  12   6   -5.23   12.33   0
  -5 -12  -6    4.24   12.71   0
   5 -12   6   21.52    8.81   0
  -5  12  -6   13.20    9.10   0
   4  13  -6   12.82   10.90   0
   4 -13  -6   17.33    9.41   0
  -4 -13   6   11.85   12.69   0
  -4  13   6    8.28    9.26   0
   3  13  -6   11.36   10.91   0
  -3  13   6   -9.99   10.87   0
   3 -13  -6    7.13    9.36   0
  -3 -13   6    1.87   12.71   0
  -2  13   6   98.62   11.25   0
   2 -13  -6   74.02    9.81   0
   2  13  -6   67.66   11.43   0
  -2 -13   6   74.53   13.20   0
   1 -13  -6  -12.02   13.32   0
  -1  13   6   -3.76   15.75   0
   1  13  -6    8.59   11.24   0
  -1 -13   6   12.15    8.95   0
   0 -13  -6   19.63   12.93   0
   0 -13   6    2.75    9.13   0
   0  13  -6    1.15    9.32   0
   0  13   6   15.79   10.91   0
  -1  13  -6   29.58   12.91   0
   1 -13   6   48.96    9.16   0
   1  13   6   24.34   11.15   0
  -1 -13  -6   20.39    9.22   0
   2 -13   6   80.51    9.29   0
  -2 -13  -6   80.37   13.22   0
   2  13   6   77.77   15.54   0
  -2  13  -6   58.12   13.57   0
   3  13   6    4.00   10.62   0
   3 -13   6   18.36   12.65   0
  -3 -13  -6  -13.33   12.67   0
  -3  13  -6    6.36   13.11   0
   4  13   6   27.15   18.15   0
  -4 -13  -6   25.91   11.43   0
  -4  13  -6   25.15   11.27   0
   3  14  -6   11.55   12.97   0
   3 -14  -6   -0.93   11.06   0
  -3 -14   6    0.07   10.97   0
  -3  14   6   31.35   10.88   0
  -2  14   6   67.43   12.91   0
   2 -14  -6   44.84   13.05   0
  -2 -14   6    7.27   13.04   0
   2  14  -6   51.66   13.13   0
   1 -14  -6   27.64    9.08   0
  -1  14   6   -8.36   15.16   0
   1  14  -6    3.31   10.98   0
  -1 -14   6    7.30    8.83   0
   0 -14   6    6.07   12.60   0
   0  14  -6   23.42    8.99   0
   0  14   6   17.75   10.88   0
   0 -14  -6   -2.58   12.88   0
  -1  14  -6   29.90   13.20   0
   1 -14   6   27.91    9.08   0
   1  14   6   61.61   13.06   0
  -1 -14  -6   43.93   12.90   0
   2 -14   6  184.43   10.51   0
  -2 -14  -6  189.26   10.78   0
   2  14   6  178.30   14.54   0
  -2  14  -6  139.66   10.80   0
 -10   0   7   -6.79   11.35   0
  -9   0   7  397.04   11.94   0
  -8   0   7   -1.02   10.93   0
  -7   0   7  230.89   10.68   0
  -6   0   7    6.19   11.40   0
  -5   0   7   21.21    9.82   0
  -4   0   7    1.89    9.78   0
   3   0  -7   43.12   12.76   0
  -3   0   7   36.13   11.31   0
   2   0  -7   -2.33   10.84   0
   1   0  -7 1955.66   22.97   0
   0   0  -7   -0.40   11.89   0
  -1   0  -7 3878.65   26.41   0
  -2   0  -7  -24.68    8.68   0
  -3   0  -7 6817.00   31.19   0
  -4   0  -7   -5.63    8.77   0
  -5   0  -7  243.20   11.72   0
  -6   0  -7    5.52    7.16   0
  -7   0  -7   91.01    8.92   0
  -8   0  -7    5.78   11.29   0
  -9   0  -7    4.85    9.78   0
 -10   1   7   -1.68   11.41   0
 -10  -1   7    2.81   16.17   0
  -9  -1   7   91.09   14.28   0
  -9   1   7  108.65   13.61   0
  -8  -1   7  376.37   13.62   0
  -8   1   7  392.92   13.35   0
  -7  -1   7  131.39    7.89   0
  -7   1   7  148.56   10.36   0
  -6  -1   7  507.94   14.70   0
  -6   1   7  522.03   14.59   0
  -5  -1   7 1484.89   18.25   0
  -5   1   7 1514.64   20.29   0
  -4  -1   7 1207.83   20.18   0
  -4   1   7 1264.51   21.49   0
   4  -1  -7 1368.66   31.60   0
   3  -1  -7 3272.43   36.40   0
   3   1  -7 3215.83   34.21   0
  -3   1   7 3096.41   44.46   0
   2   1  -7  347.10   19.67   0
  -1  -1   7 7171.57   40.96   0
   1   1  -7 7288.95   42.02   0
   0  -1   7   67.81   11.67   0
   0   1  -7   74.48    9.12   0
   0  -1  -7   75.09   12.08   0
  -1   1  -7   60.02    8.29   0
   1  -1   7   64.85   10.71   0
  -1  -1  -7   53.15    7.88   0
  -2  -1  -7 1488.10   16.21   0
  -2   1  -7 1533.54   18.29   0
  -3   1  -7  390.34    9.90   0
  -3  -1  -7  369.75   11.22   0
  -4   1  -7 3599.17   23.93   0
  -4  -1  -7 3538.11   19.98   0
  -5  -1  -7   41.23    7.80   0
  -5   1  -7   20.03    9.28   0
  -6   1  -7  724.90   13.12   0
  -6  -1  -7  760.93   13.18   0
  -7  -1  -7  565.57   11.04   0
  -7   1  -7  569.63   10.97   0
  -8  -1  -7  124.35    8.74   0
  -8   1  -7   95.17    8.80   0
  -9   1  -7  160.48   12.71   0
  -9  -1  -7  178.09   12.78   0
  -9   2   7  123.82   13.75   0
  -9  -2   7  110.95   14.30   0
  -8  -2   7  317.09   12.99   0
  -8   2   7  289.77    9.89   0
  -7   2   7  183.56   10.42   0
  -7  -2   7  173.95   10.51   0
  -6   2   7    3.94   10.47   0
  -6  -2   7   16.95    7.91   0
   5  -2  -7   10.18   11.91   0
   5   2  -7   14.04    6.35   0
  -5  -2   7    3.67    9.54   0
  -5   2   7    7.75    8.89   0
   4   2  -7 3022.58   26.57   0
   4  -2  -7 3061.32   34.56   0
  -4  -2   7 2727.15   25.12   0
   3  -2  -7   86.38    9.20   0
  -3  -2   7   88.08   11.72   0
   3   2  -7   88.35   11.80   0
  -2   2   7 2204.18   41.23   0
   2   2  -7 2191.94   28.59   0
  -2  -2   7 2297.76   25.45   0
   2  -2  -7 2439.58   24.86   0
  -1  -2   7 3756.55   29.12   0
   1   2  -7 3718.30   30.23   0
   0  -2  -7  180.20   13.10   0
   0  -2   7  175.77    9.38   0
   0   2  -7  175.97    9.81   0
   0   2   7  175.84   12.90   0
  -1   2  -7  404.53   11.07   0
   1  -2   7  431.77   13.11   0
  -1  -2  -7  400.39   13.22   0
   1   2   7  395.13   13.49   0
  -2  -2  -7  159.19    8.34   0
   2  -2   7  192.61    8.59   0
  -2   2  -7  166.63    8.70   0
   3  -2   7  632.65   11.17   0
  -3   2  -7  622.04   13.37   0
  -3  -2  -7  626.11   12.46   0
  -4   2  -7  248.13    8.70   0
  -4  -2  -7  234.01   10.33   0
  -5   2  -7  702.95   11.53   0
  -5  -2  -7  738.04   13.69   0
  -6   2  -7   28.79    7.92   0
  -6  -2  -7   28.77    7.19   0
  -7  -2  -7   11.23    8.40   0
  -7   2  -7   29.24   11.65   0
  -8  -2  -7  547.80   14.49   0
  -8   2  -7  543.69   10.96   0
  -9   2  -7    9.96   11.89   0
  -9  -2  -7    5.23   12.07   0
  -9  -3   7   -2.06    9.96   0
  -9   3   7    4.24    8.89   0
  -8  -3   7  246.91   12.74   0
  -8   3   7  256.61   12.27   0
  -7  -3   7   15.24   10.20   0
   7  -3  -7   27.21   16.33   0
  -7   3   7   20.09    6.49   0
  -6   3   7   -7.55    9.73   0
   6  -3  -7    2.46    8.79   0
  -6  -3   7   13.73   10.98   0
   5   3  -7  766.21   14.11   0
  -5  -3   7  700.29   14.31   0
   5  -3  -7  769.79   18.02   0
   4   3  -7    2.71    9.88   0
   4  -3  -7   -1.98   10.53   0
  -4  -3   7    2.63   11.85   0
  -3  -3   7   10.16   10.21   0
   3   3  -7   10.10   10.70   0
   3  -3  -7   13.74   10.62   0
   2  -3  -7  556.82   12.81   0
   2   3  -7  532.91   15.41   0
  -2  -3   7  564.06   15.13   0
  -1  -3   7 2360.58   23.66   0
   1  -3  -7 2371.60   23.30   0
   1   3  -7 2243.23   22.07   0
  -1   3   7 2377.04   28.48   0
   0  -3   7 6505.00   33.59   0
   0   3  -7 6138.78   33.53   0
   0  -3  -7 6344.68   38.42   0
   0   3   7 6308.06   37.92   0
  -1   3  -7 6913.51   33.69   0
   1  -3   7 7330.73   34.39   0
   1   3   7 7310.11   36.30   0
  -1  -3  -7 7534.95   36.14   0
  -2  -3  -7  954.86   14.94   0
   2  -3   7  982.44   15.30   0
   2   3   7  953.37   13.24   0
  -2   3  -7  952.29   15.37   0
   3  -3   7   18.72    9.18   0
  -3   3  -7   18.00    6.92   0
  -3  -3  -7   10.73    9.14   0
   3   3   7   11.12    9.49   0
  -4  -3  -7 1195.62   12.60   0
  -4   3  -7 1260.76   15.86   0
   4  -3   7 1237.25   15.46   0
  -5  -3  -7   91.30    8.01   0
   5  -3   7   81.50    9.20   0
  -5   3  -7   71.26    7.18   0
  -6   3  -7   11.13   10.85   0
  -6  -3  -7   13.92    7.09   0
  -7  -3  -7  389.62   10.37   0
  -7   3  -7  370.30   12.79   0
  -8  -3  -7   20.26   10.31   0
  -8   3  -7   19.58    9.98   0
  -9   3  -7   -4.78   16.76   0
  -9  -3  -7   -2.39   12.28   0
  -9  -4   7   38.36   15.05   0
  -9   4   7   27.41   13.20   0
  -8   4   7   95.45   11.14   0
  -8  -4   7  108.22   13.10   0
  -7  -4   7  262.06   11.94   0
   7  -4  -7  283.82   16.16   0
   6   4  -7  256.12   12.00   0
  -6   4   7  237.92   13.77   0
   6  -4  -7  235.95   13.48   0
  -6  -4   7  209.77    9.57   0
   5   4  -7   95.05   11.79   0
   5  -4  -7   87.42    8.05   0
  -5  -4   7   78.39   10.73   0
  -5   4   7   71.32   10.12   0
   4   4  -7  693.50   14.24   0
  -4  -4   7  697.16   17.15   0
  -4   4   7  655.22   13.16   0
   4  -4  -7  685.16   15.75   0
   3  -4  -7 2324.65   23.15   0
  -3  -4   7 2283.03   24.75   0
  -3   4   7 2206.01   20.90   0
   3   4  -7 2238.40   22.31   0
   2  -4  -7  149.98    8.61   0
   2   4  -7  137.10   11.81   0
  -2  -4   7  156.49    9.06   0
  -2   4   7  152.27    8.81   0
  -1  -4   7  436.42   11.66   0
   1  -4  -7  459.03   11.25   0
   1   4  -7  440.57   11.57   0
  -1   4   7  454.63   14.97   0
   0  -4   7 2396.75   20.37   0
   0   4  -7 2273.46   19.80   0
   0  -4  -7 2275.84   23.43   0
   0   4   7 2261.87   23.33   0
  -1   4  -7  815.94   12.98   0
   1  -4   7  804.51   12.84   0
  -1  -4  -7  825.23   13.50   0
   1   4   7  877.25   13.53   0
  -2  -4  -7   49.65    9.73   0
   2  -4   7   33.80    7.10   0
   2   4   7   37.40    7.13   0
  -2   4  -7   40.88    7.04   0
   3  -4   7  531.70   10.41   0
  -3   4  -7  544.79   10.41   0
  -3  -4  -7  548.66   12.15   0
   3   4   7  568.67   12.33   0
   4   4   7  237.72   11.37   0
   4  -4   7  272.50    8.72   0
  -4  -4  -7  234.55    8.84   0
  -4   4  -7  264.83    8.79   0
  -5  -4  -7  413.90    9.95   0
   5  -4   7  421.87    9.45   0
  -5   4  -7  411.65   11.74   0
  -6   4  -7  162.78   11.67   0
  -6  -4  -7  148.11   10.73   0
   6  -4   7  172.92   11.08   0
  -7   4  -7  344.73   12.73   0
  -7  -4  -7  367.24   10.46   0
  -8  -4  -7   80.05   14.37   0
  -8   4  -7   63.24   10.12   0
  -9  -5   7    7.53   15.05   0
  -9   5   7    8.70    9.21   0
  -8   5   7   38.36   10.30   0
   8  -5  -7   30.51   12.51   0
  -8  -5   7   45.39    8.99   0
  -7   5   7  847.52   18.35   0
   7   5  -7  945.79   13.91   0
   7  -5  -7  902.28   18.45   0
   6   5  -7  798.47   14.83   0
  -6  -5   7  752.82   20.47   0
  -6   5   7  735.54   16.85   0
   6  -5  -7  743.68   17.26   0
   5   5  -7  593.87   14.76   0
  -5  -5   7  540.93   15.59   0
  -5   5   7  527.90   13.70   0
   5  -5  -7  565.49   14.44   0
   4   5  -7  330.89    9.56   0
   4  -5  -7  327.72   12.65   0
  -4  -5   7  305.41   10.60   0
  -4   5   7  304.05   12.18   0
   3  -5  -7  628.27   14.27   0
  -3  -5   7  605.01   14.58   0
  -3   5   7  571.47   11.73   0
   3   5  -7  605.91   13.93   0
   2  -5  -7  980.50   15.56   0
   2   5  -7  920.88   16.18   0
  -2  -5   7  930.43   15.97   0
  -2   5   7  968.11   13.68   0
  -1  -5   7   22.99    9.96   0
   1  -5  -7   18.48    7.11   0
   1   5  -7   43.97   10.40   0
  -1   5   7   19.66    7.59   0
   0  -5  -7 1404.30   16.88   0
   0  -5   7 1417.37   15.67   0
   0   5  -7 1417.68   15.66   0
   0   5   7 1350.53   16.43   0
  -1   5  -7   38.61   10.31   0
   1  -5   7   13.30    7.14   0
  -1  -5  -7   26.74   10.28   0
   1   5   7   30.13    7.20   0
  -2  -5  -7  474.59   12.22   0
   2  -5   7  450.40   10.10   0
   2   5   7  469.21   12.22   0
  -2   5  -7  461.99   12.37   0
   3  -5   7 2874.30   19.64   0
  -3   5  -7 2787.28   19.27   0
  -3  -5  -7 2860.61   20.15   0
   3   5   7 2866.90   20.07   0
   4   5   7   55.31    8.58   0
  -4  -5  -7   48.49    8.50   0
   4  -5   7   44.53    6.75   0
  -4   5  -7   49.04    9.84   0
   5   5   7 1457.22   13.92   0
  -5  -5  -7 1338.29   13.45   0
   5  -5   7 1348.29   14.37   0
  -5   5  -7 1391.78   17.21   0
  -6   5  -7  384.08   10.23   0
   6  -5   7  429.70   12.70   0
  -6  -5  -7  421.51    9.40   0
  -7  -5  -7  226.24    9.56   0
  -7   5  -7  173.79    9.17   0
   7  -5   7  193.42    8.61   0
  -8  -5  -7   41.59   10.59   0
  -8   5  -7   62.49   13.54   0
  -9   6   7  -13.34   15.46   0
   9  -6  -7    2.29   14.83   0
   8  -6  -7   10.94   12.40   0
  -8   6   7    2.68   12.83   0
   7   6  -7    7.07    8.62   0
  -7  -6   7   -0.78   14.73   0
  -7   6   7   -0.30   10.50   0
   7  -6  -7    4.36   10.38   0
   6   6  -7  403.62   12.51   0
  -6  -6   7  395.66   17.55   0
   6  -6  -7  386.09   11.56   0
  -6   6   7  400.07   14.18   0
   5   6  -7  195.07   12.46   0
  -5  -6   7  184.88   13.37   0
   5  -6  -7  189.67   10.26   0
  -5   6   7  190.54   10.00   0
   4   6  -7   87.13    9.05   0
   4  -6  -7  101.43    7.83   0
  -4  -6   7   81.61    7.79   0
  -4   6   7   80.61   10.10   0
   3  -6  -7  764.11   14.29   0
  -3  -6   7  692.08   12.61   0
  -3   6   7  715.29   12.02   0
   3   6  -7  726.49   14.15   0
   2   6  -7  792.84   12.98   0
   2  -6  -7  830.65   14.41   0
  -2  -6   7  796.45   12.99   0
  -2   6   7  785.25   14.30   0
  -1  -6   7  562.87   11.15   0
  -1   6   7  566.91   13.92   0
   1  -6  -7  615.45   13.27   0
   1   6  -7  611.44   13.69   0
   0  -6  -7  217.90    8.85   0
   0  -6   7  222.02   11.30   0
   0   6  -7  206.62   11.42   0
   0   6   7  229.55    9.22   0
  -1  -6  -7   77.21    9.84   0
  -1   6  -7   62.32    7.47   0
   1  -6   7   63.15    7.27   0
   1   6   7   63.75    7.59   0
  -2  -6  -7 4247.00   24.45   0
   2  -6   7 4361.70   24.94   0
   2   6   7 4406.52   24.60   0
  -2   6  -7 4294.91   23.34   0
   3  -6   7   28.49    7.09   0
  -3   6  -7   31.51    7.20   0
  -3  -6  -7   21.07    8.64   0
   3   6   7   35.36   11.94   0
   4   6   7   43.39    8.05   0
  -4  -6  -7   42.82    8.08   0
   4  -6   7   64.90    8.97   0
  -4   6  -7   62.18    6.65   0
   5   6   7  -12.43   10.44   0
  -5  -6  -7   12.87    7.16   0
  -5   6  -7   -2.48    7.90   0
   5  -6   7    3.55   10.51   0
   6  -6   7  159.02   10.99   0
  -6   6  -7  152.07    8.87   0
  -6  -6  -7  184.29    9.59   0
  -7  -6  -7  245.11    9.96   0
  -7   6  -7  231.58   13.44   0
   7  -6   7  244.66   13.93   0
  -8  -6  -7  -20.35   14.50   0
  -8   6  -7   14.56    9.14   0
   8   7  -7   70.08   15.18   0
  -8   7   7   83.49   13.77   0
   8  -7  -7   92.36    9.99   0
   7   7  -7   25.96   12.12   0
  -7  -7   7   16.53   12.96   0
  -7   7   7   18.55   10.40   0
   7  -7  -7   29.67    7.46   0
  -6   7   7  341.03   10.59   0
   6   7  -7  378.03   11.27   0
  -6  -7   7  350.94   14.11   0
   6  -7  -7  395.55   13.44   0
   5   7  -7   29.76    7.68   0
  -5  -7   7   17.86   11.26   0
   5  -7  -7   31.16   11.47   0
  -5   7   7   49.65    8.28   0
   4   7  -7   -2.54    8.20   0
  -4  -7   7    0.01    9.30   0
   4  -7  -7   12.19    6.71   0
  -4   7   7   -2.37    9.04   0
   3  -7  -7  275.95   11.49   0
  -3  -7   7  273.99   11.59   0
  -3   7   7  278.25   11.16   0
   3   7  -7  275.06   10.55   0
   2  -7  -7 6074.69   29.62   0
   2   7  -7 5877.26   28.73   0
  -2  -7   7 5654.07   28.56   0
  -2   7   7 5666.37   27.21   0
  -1  -7   7  358.18    9.66   0
   1  -7  -7  357.31    9.63   0
   1   7  -7  354.50    9.93   0
  -1   7   7  344.03   10.15   0
   0  -7  -7 1322.11   14.06   0
   0  -7   7 1280.34   14.20   0
   0   7  -7 1311.23   14.26   0
   0   7   7 1298.66   14.78   0
  -1  -7  -7  102.16    9.82   0
  -1   7  -7  116.83   10.39   0
   1  -7   7  135.85   10.24   0
   1   7   7  108.48   10.28   0
  -2  -7  -7  491.31   11.03   0
   2  -7   7  524.34   12.31   0
   2   7   7  542.09   14.17   0
  -2   7  -7  511.05   12.34   0
   3  -7   7  150.08    7.66   0
  -3   7  -7  160.50   10.17   0
  -3  -7  -7  153.05    9.05   0
   3   7   7  168.34   12.19   0
   4  -7   7  644.08   11.33   0
   4   7   7  669.95   10.89   0
  -4  -7  -7  696.01   13.35   0
  -4   7  -7  661.54   14.18   0
   5   7   7  194.82   10.95   0
  -5  -7  -7  185.75    8.36   0
   5  -7   7  212.78   11.19   0
  -5   7  -7  198.70    9.15   0
   6   7   7  229.73    9.87   0
  -6   7  -7  241.82   11.94   0
   6  -7   7  222.75    8.74   0
  -6  -7  -7  215.25    9.87   0
   7  -7   7    4.39    8.60   0
  -7  -7  -7    6.99   14.74   0
  -7   7  -7    7.81    9.33   0
  -8  -7  -7   25.27   17.16   0
   8  -7   7   14.41   12.31   0
  -8   7  -7   19.59    9.38   0
   8   8  -7   73.80   15.02   0
  -8  -8   7   63.14   16.66   0
  -8   8   7   46.77    9.82   0
   8  -8  -7   66.42   13.38   0
   7   8  -7  -14.21   10.59   0
  -7  -8   7    8.50   12.81   0
  -7   8   7   -2.66   12.78   0
   7  -8  -7   -1.34   13.09   0
   6  -8  -7  180.53    9.26   0
   6   8  -7  187.62    9.79   0
  -6   8   7  168.14   11.55   0
  -6  -8   7  163.63   11.89   0
   5   8  -7  260.54    8.96   0
  -5   8   7  274.22   12.16   0
  -5  -8   7  229.12    9.62   0
   5  -8  -7  244.52    9.74   0
   4   8  -7   40.72   11.28   0
   4  -8  -7   62.37   11.40   0
  -4  -8   7   65.16   11.47   0
  -4   8   7   67.05    8.21   0
   3  -8  -7 1154.56   13.56   0
  -3  -8   7 1139.68   15.83   0
  -3   8   7 1046.48   13.27   0
   3   8  -7 1145.20   14.18   0
   2  -8  -7  190.83    8.28   0
   2   8  -7  210.35    9.98   0
  -2  -8   7  197.95    8.31   0
  -2   8   7  186.69    8.21   0
  -1  -8   7    9.02    6.63   0
   1  -8  -7  -11.12    9.53   0
   1   8  -7   -0.93    9.74   0
  -1   8   7    1.99    8.83   0
   0  -8  -7    4.44    6.91   0
   0  -8   7    5.77    9.48   0
   0   8  -7   37.75    6.78   0
   0   8   7   13.49    8.76   0
  -1  -8  -7    2.40    9.14   0
  -1   8  -7   18.76    9.59   0
   1  -8   7    1.79    6.51   0
   1   8   7    9.11    8.27   0
   2  -8   7 3027.68   19.23   0
   2   8   7 3165.71   19.93   0
  -2  -8  -7 3004.18   19.36   0
  -2   8  -7 3114.10   21.13   0
   3  -8   7   17.63    7.84   0
  -3  -8  -7   19.49    7.58   0
  -3   8  -7   22.84   11.34   0
   3   8   7   25.74    7.69   0
   4   8   7   42.36    7.51   0
   4  -8   7   46.22    7.65   0
  -4  -8  -7   48.55   10.51   0
  -4   8  -7   52.35    7.93   0
  -5  -8  -7    3.89    8.81   0
   5   8   7    2.99    8.74   0
   5  -8   7   -1.57    7.21   0
  -5   8  -7    6.39   10.42   0
   6   8   7   70.29   12.40   0
  -6   8  -7   49.44    7.79   0
   6  -8   7   69.85   11.55   0
  -6  -8  -7   60.14   12.47   0
  -7  -8  -7   10.01   10.41   0
  -7   8  -7   15.58    9.24   0
   7  -8   7   13.37   12.34   0
   7   9  -7  106.08   11.21   0
  -7  -9   7  105.32   13.92   0
  -7   9   7   79.15   13.66   0
   7  -9  -7   82.07   10.31   0
  -6   9   7  216.27   11.68   0
   6   9  -7  240.68   10.13   0
  -6  -9   7  191.83   12.10   0
   6  -9  -7  196.15    9.34   0
   5   9  -7   50.34   13.05   0
  -5  -9   7   23.10   10.78   0
   5  -9  -7   35.35    7.80   0
  -5   9   7   21.24    7.77   0
   4   9  -7  392.73   10.08   0
   4  -9  -7  431.58   13.30   0
  -4  -9   7  398.08   10.45   0
  -4   9   7  397.32   10.35   0
   3  -9  -7   60.70    8.06   0
  -3  -9   7   44.27   11.24   0
  -3   9   7   53.76    7.87   0
   3   9  -7   44.15    8.01   0
  -2   9   7   19.05    8.08   0
   2  -9  -7   -2.80    7.87   0
   2   9  -7    9.25    8.11   0
  -2  -9   7    6.75   11.07   0
  -1  -9   7  354.27    8.91   0
   1   9  -7  403.48   10.45   0
   1  -9  -7  388.97    9.06   0
  -1   9   7  391.16   13.56   0
   0  -9  -7  858.57   11.69   0
   0  -9   7  826.07   13.30   0
   0   9  -7  849.62   11.78   0
   0   9   7  854.82   12.86   0
  -1  -9  -7  579.76   11.14   0
  -1   9  -7  600.26   11.36   0
   1  -9   7  591.54   10.94   0
   1   9   7  574.73   11.22   0
   2  -9   7  595.62   13.53   0
   2   9   7  541.25   10.68   0
  -2  -9  -7  602.77   13.49   0
  -2   9  -7  555.51   11.08   0
   3  -9   7  302.37   12.09   0
  -3  -9  -7  289.22    9.21   0
  -3   9  -7  290.20    9.29   0
   3   9   7  305.72    9.21   0
   4   9   7   -2.09   12.65   0
   4  -9   7   14.50    7.39   0
  -4  -9  -7    2.34   10.20   0
  -4   9  -7   20.22   10.68   0
  -5  -9  -7  529.23   11.51   0
   5   9   7  506.43   11.63   0
  -5   9  -7  507.56   10.67   0
   5  -9   7  489.88   10.67   0
   6   9   7  452.22   16.34   0
  -6   9  -7  380.07   11.66   0
   6  -9   7  347.83   11.15   0
  -6  -9  -7  387.77   12.38   0
  -7  -9  -7   -8.41   12.55   0
   7  -9   7   13.90    8.73   0
   7   9   7   -0.53   12.64   0
  -7   9  -7    1.98    9.34   0
   7  10  -7   50.53   18.34   0
  -7 -10   7   77.25   13.30   0
  -7  10   7   55.45   13.59   0
   7 -10  -7   67.12   13.55   0
   6  10  -7   75.13   11.37   0
  -6 -10   7   72.47   13.50   0
  -6  10   7   66.35    9.83   0
   6 -10  -7   75.29   13.80   0
   5  10  -7  150.83    9.66   0
  -5 -10   7  113.12   11.29   0
   5 -10  -7  129.04    8.54   0
  -5  10   7  120.42   11.30   0
   4  10  -7   75.39    9.68   0
  -4 -10   7   75.43   10.96   0
  -4  10   7   70.28   11.06   0
   4 -10  -7   76.94    8.03   0
   3 -10  -7  413.17   10.27   0
  -3 -10   7  400.11   13.02   0
  -3  10   7  394.63   12.93   0
   3  10  -7  425.10   12.92   0
  -2  10   7   36.63    7.73   0
   2 -10  -7   16.77    7.82   0
   2  10  -7   26.09   10.86   0
  -2 -10   7   32.81   10.70   0
   1 -10  -7  170.59   11.66   0
  -1  10   7  169.03    8.81   0
   1  10  -7  149.35    8.83   0
  -1 -10   7  171.00    8.48   0
   0 -10  -7  287.83    9.22   0
   0 -10   7  232.45   12.00   0
   0  10  -7  270.85    9.33   0
   0  10   7  242.51    9.34   0
  -1  10  -7  166.54    8.91   0
   1 -10   7  156.93    8.46   0
   1  10   7  176.54   11.69   0
  -1 -10  -7  181.14    8.68   0
   2 -10   7   21.31   10.64   0
   2  10   7   39.08    7.59   0
  -2 -10  -7   43.56    7.59   0
  -2  10  -7   43.83    7.66   0
   3 -10   7   28.86   10.49   0
  -3 -10  -7   15.45   10.40   0
  -3  10  -7   22.89    7.54   0
   3  10   7   53.83    9.04   0
   4  10   7  379.41   10.93   0
   4 -10   7  367.67    9.82   0
  -4 -10  -7  346.14    9.87   0
  -4  10  -7  373.00   12.58   0
   5 -10   7  118.67   13.32   0
  -5 -10  -7  101.52    9.80   0
   5  10   7  134.70   15.54   0
  -5  10  -7  114.64   10.07   0
   6  10   7  -11.27   10.65   0
  -6 -10  -7    3.68    9.02   0
  -6  10  -7    4.19    9.08   0
   6 -10   7   11.94   12.69   0
   6  11  -7   80.39   11.67   0
  -6 -11   7  118.44   13.91   0
   6 -11  -7   87.20   10.79   0
  -6  11   7  111.94   10.20   0
   5  11  -7  156.21   16.04   0
  -5 -11   7  131.60   13.78   0
  -5  11   7  117.45   10.23   0
   5 -11  -7  120.12   10.51   0
  -4 -11   7   25.26    7.52   0
  -4  11   7   14.53   10.43   0
   4 -11  -7   24.94    7.72   0
   4  11  -7   41.58    8.91   0
   3 -11  -7    4.67   10.49   0
  -3 -11   7   -4.69    7.39   0
  -3  11   7   -3.21    7.32   0
   3  11  -7   -1.84   12.88   0
  -2  11   7    6.05   13.05   0
   2 -11  -7    3.81    7.41   0
   2  11  -7   11.56    9.18   0
  -2 -11   7    6.89   10.23   0
   1 -11  -7  157.90   11.17   0
  -1  11   7  199.65   13.75   0
   1  11  -7  131.36    8.57   0
  -1 -11   7  124.74    8.36   0
   0 -11  -7  154.33    8.56   0
   0 -11   7  153.47   11.25   0
   0  11  -7  164.67   11.33   0
   0  11   7  184.02   14.00   0
  -1  11  -7  771.91   11.73   0
   1 -11   7  724.47   11.49   0
   1  11   7  864.11   16.56   0
  -1 -11  -7  873.01   14.23   0
   2 -11   7  104.13    7.99   0
   2  11   7  101.60   13.25   0
  -2 -11  -7   94.99   10.77   0
  -2  11  -7   83.58    7.95   0
   3 -11   7    6.77    7.26   0
  -3 -11  -7   -1.85   10.14   0
  -3  11  -7  -11.85    7.30   0
   3  11   7    3.53    8.93   0
   4 -11   7  194.61   10.37   0
   4  11   7  198.36   12.01   0
  -4 -11  -7  230.76   10.43   0
  -4  11  -7  209.18   10.63   0
   5  11   7   -2.80   15.08   0
  -5 -11  -7    9.95    8.74   0
  -5  11  -7   15.87   12.88   0
   5 -11   7  -14.21   13.04   0
   5  12  -7   -9.93   15.33   0
  -5  12   7   -1.59    9.14   0
  -5 -12   7   10.53   12.92   0
   5 -12  -7    4.60   13.04   0
   4  12  -7  225.36   16.24   0
  -4 -12   7  197.35   13.86   0
   4 -12  -7  169.73   10.57   0
  -4  12   7  177.90   10.36   0
   3  12  -7   -1.95   12.95   0
  -3  12   7   23.34   13.10   0
   3 -12  -7    0.70    9.44   0
  -3 -12   7   -4.88   12.83   0
  -2  12   7  133.15   10.07   0
   2 -12  -7  152.27   11.27   0
   2  12  -7  167.80   13.56   0
  -2 -12   7  138.04   11.09   0
   1 -12  -7  269.52    9.16   0
   1  12  -7  268.72    9.29   0
  -1  12   7  293.80   14.65   0
  -1 -12   7  249.50   11.76   0
   0 -12  -7    2.93   10.27   0
   0 -12   7    4.40    7.17   0
   0  12  -7    5.10    7.44   0
   0  12   7   -4.15    9.32   0
  -1  12  -7    7.27   10.35   0
   1 -12   7    5.02    7.31   0
   1  12   7   21.02    8.84   0
  -1 -12  -7   -2.87    7.08   0
   2 -12   7    3.14    9.06   0
   2  12   7   13.09   12.61   0
  -2 -12  -7   30.13    9.06   0
  -2  12  -7   25.20   13.13   0
   3  12   7   67.05   11.05   0
   3 -12   7   89.73    9.48   0
  -3 -12  -7   85.38    9.30   0
  -3  12  -7   61.33   13.60   0
   4  12   7   26.23   15.28   0
   4 -12   7   37.83   12.98   0
  -4 -12  -7   37.56   12.95   0
  -4  12  -7   50.22    9.47   0
  -5  12  -7   29.50   11.40   0
   5 -12   7   35.03   11.15   0
  -5 -12  -7   37.73   11.20   0
   4 -13  -7   -5.45    9.33   0
   4  13  -7   10.20   17.88   0
  -4 -13   7   -1.61   12.37   0
  -4  13   7  -11.29   12.88   0
   3  13  -7  259.49   12.44   0
  -3  13   7  286.35   17.16   0
   3 -13  -7  236.26   11.51   0
  -3 -13   7  265.95   14.38   0
   2 -13  -7   -6.11    9.45   0
  -2  13   7   21.25   10.75   0
   2  13  -7  -10.05   11.00   0
  -2 -13   7   -3.00    9.11   0
   1 -13  -7  447.76   15.52   0
  -1  13   7  443.51   13.46   0
   1  13  -7  456.84   13.05   0
  -1 -13   7  457.03   15.10   0
   0 -13  -7   62.21    9.77   0
   0 -13   7   82.06   12.83   0
   0  13  -7   72.41    9.48   0
   0  13   7   79.77   11.20   0
  -1  13  -7   46.21   13.20   0
   1 -13   7   43.03   13.09   0
   1  13   7   57.66   11.13   0
  -1 -13  -7   44.25   12.95   0
   2 -13   7   41.90   12.88   0
  -2 -13  -7   11.37   12.89   0
   2  13   7   47.82   15.37   0
  -2  13  -7   30.25    9.32   0
   3  13   7  111.87   11.29   0
   3 -13   7   66.69    9.81   0
  -3 -13  -7   86.89   13.30   0
  -3  13  -7   74.37    9.97   0
  -2  14   7   -0.61   12.73   0
   2 -14  -7    1.63   13.06   0
  -2 -14   7  -11.12    8.96   0
   2  14  -7   -4.16   13.03   0
   1 -14  -7   30.72   12.96   0
  -1  14   7   52.33   16.91   0
   1  14  -7    7.28   18.46   0
  -1 -14   7   27.16   12.48   0
   0 -14   7   -8.66    8.87   0
   0  14  -7    5.58    8.96   0
   0 -14  -7  -15.00   12.65   0
   0  14   7    3.98   12.73   0
  -1  14  -7  166.64   10.47   0
   1 -14   7  149.69   13.71   0
   1  14   7  163.82   13.89   0
  -1 -14  -7  160.79   14.04   0
  -2  14  -7   -1.63   10.93   0
 -10   0   8  126.74   17.10   0
  -9   0   8   -3.31    9.27   0
  -8   0   8   32.82   10.89   0
  -7   0   8    1.20    9.65   0
  -6   0   8 3314.09   27.88   0
  -5   0   8    4.79    9.68   0
   4   0  -8  544.51   23.83   0
   4   0  -8  532.44   23.22   0
  -4   0   8  485.33   16.45   0
   3   0  -8    2.91   12.06   0
   2   0  -8 2273.29   25.69   0
   1   0  -8   -2.05    7.64   0
   0   0  -8 1242.62   17.99   0
  -1   0  -8   -9.85   10.61   0
  -2   0  -8 4231.95   26.31   0
  -3   0  -8   -8.66    7.27   0
  -4   0  -8  428.09    9.02   0
  -5   0  -8   -6.29    7.88   0
  -6   0  -8 2005.86   15.20   0
  -7   0  -8    3.48    8.44   0
  -8   0  -8   57.88   13.12   0
  -9   0  -8   10.03   16.63   0
 -10   1   8   10.72   16.00   0
 -10  -1   8   10.97   11.85   0
  -9  -1   8  103.67   10.44   0
  -9   1   8  129.40   13.95   0
  -8  -1   8   14.00    8.04   0
  -8   1   8   13.44   11.01   0
  -7  -1   8  848.29   15.12   0
  -7   1   8  836.21   15.45   0
  -6  -1   8  151.30    9.61   0
  -6   1   8  154.07   12.40   0
  -5  -1   8  157.32    8.96   0
  -5   1   8  153.94   11.22   0
   4  -1  -8    1.36   10.24   0
   4   1  -8    2.55   14.69   0
  -4  -1   8    4.88    9.85   0
  -4   1   8    2.10    9.43   0
   3  -1  -8  386.90   15.52   0
   3   1  -8  375.12   15.78   0
  -3   1   8  342.53   29.62   0
   1   1  -8  415.08   12.01   0
   1  -1  -8  430.32   20.58   0
   0   1  -8    6.39    7.48   0
   0  -1  -8    2.55    7.25   0
  -1   1  -8  116.02    8.50   0
  -1  -1  -8  125.68   11.03   0
  -2  -1  -8 1406.07   15.23   0
  -2   1  -8 1387.10   15.50   0
  -3   1  -8 3152.44   22.43   0
  -3  -1  -8 3091.01   20.83   0
  -4   1  -8  268.77   10.91   0
  -4  -1  -8  240.21    7.96   0
  -5  -1  -8 1374.80   13.59   0
  -5   1  -8 1442.86   16.29   0
  -6   1  -8  214.77   10.78   0
  -6  -1  -8  207.57   10.96   0
  -7  -1  -8   95.01    8.85   0
  -7   1  -8  116.85   12.31   0
  -8  -1  -8   54.40    9.96   0
  -8   1  -8   40.95   10.07   0
  -9   1  -8  -24.89   12.06   0
  -9  -1  -8   -3.21   17.01   0
  -9   2   8   65.46   13.54   0
  -9  -2   8   69.21    9.95   0
  -8  -2   8   55.69   11.47   0
  -8   2   8   50.06   11.46   0
  -7  -2   8   88.66    7.51   0
  -7   2   8   94.63   10.53   0
  -6   2   8  423.57   13.87   0
  -6  -2   8  413.27   14.09   0
   5  -2  -8  178.63   15.00   0
   5   2  -8  181.85   10.44   0
  -5  -2   8  166.43   11.03   0
  -5   2   8  176.78   10.75   0
   4   2  -8 1387.04   19.95   0
   4  -2  -8 1453.22   25.52   0
  -4   2   8 1350.98   24.34   0
   3  -2  -8 1077.00   17.97   0
  -3  -2   8 1072.85   20.26   0
   3   2  -8 1094.17   20.12   0
  -2   2   8  650.79   27.30   0
   2  -2  -8  675.90   13.96   0
   2   2  -8  684.35   16.30   0
  -2  -2   8  687.55   15.98   0
   1   2  -8 5475.32   34.03   0
  -1  -2   8 5676.32   34.23   0
   0  -2   8  124.58    8.51   0
   0   2  -8  139.15   11.50   0
   0  -2  -8  127.87    9.45   0
   0   2   8  125.58   11.65   0
  -1   2  -8 5010.38   28.60   0
  -1  -2  -8 5186.51   31.19   0
   1  -2   8 4827.43   27.31   0
  -2  -2  -8 4341.74   25.88   0
   2  -2   8 4266.28   24.65   0
  -2   2  -8 4459.88   26.37   0
   3  -2   8  548.76   12.29   0
  -3   2  -8  539.05   10.67   0
  -3  -2  -8  523.66    9.93   0
  -4   2  -8  146.57    9.94   0
  -4  -2  -8  137.69    9.47   0
  -5  -2  -8   32.02   10.82   0
  -5   2  -8   31.07    9.15   0
  -6   2  -8  133.36   11.24   0
  -6  -2  -8  117.01    7.52   0
  -7  -2  -8   69.95    8.55   0
  -7   2  -8   46.15    8.61   0
  -8  -2  -8  193.10   10.82   0
  -8   2  -8  167.86   10.75   0
  -9  -2  -8   21.88   16.88   0
  -9   2  -8   15.52   11.85   0
  -9  -3   8  102.97   14.48   0
  -9   3   8  111.06   14.03   0
  -8  -3   8  170.84   12.20   0
  -8   3   8  160.44   12.62   0
  -7   3   8  435.61   12.86   0
  -7  -3   8  377.61   10.14   0
  -6   3   8  151.44   11.48   0
   6  -3  -8  141.12   15.37   0
  -6  -3   8  142.08   12.04   0
   5   3  -8  607.21   11.74   0
   5  -3  -8  615.66   16.97   0
   4   3  -8 2033.13   21.74   0
  -4  -3   8 1956.81   27.45   0
   4  -3  -8 1993.75   24.71   0
   3  -3  -8  679.43   15.84   0
  -3  -3   8  644.85   16.05   0
   3   3  -8  630.37   15.72   0
   2  -3  -8  132.58    8.84   0
   2   3  -8  119.71   11.75   0
  -2   3   8  116.76   12.67   0
  -2  -3   8  132.22   11.49   0
  -1  -3   8 1049.50   15.35   0
   1  -3  -8 1020.10   15.05   0
   1   3  -8  948.44   17.05   0
  -1   3   8  972.98   19.96   0
   0  -3   8 2679.69   21.43   0
   0   3  -8 2631.91   22.61   0
   0  -3  -8 2597.07   24.81   0
   0   3   8 2520.23   23.75   0
  -1   3  -8 2314.73   20.78   0
   1  -3   8 2351.18   20.64   0
  -1  -3  -8 2454.47   22.23   0
   1   3   8 2283.40   20.18   0
  -2  -3  -8 1381.01   16.31   0
   2  -3   8 1342.71   14.70   0
   2   3   8 1327.46   14.59   0
  -2   3  -8 1342.26   14.75   0
   3  -3   8  803.29   11.69   0
  -3   3  -8  795.84   13.68   0
  -3  -3  -8  806.88   13.09   0
   4  -3   8  496.16   11.91   0
  -4  -3  -8  490.71   11.37   0
  -4   3  -8  465.53    9.98   0
  -5  -3  -8  248.48   11.46   0
  -5   3  -8  228.62   10.27   0
  -6   3  -8  391.64   12.62   0
  -6  -3  -8  413.04   11.44   0
  -7  -3  -8  188.91    9.37   0
  -7   3  -8  166.06   11.74   0
  -8  -3  -8   74.72   14.54   0
  -8   3  -8   63.27   14.66   0
  -9  -4   8   35.38   14.79   0
  -9   4   8   24.04    9.71   0
  -8   4   8   13.49    8.11   0
  -8  -4   8  -13.29   12.46   0
  -7  -4   8    8.51    7.18   0
   7  -4  -8   13.60   12.82   0
  -7   4   8    7.06    9.50   0
   6   4  -8   16.41   10.39   0
   6  -4  -8   14.29   11.38   0
   5   4  -8 1043.77   16.88   0
  -5  -4   8  996.81   22.84   0
   5  -4  -8 1020.49   18.31   0
   4   4  -8 1341.16   17.76   0
   4  -4  -8 1360.31   19.49   0
  -4  -4   8 1343.07   21.14   0
   3  -4  -8 4915.13   31.16   0
  -3  -4   8 4851.60   33.53   0
   3   4  -8 4591.19   29.17   0
  -2   4   8  104.97   11.80   0
   2  -4  -8  114.49    8.19   0
   2   4  -8  108.69    8.62   0
  -2  -4   8  114.68    8.46   0
  -1  -4   8  163.10    9.05   0
   1  -4  -8  124.92   11.44   0
   1   4  -8  137.07    8.91   0
  -1   4   8  143.30    9.42   0
   0  -4   8 3069.55   23.47   0
   0   4  -8 2954.06   21.87   0
   0  -4  -8 3033.67   24.78   0
   0   4   8 2973.71   24.24   0
  -1   4  -8   95.14    7.74   0
   1   4   8   94.58    7.82   0
   1  -4   8  110.66    7.87   0
  -1  -4  -8   89.91   10.67   0
  -2  -4  -8  230.91   10.72   0
   2  -4   8  254.41   10.73   0
   2   4   8  230.57    8.54   0
  -2   4  -8  214.88    8.57   0
   3  -4   8 1429.64   14.43   0
  -3   4  -8 1384.11   14.37   0
  -3  -4  -8 1471.66   15.66   0
   3   4   8 1418.34   14.03   0
   4  -4   8   34.34    6.59   0
  -4  -4  -8   31.09   11.56   0
  -4   4  -8   35.13    6.78   0
  -5  -4  -8    1.24    7.33   0
   5  -4   8   15.29    7.45   0
  -5   4  -8    7.88    7.81   0
  -6   4  -8   35.37   10.50   0
  -6  -4  -8   44.40    7.01   0
  -7  -4  -8  103.72    8.74   0
  -7   4  -8   81.13    8.05   0
  -8  -4  -8  206.05   10.97   0
  -8   4  -8  161.90   10.80   0
  -9   5   8   -3.59    9.29   0
  -8   5   8  468.28   11.90   0
   8  -5  -8  543.79   21.13   0
   7   5  -8   10.45    8.91   0
   7  -5  -8    6.01   13.19   0
   6   5  -8  958.42   15.74   0
   6  -5  -8  922.97   18.33   0
  -6  -5   8  957.27   24.40   0
  -6   5   8  921.73   15.77   0
   5   5  -8  728.69   15.34   0
  -5  -5   8  645.53   16.53   0
  -5   5   8  628.97   14.58   0
   5  -5  -8  646.01   13.22   0
   4   5  -8   11.61    9.59   0
   4  -5  -8    6.20    6.99   0
  -4  -5   8    8.90    6.86   0
  -4   5   8    9.49    6.71   0
   3  -5  -8  136.10    8.45   0
  -3  -5   8  147.01   11.01   0
  -3   5   8  145.08   10.78   0
   3   5  -8  137.42   11.11   0
  -2   5   8    2.20    7.37   0
   2  -5  -8   11.46    6.91   0
   2   5  -8    3.84    7.18   0
  -2  -5   8    3.18    7.02   0
  -1  -5   8  496.77   13.00   0
   1  -5  -8  517.64   12.69   0
   1   5  -8  469.50   10.91   0
  -1   5   8  457.79   11.65   0
   0  -5  -8   91.64    7.64   0
   0  -5   8   96.78   10.46   0
   0   5  -8   97.19    7.89   0
   0   5   8  103.00    8.01   0
  -1  -5  -8 1735.97   18.25   0
  -1   5  -8 1705.31   15.96   0
   1  -5   8 1752.89   16.15   0
   1   5   8 1682.66   16.53   0
  -2  -5  -8  871.95   12.23   0
   2  -5   8  872.02   12.24   0
   2   5   8  885.48   13.98   0
  -2   5  -8  862.18   12.08   0
  -3   5  -8    9.86    6.82   0
   3  -5   8    6.01    6.60   0
  -3  -5  -8    0.90    9.39   0
   3   5   8   -3.58    6.64   0
   4   5   8 2229.70   16.60   0
  -4  -5  -8 2327.01   16.77   0
  -4   5  -8 2076.86   18.58   0
   4  -5   8 2177.17   16.88   0
  -5  -5  -8   10.85   10.32   0
   5  -5   8   -0.88    7.33   0
  -5   5  -8    8.42    7.88   0
  -6   5  -8  151.06    8.57   0
   6  -5   8  153.38   10.92   0
  -6  -5  -8  158.15    9.33   0
  -7  -5  -8  267.94   13.19   0
  -7   5  -8  256.96    9.60   0
  -8  -5  -8   -3.13   14.54   0
  -8   5  -8   17.66   13.13   0
  -9   6   8  104.31   16.03   0
   9  -6  -8  111.72   16.47   0
   8  -6  -8    3.66   15.16   0
   7   6  -8  557.50   14.98   0
  -7   6   8  500.72   14.91   0
   7  -6  -8  494.91   14.93   0
  -7  -6   8  488.11   21.20   0
   6   6  -8   -3.96   10.60   0
  -6  -6   8   -1.23   11.09   0
  -6   6   8   -1.22   10.93   0
   6  -6  -8    4.30   11.28   0
   5   6  -8  828.83   15.16   0
   5  -6  -8  809.96   16.58   0
  -5  -6   8  798.37   17.61   0
  -5   6   8  810.04   16.24   0
   4   6  -8    8.56   11.97   0
   4  -6  -8   12.42    9.63   0
  -4  -6   8    3.31    6.60   0
  -4   6   8    5.82    9.38   0
   3  -6  -8   81.02    7.62   0
  -3  -6   8   68.76   10.14   0
  -3   6   8   53.01   10.10   0
   3   6  -8   78.63    7.76   0
  -2   6   8    4.08   10.42   0
   2   6  -8    1.72    6.92   0
   2  -6  -8   -2.40    7.05   0
  -2  -6   8   -2.32    7.01   0
  -1  -6   8 1272.79   14.70   0
   1  -6  -8 1232.45   14.17   0
  -1   6   8 1218.50   17.54   0
   1   6  -8 1265.72   16.82   0
   0  -6  -8 1227.22   13.84   0
   0  -6   8 1301.23   15.98   0
   0   6  -8 1318.75   16.00   0
   0   6   8 1225.80   16.75   0
  -1  -6  -8   43.56    6.76   0
  -1   6  -8   51.53    9.72   0
   1  -6   8   48.31    7.07   0
   1   6   8   37.84    7.18   0
  -2  -6  -8  414.74    9.70   0
   2  -6   8  403.40    9.67   0
   2   6   8  423.97   12.08   0
  -2   6  -8  429.70   12.06   0
   3  -6   8  583.80   10.45   0
  -3   6  -8  594.53   10.47   0
  -3  -6  -8  588.14   11.24   0
   3   6   8  639.44   11.30   0
   4  -6   8  157.68    8.70   0
  -4  -6  -8  160.59    8.51   0
   4   6   8  143.93    8.50   0
  -4   6  -8  147.78    8.93   0
   5   6   8 1208.61   14.90   0
  -5  -6  -8 1095.71   12.51   0
   5  -6   8 1124.87   13.28   0
  -5   6  -8 1128.02   13.72   0
  -6   6  -8   23.65    7.78   0
   6  -6   8   42.19   10.23   0
  -6  -6  -8   17.20   12.42   0
  -7  -6  -8  323.41   16.05   0
  -7   6  -8  313.09   14.85   0
   7  -6   8  341.92   14.04   0
  -8  -6  -8   11.02   12.27   0
  -8   6  -8    5.84    9.43   0
   8  -7  -8   43.88   12.83   0
   8   7  -8   25.70   10.40   0
   7  -7  -8    4.50   10.23   0
  -7  -7   8   14.70   10.30   0
  -7   7   8    0.62   10.28   0
   7   7  -8   12.70    8.73   0
   6  -7  -8   44.62   10.88   0
  -6  -7   8   29.05   10.92   0
   6   7  -8   13.02   12.86   0
  -6   7   8   26.77   10.81   0
   5   7  -8   92.76    8.17   0
  -5  -7   8   88.26    8.75   0
   5  -7  -8   86.85    8.98   0
  -5   7   8   75.78   11.56   0
   4   7  -8  113.21   11.79   0
  -4  -7   8   88.59    7.49   0
   4  -7  -8  102.13   11.07   0
  -4   7   8  107.61    9.57   0
   3  -7  -8 2355.32   20.41   0
  -3  -7   8 2320.54   21.06   0
  -3   7   8 2268.96   18.29   0
   3   7  -8 2414.36   21.50   0
  -2   7   8    4.04    7.38   0
   2  -7  -8    0.43    7.03   0
   2   7  -8    6.07    7.14   0
  -2  -7   8    7.45   10.01   0
  -1  -7   8 3670.54   23.82   0
   1  -7  -8 3817.21   22.07   0
  -1   7   8 3453.75   23.30   0
   1   7  -8 3612.30   22.16   0
   0  -7  -8  123.30   10.04   0
   0  -7   8  125.33    7.71   0
   0   7  -8  131.89    7.90   0
   0   7   8  124.81    7.98   0
  -1  -7  -8   82.85    7.11   0
  -1   7  -8   87.43    7.42   0
   1  -7   8   91.80    7.23   0
   1   7   8   94.12    7.53   0
  -2  -7  -8   19.72    8.45   0
   2  -7   8    3.20    6.67   0
   2   7   8    3.67   11.94   0
  -2   7  -8    3.46    6.80   0
  -3   7  -8   17.61    6.61   0
  -3  -7  -8   39.76    8.18   0
   3   7   8   29.68    7.94   0
   3  -7   8   37.17    6.33   0
   4   7   8  173.90    8.37   0
  -4  -7  -8  165.77   11.08   0
  -4   7  -8  125.60    8.73   0
   4  -7   8  142.30    8.57   0
   5  -7   8   19.46    7.34   0
  -5  -7  -8   16.04   12.62   0
   5   7   8   42.98   12.72   0
  -5   7  -8   32.63    7.63   0
   6  -7   8  101.42   10.54   0
  -6   7  -8   85.66    8.28   0
  -6  -7  -8  108.32    8.98   0
   7  -7   8   11.88    8.84   0
  -7   7  -8   30.31    9.51   0
  -7  -7  -8   29.88   10.32   0
   8   8  -8   60.62   10.58   0
  -8  -8   8   44.74   19.04   0
   8  -8  -8   48.05   13.36   0
  -8   8   8   58.00   13.17   0
   7   8  -8  103.19   15.32   0
  -7  -8   8  100.93   14.02   0
  -7   8   8   97.48   13.63   0
   7  -8  -8   99.96   13.63   0
   6   8  -8    6.16    8.79   0
  -6  -8   8   11.08   10.44   0
  -6   8   8    7.22   10.60   0
   6  -8  -8   11.55   10.60   0
   5   8  -8  125.58    8.32   0
  -5  -8   8  133.18   11.70   0
   5  -8  -8  133.58    8.98   0
  -5   8   8  130.32    8.48   0
   4   8  -8   44.81   11.05   0
   4  -8  -8   46.11   11.29   0
  -4  -8   8   51.73   10.97   0
  -4   8   8   53.73    8.03   0
  -3  -8   8  179.33    9.47   0
   3  -8  -8  192.17   12.53   0
  -3   8   8  203.46    9.38   0
   3   8  -8  177.17   12.48   0
  -2   8   8  397.06   14.51   0
   2   8  -8  398.73    9.58   0
  -2  -8   8  361.37    9.35   0
   2  -8  -8  390.33    9.49   0
  -1  -8   8   84.26    9.84   0
   1  -8  -8   80.77    9.80   0
   1   8  -8   88.74    9.92   0
  -1   8   8   86.00   12.68   0
   0  -8  -8 1432.27   14.00   0
   0  -8   8 1400.41   14.30   0
   0   8  -8 1475.57   14.37   0
   0   8   8 1576.08   18.62   0
  -1  -8  -8  740.29   11.09   0
  -1   8  -8  728.79   11.21   0
   1  -8   8  713.77   11.14   0
   1   8   8  741.93   12.51   0
   2  -8   8  977.05   12.31   0
   2   8   8 1062.23   13.30   0
  -2  -8  -8  986.65   13.99   0
  -2   8  -8  958.55   12.15   0
   3  -8   8  354.32    9.75   0
  -3  -8  -8  317.54   12.21   0
  -3   8  -8  345.01    9.78   0
   3   8   8  345.90   12.34   0
   4   8   8   -5.83   10.08   0
   4  -8   8    6.16   10.19   0
  -4  -8  -8    5.36    7.05   0
  -4   8  -8    6.92    7.63   0
  -5  -8  -8  312.04   13.68   0
   5   8   8  325.01   10.55   0
  -5   8  -8  307.66    9.37   0
   5  -8   8  343.43   11.67   0
   6   8   8   34.95    8.79   0
  -6   8  -8   39.05    9.57   0
   6  -8   8   52.79   12.44   0
  -6  -8  -8   45.89    8.81   0
  -7  -8  -8   44.23   14.67   0
  -7   8  -8   27.66    9.50   0
   7  -8   8   26.18    8.93   0
   7   9  -8   -9.10   15.09   0
  -7  -9   8    5.79   12.87   0
  -7   9   8    8.37   12.93   0
   7  -9  -8    4.44   13.29   0
   6   9  -8   30.97   12.78   0
  -6  -9   8   27.97   10.59   0
  -6   9   8   32.39   10.63   0
   6  -9  -8   31.37   12.23   0
   5   9  -8  428.82   11.61   0
  -5  -9   8  416.38   13.47   0
  -5   9   8  413.91   12.90   0
   5  -9  -8  374.62   10.91   0
   4   9  -8   16.61    7.80   0
   4  -9  -8   26.00    7.88   0
  -4  -9   8   26.93   10.70   0
  -4   9   8   34.48   10.77   0
   3  -9  -8    8.18    7.86   0
  -3  -9   8   19.80   10.73   0
  -3   9   8   10.49   10.90   0
   3   9  -8   25.48    7.91   0
   2  -9  -8   32.27   11.17   0
  -2   9   8   45.82   11.51   0
   2   9  -8   49.68    7.99   0
  -2  -9   8   44.74    7.85   0
  -1  -9   8    6.56    7.80   0
   1  -9  -8   22.49   11.24   0
   1   9  -8    6.89   11.32   0
  -1   9   8    4.52    7.93   0
   0  -9  -8   62.48   11.32   0
   0  -9   8   49.00    8.11   0
   0   9  -8   69.32   11.71   0
   0   9   8   69.58    8.49   0
  -1  -9  -8  677.17   13.93   0
  -1   9  -8  622.87   11.27   0
   1  -9   8  624.48   11.08   0
   1   9   8  636.79   11.33   0
   2  -9   8    1.06   10.69   0
   2   9   8   -4.78   10.89   0
  -2  -9  -8   -3.13   10.64   0
  -2   9  -8    2.19    7.68   0
   3  -9   8   -9.95   10.47   0
  -3  -9  -8   14.58    7.46   0
  -3   9  -8    6.82    7.67   0
   3   9   8    3.72   10.28   0
   4   9   8  666.16   15.27   0
   4  -9   8  661.96   13.34   0
  -4  -9  -8  600.61   13.36   0
  -4   9  -8  633.29   13.53   0
  -5  -9  -8   24.29    9.01   0
   5   9   8   18.84    9.07   0
   5  -9   8   37.43   10.31   0
  -5   9  -8   40.61    7.63   0
   6  -9   8   73.53   12.92   0
   6   9   8   29.30   11.01   0
  -6  -9  -8   66.03   14.73   0
  -6   9  -8   48.92   13.53   0
  -7  -9  -8   97.86   15.45   0
  -7   9  -8   50.23   11.75   0
   7  -9   8   57.47   11.02   0
   7  10  -8    4.21   12.67   0
  -7 -10   8    5.33   12.57   0
  -7  10   8    0.62    9.16   0
   7 -10  -8    1.09   13.17   0
   6  10  -8   43.47   10.82   0
  -6  10   8   42.28   13.24   0
   6 -10  -8   26.76    9.68   0
  -6 -10   8   23.73   13.33   0
   5  10  -8   45.06    9.16   0
  -5 -10   8   20.14   10.38   0
   5 -10  -8   19.32   10.61   0
  -5  10   8   13.97   10.61   0
   4  10  -8 1071.62   14.53   0
   4 -10  -8 1018.26   13.73   0
  -4 -10   8  934.45   13.87   0
  -4  10   8  997.63   13.38   0
  -3  10   8  490.67   12.19   0
   3 -10  -8  457.56   10.48   0
  -3 -10   8  448.40   10.54   0
   3  10  -8  496.11   15.56   0
   2 -10  -8  210.26   11.71   0
  -2  10   8  195.36    9.13   0
   2  10  -8  222.11   11.57   0
  -2 -10   8  210.89    8.81   0
   1 -10  -8   50.64    7.88   0
  -1  10   8   45.53   11.08   0
   1  10  -8   37.66   10.88   0
  -1 -10   8   41.38   10.63   0
   0 -10  -8  143.88   11.31   0
   0 -10   8  100.05   11.05   0
   0  10   8   87.16    8.39   0
   0  10  -8  112.80    8.30   0
  -1  10  -8   16.32    7.44   0
   1 -10   8    4.82    7.33   0
   1  10   8   -4.37    7.40   0
  -1 -10  -8    0.76    7.35   0
   2 -10   8   18.65   10.35   0
   2  10   8   10.94   12.87   0
  -2 -10  -8   11.12   10.28   0
  -2  10  -8   10.70    7.57   0
   3 -10   8   16.35    7.44   0
  -3 -10  -8   44.18   10.33   0
  -3  10  -8   19.79    7.67   0
   3  10   8   23.03    9.39   0
   4 -10   8  227.75   11.85   0
   4  10   8  256.21   10.38   0
  -4 -10  -8  228.30    8.96   0
  -4  10  -8  225.44   11.94   0
   5  10   8   28.69   14.96   0
  -5  10  -8    9.03    9.41   0
   5 -10   8    3.23    8.91   0
  -5 -10  -8    2.29    8.97   0
   6  10   8   22.75   16.21   0
  -6 -10  -8   -4.15    8.90   0
  -6  10  -8   33.09    9.04   0
   6 -10   8    6.32   12.55   0
   6 -11  -8   22.56    9.49   0
   6  11  -8   45.69   16.41   0
  -6  11   8   13.13    9.38   0
  -6 -11   8   34.18   12.86   0
   5  11  -8    1.49   10.80   0
  -5 -11   8    4.65   12.75   0
   5 -11  -8   13.63    9.31   0
  -5  11   8    6.41    9.24   0
   4  11  -8  120.61   10.02   0
   4 -11  -8   90.04    8.34   0
  -4 -11   8   89.67   11.15   0
  -4  11   8   99.66   12.59   0
  -3  11   8   32.51    9.93   0
   3 -11  -8   61.88   10.71   0
  -3 -11   8   58.70    7.57   0
   3  11  -8   48.14   13.10   0
  -2  11   8  -12.99   13.20   0
   2 -11  -8   -1.90   10.32   0
   2  11  -8   10.01    9.01   0
  -2 -11   8   -1.20    7.32   0
   1 -11  -8   89.10   10.84   0
   1  11  -8   65.48    7.95   0
  -1  11   8   68.35    9.86   0
  -1 -11   8   69.41    7.61   0
   0 -11   8  400.56    9.84   0
   0  11  -8  451.77   12.94   0
   0 -11  -8  439.05   10.09   0
   0  11   8  466.22   11.59   0
  -1  11  -8   23.49    7.46   0
   1 -11   8   21.41    7.60   0
   1  11   8   13.03    9.33   0
  -1 -11  -8   41.14   10.45   0
   2 -11   8  143.89    8.09   0
   2  11   8  141.26    9.72   0
  -2 -11  -8  142.69   11.00   0
  -2  11  -8  127.46    8.21   0
  -3 -11  -8  255.34   11.28   0
  -3  11  -8  239.12    9.01   0
   3 -11   8  263.03   11.52   0
   3  11   8  274.28   13.73   0
   4 -11   8   29.01   13.00   0
   4  11   8   38.44   10.88   0
  -4 -11  -8   28.57    9.13   0
  -4  11  -8   40.81   13.13   0
  -5 -11  -8   53.22    9.33   0
   5  11   8   56.39   11.00   0
   5 -11   8   55.90    9.60   0
  -5  11  -8   53.46    9.62   0
   5  12  -8   11.79   12.85   0
  -5 -12   8   13.14   12.45   0
  -5  12   8    5.31    9.10   0
   5 -12  -8   -1.38   13.23   0
   4  12  -8   -4.95   15.31   0
   4 -12  -8   -1.17    9.31   0
  -4 -12   8   -4.29   12.62   0
  -4  12   8    4.34    9.24   0
  -3  12   8   12.63   11.08   0
   3 -12  -8    0.73    9.55   0
  -3 -12   8    0.74   12.78   0
   3  12  -8   13.84   15.25   0
   2 -12  -8   60.54   12.15   0
  -2  12   8   43.71    9.83   0
   2  12  -8   59.05   13.30   0
  -2 -12   8   41.24    7.80   0
   1  12  -8   98.97    8.40   0
  -1  12   8  138.38   10.17   0
   1 -12  -8  153.19    8.50   0
  -1 -12   8  130.87   11.06   0
   0 -12  -8  107.29   11.05   0
   0  12  -8   89.58    7.96   0
   0  12   8  118.57   13.29   0
   0 -12   8   65.34   10.86   0
  -1  12  -8  303.40   11.93   0
   1 -12   8  275.19    9.32   0
   1  12   8  326.21   10.93   0
  -1 -12  -8  279.46    9.53   0
   2 -12   8   87.04    9.56   0
   2  12   8   80.96   14.00   0
  -2 -12  -8   94.63   13.17   0
  -2  12  -8  111.97   13.32   0
   3  12   8  109.67   11.22   0
   3 -12   8   90.72    9.60   0
  -3 -12  -8   79.49   13.34   0
  -3  12  -8  108.69   13.54   0
   4  12   8  -12.45   10.74   0
   4 -12   8    0.35    8.88   0
  -4 -12  -8   10.19    8.66   0
  -4  12  -8    1.28    9.19   0
   4  13  -8   -3.72   18.06   0
   4 -13  -8   10.70    9.14   0
  -4 -13   8   25.52   12.50   0
  -4  13   8   21.01   13.01   0
   3  13  -8  -14.44   11.04   0
  -3  13   8   14.79   10.85   0
   3 -13  -8   28.75   12.80   0
  -3 -13   8   -1.61   12.48   0
  -2  13   8  474.45   17.62   0
   2 -13  -8  462.03   12.15   0
   2  13  -8  447.57   17.42   0
  -2 -13   8  400.21   11.79   0
  -1  13   8    9.93   15.54   0
   1 -13  -8    5.23    9.46   0
   1  13  -8    9.99   11.13   0
  -1 -13   8   17.33    9.13   0
   0 -13  -8   21.71    9.21   0
   0 -13   8   12.05    9.26   0
   0  13  -8   30.73    9.30   0
   0  13   8   29.04   15.35   0
  -1  13  -8   15.97    9.27   0
   1 -13   8   26.11    9.18   0
   1  13   8   22.14   15.31   0
  -1 -13  -8    5.67   12.89   0
   2 -13   8   -6.29    9.29   0
  -2 -13  -8    6.63    9.15   0
   2  13   8    5.80   15.24   0
  -2  13  -8   16.20    9.26   0
   3  13   8   97.54   13.28   0
   3 -13   8   77.02    9.68   0
  -3 -13  -8   85.19    9.50   0
  -3  13  -8   51.19    9.87   0
  -2  14   8   22.71   17.73   0
   2 -14  -8   13.82   10.63   0
  -2 -14   8   14.17   10.48   0
   2  14  -8   -4.70   12.83   0
   1 -14  -8  -20.93   13.31   0
  -1  14   8   30.77   18.49   0
   1  14  -8   67.86   18.33   0
  -1 -14   8   59.06    9.31   0
   0 -14   8  -11.92   12.40   0
   0  14  -8    7.96   12.74   0
   0  14   8    9.07   17.79   0
   0 -14  -8   -3.95    8.97   0
  -1  14  -8    5.71    9.66   0
   1 -14   8   51.92   14.21   0
   1  14   8   52.66   12.80   0
  -1 -14  -8   70.02   10.87   0
  -9   0   9   64.46    9.76   0
  -8   0   9    0.50   10.83   0
  -7   0   9 1814.57   19.50   0
  -6   0   9    0.76   11.94   0
  -5   0   9 3207.57   31.88   0
   4   0  -9    1.23    9.84   0
  -4   0   9    1.66   12.52   0
   4   0  -9    3.04   11.33   0
   3   0  -9  218.73   12.31   0
   2   0  -9    3.00    7.07   0
   1   0  -9  200.51   11.69   0
   0   0  -9   -4.80   10.12   0
  -1   0  -9 1435.14   17.18   0
  -2   0  -9   -6.59    7.10   0
  -3   0  -9  189.07    7.57   0
  -4   0  -9   -2.43    6.07   0
  -5   0  -9 5024.89   22.72   0
  -6   0  -9   11.91    7.31   0
  -7   0  -9 1005.05   12.74   0
  -8   0  -9  -13.54   14.03   0
  -9  -1   9   67.94   13.75   0
  -9   1   9   66.21   14.05   0
  -8  -1   9   50.59   11.14   0
  -8   1   9   46.76    8.43   0
  -7  -1   9   32.72    7.04   0
  -7   1   9   33.13    7.68   0
  -6  -1   9  186.12   13.16   0
  -6   1   9  206.32   13.37   0
   5  -1  -9  359.14   23.94   0
  -5  -1   9  339.76   13.44   0
  -5   1   9  341.68   13.82   0
   5  -1  -9  367.33   25.05   0
   4  -1  -9 1511.20   25.79   0
   4   1  -9 1408.93   29.81   0
  -4   1   9 1349.56   30.01   0
   3  -1  -9  622.32   14.65   0
   3   1  -9  608.50   19.09   0
   2   1  -9 1159.85   18.72   0
   1   1  -9 2036.69   20.21   0
   1  -1  -9 2087.24   32.21   0
   0   1  -9  127.09   10.98   0
   0  -1  -9  132.87   11.30   0
  -1   1  -9 3538.47   22.77   0
  -1  -1  -9 3501.31   25.85   0
  -2  -1  -9   20.42    6.90   0
  -2   1  -9   24.38   10.15   0
  -3   1  -9  506.88   10.34   0
  -3  -1  -9  488.77   11.55   0
  -4   1  -9   93.46    7.28   0
  -4  -1  -9   74.66    6.64   0
  -5  -1  -9  258.00    8.91   0
  -5   1  -9  291.40    9.09   0
  -6   1  -9  140.76    7.74   0
  -6  -1  -9  153.56   10.63   0
  -7  -1  -9   26.32    8.34   0
  -7   1  -9   28.70    8.23   0
  -8  -1  -9  168.63   10.93   0
  -8   1  -9  172.65   14.80   0
  -9   2   9  191.42   11.70   0
  -9  -2   9  219.74   15.25   0
  -8  -2   9    0.15    7.95   0
  -8   2   9    3.39   12.00   0
  -7  -2   9   13.82    9.27   0
  -7   2   9   11.51   10.02   0
  -6   2   9   29.45   10.71   0
  -6  -2   9   33.93   11.12   0
   5   2  -9   36.34    9.18   0
  -5   2   9   37.92   11.13   0
   5  -2  -9   32.83   10.59   0
   4   2  -9   55.59   10.26   0
   4  -2  -9   62.87   11.06   0
  -4   2   9   58.06   12.46   0
   3  -2  -9 3701.84   30.77   0
   3   2  -9 3551.49   34.23   0
  -2   2   9 1977.97   45.22   0
   2  -2  -9 1993.69   21.94   0
   2   2  -9 1821.70   20.34   0
  -2  -2   9 1865.01   21.84   0
  -1  -2   9  147.06   11.21   0
   1   2  -9  153.81    8.89   0
  -1   2   9  161.16   12.61   0
   1  -2  -9  151.90   13.49   0
   0  -2   9 8938.37   37.69   0
   0   2  -9 8956.45   37.01   0
  -1   2  -9 1277.35   14.92   0
   1  -2   9 1351.49   15.13   0
  -1  -2  -9 1344.40   17.87   0
  -2  -2  -9 1540.37   15.41   0
   2  -2   9 1677.84   17.31   0
  -2   2  -9 1676.68   17.44   0
  -3   2  -9 2644.74   18.78   0
  -3  -2  -9 2496.82   17.84   0
  -4   2  -9   75.24    9.67   0
  -4  -2  -9   92.98    6.63   0
  -5   2  -9    0.24    8.83   0
  -5  -2  -9    5.35    7.30   0
  -6   2  -9   56.53   10.62   0
  -6  -2  -9   65.32    7.16   0
  -7   2  -9   32.37   11.71   0
  -7  -2  -9   31.55    8.37   0
  -8  -2  -9   -6.17   10.04   0
  -8   2  -9  -21.49   14.28   0
  -9  -3   9   32.16   10.28   0
  -9   3   9   51.01   14.54   0
  -8  -3   9  486.50   14.55   0
  -8   3   9  505.35   15.77   0
  -7  -3   9  425.63   12.45   0
  -7   3   9  392.93   11.23   0
  -6   3   9   15.58   10.20   0
   6  -3  -9   23.72   13.66   0
   5   3  -9  572.13   15.11   0
   5  -3  -9  523.98   15.84   0
   4   3  -9 1208.35   18.17   0
  -4  -3   9 1184.52   21.15   0
   4  -3  -9 1190.64   17.95   0
   3  -3  -9    1.72    7.00   0
  -3  -3   9   18.64    9.65   0
   3   3  -9    7.87   10.18   0
  -2   3   9  186.18   13.32   0
   2  -3  -9  212.06   11.63   0
   2   3  -9  192.85   11.95   0
  -2  -3   9  197.50    9.25   0
  -1  -3   9  174.78   11.61   0
   1  -3  -9  162.46    8.91   0
   1   3  -9  135.57   11.58   0
  -1   3   9  158.48   12.27   0
   0  -3   9  193.87    9.03   0
   0   3  -9  207.09   12.00   0
   0  -3  -9  194.56   12.47   0
   0   3   9  190.79    9.50   0
  -1   3  -9  313.54   11.76   0
  -1  -3  -9  293.63    9.60   0
   1   3   9  291.35    9.58   0
   1  -3   9  302.17    9.18   0
  -2  -3  -9  242.52   10.60   0
   2  -3   9  237.53    8.46   0
   2   3   9  246.85    8.67   0
  -2   3  -9  246.40    8.57   0
   3  -3   9  972.16   14.05   0
  -3   3  -9  949.65   12.46   0
  -3  -3  -9  954.57   11.89   0
   4  -3   9 1700.82   15.26   0
  -4  -3  -9 1715.94   15.01   0
  -4   3  -9 1689.28   16.90   0
  -5  -3  -9  270.03   11.45   0
  -5   3  -9  263.86    9.49   0
  -6   3  -9   -3.56   10.32   0
  -6  -3  -9   -0.11    6.87   0
  -7  -3  -9   64.19   11.99   0
  -7   3  -9   45.76    7.82   0
  -8  -3  -9  182.04   15.28   0
  -8   3  -9  205.15   15.22   0
  -9   4   9   17.25   14.27   0
  -8   4   9  199.59   13.33   0
   7  -4  -9   39.75   13.31   0
  -7   4   9   44.06    8.93   0
   6   4  -9   40.84    7.56   0
   6  -4  -9   32.66   11.62   0
   5   4  -9   76.18   12.22   0
  -5  -4   9   74.44   12.48   0
   5  -4  -9   73.45    8.35   0
   4   4  -9 1853.30   20.42   0
   4  -4  -9 1933.59   21.98   0
  -4  -4   9 1882.27   23.89   0
   3  -4  -9  441.13   13.42   0
  -3  -4   9  434.80   13.45   0
   3   4  -9  411.96   13.55   0
  -2   4   9 1245.91   21.14   0
   2  -4  -9 1286.25   15.56   0
   2   4  -9 1286.79   16.31   0
  -2  -4   9 1320.72   17.95   0
  -1  -4   9 3958.36   25.15   0
   1   4  -9 3903.78   25.12   0
  -1   4   9 3964.51   31.13   0
   1  -4  -9 4137.03   26.08   0
   0  -4   9  453.20   10.25   0
   0  -4  -9  431.64   11.39   0
   0   4   9  427.00   13.08   0
   0   4  -9  435.42   12.50   0
  -1   4  -9 1125.45   13.79   0
  -1  -4  -9 1174.29   14.65   0
   1   4   9 1187.31   14.57   0
   1  -4   9 1186.09   15.52   0
   2  -4   9 2017.42   16.68   0
  -2  -4  -9 2102.90   18.64   0
   2   4   9 2057.63   18.36   0
  -2   4  -9 2051.96   16.69   0
   3  -4   9  194.77    8.09   0
  -3   4  -9  183.01    8.05   0
  -3  -4  -9  180.50    7.83   0
   3   4   9  203.96   10.46   0
   4  -4   9 2830.07   18.85   0
  -4  -4  -9 2979.65   18.54   0
  -4   4  -9 2842.36   20.50   0
  -5  -4  -9   83.87   10.40   0
  -5   4  -9   88.58   11.17   0
   5  -4   9   88.84    7.96   0
  -6   4  -9   88.70    7.98   0
  -6  -4  -9   77.64   12.22   0
  -7  -4  -9   49.95   12.05   0
  -7   4  -9   33.47   10.59   0
  -8  -4  -9  203.52   11.42   0
  -8   4  -9  226.51   11.16   0
  -9   5   9   10.86   15.68   0
  -8   5   9   53.39   12.10   0
   8  -5  -9   53.49   15.88   0
   7   5  -9  204.28   13.46   0
   7  -5  -9  177.27   12.58   0
   6   5  -9   19.07   10.60   0
  -6  -5   9   14.23   13.53   0
   6  -5  -9   29.98   11.54   0
   5   5  -9 1428.35   18.49   0
   5  -5  -9 1380.06   19.08   0
  -5  -5   9 1316.10   21.19   0
   4   5  -9  334.14   11.01   0
  -4  -5   9  331.79   12.70   0
   4  -5  -9  339.99   10.11   0
   3  -5  -9 1609.92   18.76   0
  -3  -5   9 1603.44   19.38   0
   3   5  -9 1503.67   18.56   0
  -2   5   9 1573.03   20.98   0
   2  -5  -9 1719.76   18.24   0
   2   5  -9 1658.30   18.87   0
  -2  -5   9 1633.59   17.33   0
  -1  -5   9  182.18   10.80   0
   1  -5  -9  177.34   10.72   0
   1   5  -9  172.61    8.27   0
  -1   5   9  170.58   11.31   0
   0  -5  -9  297.72    8.77   0
   0  -5   9  303.63   11.35   0
   0   5  -9  281.06    8.97   0
   0   5   9  301.19    9.67   0
  -1   5  -9   -5.27    9.61   0
   1  -5   9    0.97    9.46   0
  -1  -5  -9    0.55    6.80   0
   1   5   9    1.75    6.72   0
  -2  -5  -9 1101.38   13.09   0
   2  -5   9 1088.64   13.05   0
   2   5   9 1055.61   12.92   0
  -2   5  -9 1049.49   12.72   0
   3  -5   9  843.89   11.72   0
  -3   5  -9  820.75   11.71   0
  -3  -5  -9  897.25   12.58   0
   3   5   9  897.54   12.60   0
   4   5   9   83.64    8.56   0
   4  -5   9   84.97    9.32   0
  -4  -5  -9   77.19    8.32   0
  -4   5  -9   68.20    9.51   0
   5  -5   9   -0.83   10.40   0
  -5   5  -9    6.48    7.57   0
  -5  -5  -9    5.61    7.14   0
  -6   5  -9    4.68   10.44   0
   6  -5   9    0.17   10.09   0
  -6  -5  -9   12.34    8.62   0
  -7  -5  -9  246.57   10.44   0
  -7   5  -9  273.66   14.70   0
  -8  -5  -9   23.00   10.48   0
  -8   5  -9   27.45    9.56   0
  -9   6   9   21.50   15.39   0
   9  -6  -9    4.87   20.44   0
   8  -6  -9   19.26   12.62   0
   7   6  -9    7.44    8.68   0
   7  -6  -9    4.91   10.37   0
  -7  -6   9    5.94   14.22   0
   6   6  -9 1570.49   16.04   0
   6  -6  -9 1535.22   21.06   0
  -6  -6   9 1559.03   24.07   0
   5   6  -9    0.11   10.82   0
  -5  -6   9    4.19    7.91   0
  -5   6   9   -4.77   11.24   0
   5  -6  -9   -5.28   11.52   0
   4   6  -9   38.55    8.52   0
   4  -6  -9   35.36    7.08   0
  -4   6   9   37.58    6.78   0
  -4  -6   9   33.31    9.66   0
   3  -6  -9   41.48    9.93   0
  -3  -6   9   50.31   10.05   0
  -3   6   9   43.82    7.21   0
   3   6  -9   38.43   11.46   0
  -2   6   9   22.81   10.45   0
   2   6  -9   43.85    9.97   0
   2  -6  -9   40.38    7.13   0
  -2  -6   9   33.03    7.40   0
  -1  -6   9 1153.95   15.76   0
   1  -6  -9 1179.16   15.53   0
   1   6  -9 1136.02   15.91   0
  -1   6   9 1131.99   16.95   0
   0  -6  -9  629.82   12.76   0
   0  -6   9  633.91   12.78   0
   0   6  -9  578.52   10.89   0
   0   6   9  596.72   13.64   0
   1  -6   9  839.19   13.68   0
  -1  -6  -9  777.19   12.01   0
   1   6   9  825.87   13.83   0
  -1   6  -9  767.38   11.67   0
  -2  -6  -9    2.23    6.51   0
   2  -6   9   14.65    6.48   0
   2   6   9    0.84    9.35   0
  -2   6  -9   22.30    9.57   0
   3  -6   9   62.49    6.92   0
  -3   6  -9   61.30    6.98   0
  -3  -6  -9   68.68    8.26   0
   3   6   9   54.74   11.58   0
   4   6   9  715.79   11.16   0
   4  -6   9  710.83   13.66   0
  -4  -6  -9  714.11   13.64   0
  -4   6  -9  689.25   11.66   0
   5   6   9   10.26    7.50   0
  -5  -6  -9   25.73   10.19   0
   5  -6   9   20.70   10.32   0
  -5   6  -9    7.48   10.89   0
   6  -6   9 1214.23   15.96   0
  -6   6  -9 1187.46   16.49   0
  -6  -6  -9 1208.54   14.00   0
  -7  -6  -9    5.48   10.15   0
   7  -6   9    2.55    8.33   0
  -7   6  -9    1.63    9.36   0
  -8  -6  -9    9.47   17.04   0
  -8   6  -9   -0.99   14.33   0
   8   7  -9    9.77   10.56   0
   8  -7  -9   15.00   12.86   0
   7   7  -9   73.75   12.48   0
  -7  -7   9   67.79   13.40   0
   7  -7  -9   64.75   11.25   0
   6   7  -9   15.85   12.59   0
  -6  -7   9    6.88   10.47   0
  -6   7   9   -3.34   10.44   0
   6  -7  -9   10.58   10.83   0
   5   7  -9  217.36    8.81   0
  -5  -7   9  214.82   12.53   0
  -5   7   9  206.15    9.38   0
   5  -7  -9  221.82   12.43   0
   4   7  -9  -10.05    7.87   0
  -4  -7   9    5.18    7.74   0
   4  -7  -9  -14.50   11.59   0
  -4   7   9   -5.73    8.05   0
   3  -7  -9  206.17   10.94   0
  -3  -7   9  180.88   10.87   0
  -3   7   9  174.83    8.14   0
   3   7  -9  208.53    9.88   0
  -2   7   9 1711.38   20.60   0
   2   7  -9 1682.68   16.28   0
   2  -7  -9 1756.87   17.84   0
  -2  -7   9 1668.71   16.41   0
  -1  -7   9   10.35    9.62   0
  -1   7   9   17.23    9.97   0
   1  -7  -9   11.45    9.59   0
   1   7  -9   15.70    6.91   0
   0  -7  -9  203.45    7.94   0
   0  -7   9  222.72    8.32   0
   0   7  -9  210.87    8.21   0
   0   7   9  212.61    8.45   0
  -1  -7  -9  206.42   10.36   0
  -1   7  -9  189.41    8.40   0
   1  -7   9  204.95    7.95   0
   1   7   9  195.34   13.07   0
  -2  -7  -9 1837.35   16.38   0
   2  -7   9 1653.11   15.10   0
   2   7   9 1866.59   16.17   0
  -2   7  -9 1732.75   15.30   0
   3  -7   9  137.57    8.81   0
  -3   7  -9  136.15   11.98   0
  -3  -7  -9  129.10    8.52   0
   3   7   9  119.06   11.65   0
   4   7   9    2.02    7.17   0
  -4  -7  -9   -1.68    7.31   0
  -4   7  -9    7.00   10.77   0
   4  -7   9    3.07   10.57   0
   5  -7   9   -8.01    9.87   0
   5   7   9    0.74    8.73   0
  -5   7  -9    8.86   10.38   0
  -5  -7  -9    3.83    8.55   0
  -6   7  -9    6.28    7.13   0
   6  -7   9   -9.29    9.74   0
  -6  -7  -9   -5.41    8.55   0
   7  -7   9    3.28    8.71   0
  -7  -7  -9   -3.05   14.35   0
  -7   7  -9   -2.12   13.09   0
  -8  -8   9   15.17   17.91   0
   8   8  -9   28.24   12.39   0
   8  -8  -9   14.20    9.36   0
   7   8  -9   35.42   10.64   0
  -7  -8   9   41.11   13.17   0
  -7   8   9   20.07    9.40   0
   7  -8  -9   32.10    9.47   0
   6   8  -9  432.34   14.69   0
  -6  -8   9  396.69   13.92   0
   6  -8  -9  395.38   13.44   0
  -6   8   9  361.50   10.47   0
   5  -8  -9   -0.94    7.70   0
  -5   8   9   16.64    7.17   0
   5   8  -9   -2.32    9.13   0
  -5  -8   9    7.88   10.48   0
   4  -8  -9   43.24    7.99   0
   4   8  -9   32.61    7.81   0
  -4  -8   9   32.31    7.81   0
  -4   8   9   32.97    8.00   0
   3  -8  -9   49.99   11.61   0
  -3  -8   9   29.89   11.56   0
   3   8  -9   41.97    8.14   0
  -3   8   9   42.55    8.52   0
  -2   8   9  279.55   10.48   0
   2   8  -9  292.31   11.17   0
   2  -8  -9  281.86   11.12   0
  -2  -8   9  278.46    8.82   0
   1  -8  -9 1535.49   14.78   0
  -1  -8   9 1572.85   16.82   0
   1   8  -9 1506.51   14.95   0
  -1   8   9 1567.06   19.01   0
   0   8  -9   23.23    6.98   0
   0  -8   9   20.46    6.80   0
   0  -8  -9   28.15    6.82   0
   0   8   9   35.15    8.49   0
  -1  -8  -9 1639.09   14.65   0
  -1   8  -9 1601.63   14.78   0
   1   8   9 1737.00   16.08   0
   1  -8   9 1681.24   16.52   0
   2  -8   9  349.24    9.85   0
   2   8   9  338.24    9.91   0
  -2  -8  -9  323.15   12.57   0
  -2   8  -9  334.85   10.08   0
   3  -8   9   26.51    7.55   0
  -3  -8  -9   30.28   10.57   0
  -3   8  -9   24.23   11.02   0
   3   8   9   37.98    7.57   0
   4   8   9   29.68   12.52   0
   4  -8   9   48.89    7.48   0
  -4  -8  -9   46.16    8.91   0
  -4   8  -9   33.81   10.82   0
  -5  -8  -9   15.77    8.62   0
   5   8   9   -2.23    8.71   0
   5  -8   9   33.07    9.76   0
  -5   8  -9   15.57    7.31   0
   6   8   9  311.09   12.16   0
  -6   8  -9  301.24   14.61   0
   6  -8   9  314.78   14.10   0
  -6  -8  -9  326.90   15.61   0
   7  -8   9   37.24    9.14   0
  -7  -8  -9   80.15   12.57   0
  -7   8  -9   75.16   13.09   0
   7   9  -9   94.65   11.10   0
  -7  -9   9   94.34   13.76   0
  -7   9   9   68.36   10.21   0
   7  -9  -9   82.21   13.80   0
   6   9  -9   18.34   12.49   0
   6  -9  -9    8.42    9.42   0
  -6  -9   9   18.81    9.24   0
  -6   9   9    4.83    9.36   0
   5   9  -9  159.16    9.98   0
  -5  -9   9  138.08    8.70   0
   5  -9  -9  147.27   11.74   0
  -5   9   9  145.95    8.46   0
   4   9  -9    8.50    9.43   0
   4  -9  -9   -7.16    7.90   0
  -4  -9   9   10.91   10.60   0
  -4   9   9    8.82   10.61   0
  -3   9   9   76.09   11.58   0
  -3  -9   9   76.62    8.16   0
   3  -9  -9   92.80   11.46   0
   3   9  -9   86.95   11.27   0
  -2   9   9  476.90   13.59   0
   2  -9  -9  442.91   10.49   0
   2   9  -9  438.80   10.54   0
  -2  -9   9  406.00   10.37   0
  -1  -9   9  130.17    8.51   0
  -1   9   9  141.68   11.74   0
   1   9  -9  138.44    8.82   0
   1  -9  -9  151.67   11.81   0
   0  -9  -9    6.03   11.16   0
   0  -9   9   19.81   11.09   0
   0   9   9    7.34    7.79   0
   0   9  -9   10.84   11.25   0
  -1  -9  -9   67.45   10.91   0
  -1   9  -9   75.42    8.17   0
   1  -9   9   60.47    7.90   0
   1   9   9   45.07   11.14   0
   2  -9   9  240.75   11.96   0
   2   9   9  217.69    8.75   0
  -2  -9  -9  245.48   11.72   0
  -2   9  -9  236.81    9.00   0
   3  -9   9  402.08    9.75   0
  -3  -9  -9  380.66    9.75   0
  -3   9  -9  391.62    9.70   0
   3   9   9  418.90   11.06   0
   4   9   9  292.54   13.92   0
   4  -9   9  242.07    8.98   0
  -4  -9  -9  284.30   10.30   0
  -4   9  -9  248.89    9.17   0
  -5  -9  -9  216.56   13.13   0
   5  -9   9  210.53   13.46   0
  -5   9  -9  191.60   14.18   0
   5   9   9  203.69    9.67   0
   6  -9   9  -19.33   12.72   0
  -6  -9  -9    8.94   10.17   0
   6   9   9    1.52   10.54   0
  -6   9  -9   -0.35   12.62   0
  -7  10   9   16.00   12.86   0
   7  10  -9    1.75   12.77   0
   7 -10  -9   42.47   15.03   0
  -7 -10   9    6.88   12.90   0
   6 -10  -9    2.94    9.70   0
   6  10  -9   14.47   14.85   0
  -6  10   9    6.65    9.33   0
  -6 -10   9   10.84   12.72   0
   5  10  -9  236.53   10.86   0
   5 -10  -9  239.09   13.56   0
  -5 -10   9  193.46    9.64   0
  -5  10   9  222.15    9.04   0
   4  10  -9  174.53   10.32   0
   4 -10  -9  159.82   11.82   0
  -4 -10   9  147.51    8.66   0
  -4  10   9  145.64    8.82   0
  -3  10   9  241.18   14.82   0
  -3 -10   9  233.34   11.80   0
   3 -10  -9  248.76   11.98   0
   3  10  -9  233.62   14.27   0
  -2  10   9   82.91   11.26   0
   2 -10  -9   81.63   11.01   0
   2  10  -9   69.17    7.79   0
  -2 -10   9   55.96    7.88   0
   1  10  -9   43.98    7.81   0
  -1  10   9   44.29   10.87   0
   1 -10  -9   44.20    7.74   0
  -1 -10   9   59.29   10.65   0
   0 -10  -9  151.14   11.45   0
   0 -10   9  159.55   11.21   0
   0  10  -9  157.81   11.58   0
   0  10   9  143.36   11.64   0
  -1 -10  -9   71.07    7.87   0
   1 -10   9   71.34    7.61   0
   1  10   9   67.29    7.77   0
  -1  10  -9   66.12    7.99   0
   2 -10   9  139.54    8.23   0
   2  10   9  145.50    9.71   0
  -2 -10  -9  145.56    8.22   0
  -2  10  -9  156.88    8.38   0
   3 -10   9  777.82   11.81   0
  -3 -10  -9  786.18   14.09   0
  -3  10  -9  765.10   11.91   0
   3  10   9  844.40   15.93   0
   4  10   9  125.60    9.44   0
   4 -10   9  120.90    8.31   0
  -4 -10  -9  108.80    8.06   0
  -4  10  -9  106.15    8.36   0
   5  10   9  124.65   11.49   0
  -5 -10  -9  143.81    9.79   0
   5 -10   9  140.78   10.25   0
  -5  10  -9  142.19   13.79   0
   6  10   9    0.46   12.55   0
  -6  10  -9   22.25   12.66   0
   6 -10   9   12.77    8.83   0
  -6 -10  -9   16.25   12.29   0
  -6 -11   9   -5.08   12.70   0
  -6  11   9    2.42    8.95   0
   6  11  -9  -26.68   17.88   0
   6 -11  -9   -2.50    9.22   0
  -5  11   9   51.87   13.35   0
  -5 -11   9   82.92    9.75   0
   5 -11  -9   58.54   10.00   0
   5  11  -9   74.28   11.45   0
   4  11  -9  415.61   11.36   0
   4 -11  -9  372.32   11.89   0
  -4 -11   9  396.43   15.12   0
  -4  11   9  333.59   11.80   0
  -3  11   9   25.58    9.45   0
   3 -11  -9    8.60   10.82   0
  -3 -11   9   20.09   10.40   0
   3  11  -9   -4.63   12.92   0
  -2  11   9  170.92   13.99   0
   2 -11  -9  183.06   11.10   0
   2  11  -9  151.43    9.75   0
  -2 -11   9  136.96    8.37   0
   1 -11  -9   48.12   10.50   0
  -1  11   9   41.61    9.74   0
   1  11  -9   48.53    7.68   0
  -1 -11   9   42.72   10.43   0
   0 -11  -9   10.51   10.70   0
   0  11  -9   17.40   10.61   0
   0 -11   9   20.13    7.49   0
   0  11   9   33.59    9.22   0
  -1  11  -9   39.19    7.62   0
   1 -11   9   52.27   10.27   0
   1  11   9   40.21   13.00   0
  -1 -11  -9   45.49    7.53   0
   2 -11   9   19.15   10.14   0
   2  11   9   -0.36    9.00   0
  -2 -11  -9    7.11    7.35   0
  -2  11  -9   15.69    7.30   0
   3 -11   9   24.04    9.27   0
  -3 -11  -9   55.54    9.12   0
  -3  11  -9   46.40    9.14   0
   3  11   9   53.44   12.53   0
   4  11   9  127.76   11.18   0
   4 -11   9  115.97    9.56   0
  -4  11  -9   99.75    9.79   0
  -4 -11  -9  113.12   13.06   0
   5  11   9   35.52   12.64   0
   5 -11   9   29.56    9.24   0
  -5 -11  -9   61.26   12.69   0
  -5  11  -9   25.85   13.07   0
   5  12  -9   35.45   12.73   0
  -5 -12   9   21.41    9.01   0
   5 -12  -9   20.37    9.23   0
  -5  12   9   18.14    9.12   0
   4  12  -9   30.82   10.90   0
   4 -12  -9   19.06    9.41   0
  -4 -12   9   23.01    8.99   0
  -4  12   9   31.52   15.50   0
  -3  12   9   48.40   11.63   0
   3 -12  -9   75.07    9.25   0
  -3 -12   9   51.88   13.18   0
   3  12  -9   64.90   15.67   0
  -2  12   9  150.85   13.98   0
   2 -12  -9  130.85   13.98   0
   2  12  -9  147.37   13.72   0
  -2 -12   9  131.76   10.15   0
   1 -12  -9   13.67    7.11   0
  -1  12   9   10.95    9.17   0
  -1 -12   9    2.91   11.82   0
   1  12  -9   20.10   11.78   0
   0 -12   9  511.16   10.66   0
   0 -12  -9  535.44   10.69   0
   0  12  -9  507.68   10.95   0
   0  12   9  525.94   12.45   0
  -1  12  -9    3.70   12.99   0
   1 -12   9  -13.89   12.86   0
   1  12   9  -21.42   12.75   0
  -1 -12  -9   17.33   12.83   0
   2 -12   9   48.58   13.02   0
   2  12   9   69.66   15.55   0
  -2 -12  -9   59.53    9.57   0
  -2  12  -9   56.86    9.54   0
   3  12   9   83.14   11.20   0
   3 -12   9   68.79   13.07   0
  -3 -12  -9   61.52   13.39   0
  -3  12  -9   70.06    9.78   0
   4  12   9   -5.84   12.59   0
   4 -12   9    9.53    8.94   0
  -4  12  -9    5.98   13.20   0
  -4 -12  -9    9.56   12.55   0
   4  13  -9   28.82   17.86   0
  -4  13   9    9.95   12.94   0
  -4 -13   9   16.14   13.86   0
   3  13  -9   12.39   11.06   0
  -3  13   9   19.65   10.96   0
   3 -13  -9   17.64   13.12   0
  -3 -13   9    7.53    9.19   0
  -2  13   9   -2.17   11.02   0
   2 -13  -9   14.18   13.17   0
   2  13  -9   -3.31   15.30   0
  -2 -13   9   13.27   12.64   0
   1  13  -9   44.49   13.16   0
  -1  13   9   39.85   11.14   0
   1 -13  -9   65.75    9.49   0
  -1 -13   9   41.82    9.11   0
   0  13  -9    2.45   13.11   0
   0 -13  -9    7.90    9.13   0
   0 -13   9    9.19   12.73   0
   0  13   9   27.99   10.54   0
  -1  13  -9  181.85   10.78   0
   1 -13   9  191.13   14.07   0
   1  13   9  242.38   16.21   0
  -1 -13  -9  231.72   10.54   0
  -2 -13  -9   74.61   13.37   0
   2 -13   9   61.10   13.41   0
   2  13   9  108.56   15.66   0
  -2  13  -9  108.07   13.51   0
   3  13   9   65.21   18.12   0
  -3 -13  -9   50.31   14.15   0
  -3  13  -9   52.60   14.53   0
   3 -13   9   47.50   14.13   0
   1  14  -9   22.08   17.88   0
  -1  14   9    3.05   12.59   0
   1 -14  -9   15.29   10.70   0
  -1 -14   9    4.83   14.90   0
   0 -14   9   34.21   10.99   0
   0  14  -9   58.86   11.41   0
   0  14   9   41.41   17.85   0
  -9   0  10  -10.75   13.70   0
  -8   0  10   32.22    8.27   0
  -7   0  10   -0.56   10.08   0
  -6   0  10 1836.32   24.73   0
  -5   0  10   -0.98   11.89   0
   4   0 -10  181.95   13.90   0
   4   0 -10  188.74   12.86   0
   3   0 -10   -2.16    6.89   0
   2   0 -10 3955.24   28.08   0
   1   0 -10   -0.15    9.74   0
   0   0 -10  697.16   14.03   0
  -1   0 -10    7.41    6.98   0
  -2   0 -10   -7.26    9.60   0
  -3   0 -10   -0.74    6.18   0
  -4   0 -10  304.38   12.04   0
  -5   0 -10  -26.30   10.92   0
  -6   0 -10  594.68   12.25   0
  -7   0 -10   17.77   11.48   0
  -8   0 -10   38.34   14.14   0
  -9  -1  10    0.47   13.55   0
  -9   1  10   -0.80   14.23   0
  -8  -1  10    3.34    7.84   0
  -8   1  10    5.78   12.06   0
  -7   1  10   52.99   10.92   0
  -7  -1  10   54.98    9.97   0
  -6  -1  10  120.30    9.42   0
  -6   1  10  125.78   12.59   0
   5  -1 -10 2060.75   37.79   0
  -5   1  10 1886.94   29.21   0
   5  -1 -10 2107.88   37.25   0
   4  -1 -10  176.14   12.47   0
   4  -1 -10  184.90   11.71   0
   4   1 -10  163.93   12.46   0
   3   1 -10 2298.27   36.78   0
   2   1 -10  835.46   16.13   0
   1  -1 -10  988.53   23.07   0
   1   1 -10  954.51   16.02   0
   0  -1 -10  748.66   16.08   0
   0   1 -10  736.52   14.13   0
  -1  -1 -10  831.85   13.32   0
  -1   1 -10  839.06   12.63   0
  -2  -1 -10 5365.79   26.71   0
  -2   1 -10 5619.74   27.98   0
  -3   1 -10  336.97    9.09   0
  -3  -1 -10  349.44    8.72   0
  -4  -1 -10   29.29   10.87   0
  -4   1 -10   32.71    6.39   0
  -5  -1 -10  461.76   12.19   0
  -5   1 -10  446.62   12.37   0
  -6   1 -10   86.71   10.19   0
  -6  -1 -10  108.39   10.31   0
  -7   1 -10  339.86    9.87   0
  -7  -1 -10  349.80   10.02   0
  -8  -1 -10   -3.74   10.34   0
  -8   1 -10   10.42   14.15   0
  -9   2  10  126.38   15.43   0
  -9  -2  10  109.44   10.77   0
  -8  -2  10   34.65   11.60   0
  -8   2  10   37.50   12.51   0
  -7  -2  10  196.50   11.25   0
  -7   2  10  228.39   12.29   0
  -6   2  10  441.87   15.02   0
   6  -2 -10  431.17   31.31   0
  -5   2  10    0.09   14.00   0
   5  -2 -10    3.02   12.14   0
   4   2 -10   77.78   10.30   0
   4  -2 -10   69.33   11.04   0
  -4   2  10   73.46   17.40   0
   3  -2 -10  309.46   10.59   0
   3   2 -10  288.32   13.85   0
  -2  -2  10 1314.62   18.22   0
   2   2 -10 1281.47   18.42   0
  -1  -2  10 4050.89   26.10   0
   1   2 -10 4065.92   27.08   0
   1  -2 -10 4177.74   39.89   0
   0  -2  10 1235.83   16.42   0
   0   2 -10 1152.37   14.73   0
   0  -2 -10 1217.89   19.06   0
  -1   2 -10  549.57   12.97   0
   1  -2  10  527.40   10.46   0
  -1  -2 -10  529.03   11.24   0
  -2  -2 -10    0.14    6.61   0
   2  -2  10   12.72    6.45   0
  -2   2 -10    2.07    6.77   0
  -3   2 -10 1508.51   16.27   0
  -3  -2 -10 1460.59   14.00   0
  -4   2 -10   54.66    6.95   0
  -4  -2 -10   67.17    7.84   0
  -5  -2 -10  434.47   11.96   0
  -5   2 -10  422.33   10.29   0
  -6   2 -10  337.75   12.08   0
  -6  -2 -10  302.37    8.64   0
  -7  -2 -10   47.25    8.34   0
  -7   2 -10   17.11    8.58   0
  -8  -2 -10   55.57   10.27   0
  -8   2 -10   45.02   10.06   0
  -9  -3  10   87.11   14.54   0
  -9   3  10  106.70   15.28   0
  -8   3  10  178.70   13.80   0
  -7   3  10  196.65   11.72   0
  -6   3  10   27.34   10.50   0
   6  -3 -10   21.07   13.75   0
   5   3 -10 1315.68   17.31   0
  -5   3  10 1282.35   22.64   0
   5  -3 -10 1309.11   21.41   0
   4   3 -10  199.58   11.61   0
   4  -3 -10  202.78   12.08   0
  -4  -3  10  192.07   11.70   0
   3  -3 -10  107.19   10.60   0
  -3  -3  10  110.92   10.40   0
   3   3 -10  109.53   11.14   0
  -3   3  10  108.30   16.10   0
  -2   3  10 1571.93   28.17   0
   2   3 -10 1506.30   17.62   0
   2  -3 -10 1607.50   18.88   0
  -2  -3  10 1614.21   19.20   0
  -1  -3  10 1979.84   18.45   0
   1   3 -10 1989.87   18.39   0
  -1   3  10 1951.50   24.62   0
   1  -3 -10 2051.62   18.29   0
   0   3 -10 4187.67   25.81   0
   0  -3  10 4262.18   25.82   0
   0   3  10 4124.49   29.62   0
   0  -3 -10 4305.60   31.17   0
  -1   3 -10 1077.30   13.26   0
   1  -3  10 1090.07   13.19   0
  -1  -3 -10 1019.04   14.13   0
   1   3  10 1015.18   13.87   0
   2  -3  10  489.65    9.83   0
  -2  -3 -10  496.48    9.84   0
  -2   3 -10  464.97    9.87   0
   3  -3  10  966.81   12.17   0
  -3   3 -10 1001.61   12.44   0
  -3  -3 -10  949.80   11.89   0
   4  -3  10 1765.39   15.35   0
  -4  -3 -10 1906.54   15.63   0
  -4   3 -10 1817.25   17.04   0
  -5  -3 -10  121.08    7.81   0
  -5   3 -10  124.12    8.39   0
  -6  -3 -10   38.87    8.50   0
  -6   3 -10   13.43    7.43   0
  -7  -3 -10  170.72   12.40   0
  -7   3 -10  140.08    8.51   0
  -8  -3 -10   29.65   14.43   0
  -8   3 -10   20.64   10.24   0
  -9   4  10   97.63   14.80   0
  -8   4  10  322.58   14.74   0
   7  -4 -10    1.08   12.63   0
  -7   4  10    2.69   12.06   0
  -6   4  10  252.30   12.44   0
   6   4 -10  266.82   12.19   0
   6  -4 -10  256.87   16.49   0
   5   4 -10   32.65    8.43   0
   5  -4 -10   25.24    7.25   0
  -5  -4  10   32.65   11.55   0
   4  -4 -10    5.45   10.01   0
  -4  -4  10   14.52    9.72   0
   4   4 -10   -1.94    9.80   0
  -3   4  10  332.34   16.29   0
   3  -4 -10  346.58   12.42   0
  -3  -4  10  342.96   12.45   0
   3   4 -10  362.07   12.86   0
  -2   4  10  218.31   12.77   0
   2  -4 -10  226.14    8.98   0
   2   4 -10  235.61   11.44   0
  -2  -4  10  239.36    9.01   0
  -1  -4  10  268.04   11.53   0
   1   4 -10  251.39    9.17   0
  -1   4  10  253.59   12.41   0
   1  -4 -10  265.54    8.94   0
   0  -4  10 1438.90   15.06   0
   0   4 -10 1341.70   16.37   0
   0  -4 -10 1308.10   17.10   0
   0   4  10 1382.34   18.18   0
  -1   4 -10  350.14    9.25   0
  -1  -4 -10  383.95   12.00   0
   1  -4  10  366.49    9.35   0
   1   4  10  363.06    9.50   0
  -2  -4 -10  492.47   11.97   0
   2  -4  10  475.19   10.09   0
   2   4  10  485.53   12.08   0
  -2   4 -10  470.99   12.32   0
  -3   4 -10 1454.22   14.36   0
   3  -4  10 1548.39   16.05   0
  -3  -4 -10 1493.29   14.06   0
   4  -4  10 1641.83   16.03   0
  -4  -4 -10 1661.23   17.06   0
  -4   4 -10 1546.67   14.43   0
   5  -4  10   21.04    7.34   0
  -5  -4 -10   43.68    6.99   0
  -5   4 -10   17.47    7.40   0
  -6   4 -10  -10.30   10.11   0
  -6  -4 -10    4.90   11.84   0
  -7  -4 -10    3.90    8.71   0
  -7   4 -10   27.26    8.94   0
  -8  -4 -10   26.01   14.23   0
  -8   4 -10    8.93   14.08   0
  -9   5  10   10.41   16.57   0
  -8   5  10   -3.54   14.15   0
   8  -5 -10    4.55   14.80   0
   7   5 -10  395.40   14.29   0
   7  -5 -10  343.56   14.41   0
   6   5 -10  496.35   13.38   0
   6  -5 -10  489.14   13.11   0
  -6  -5  10  482.79   19.66   0
  -5  -5  10   78.44   12.47   0
   5  -5 -10   97.04   12.82   0
   5   5 -10   74.77   12.15   0
   4   5 -10 2692.89   23.76   0
  -4  -5  10 2505.24   23.26   0
   4  -5 -10 2528.08   21.68   0
   3  -5 -10   64.41    7.78   0
  -3  -5  10   76.01   10.09   0
   3   5 -10   59.43    7.61   0
  -3   5  10   58.25   10.78   0
  -2   5  10  821.11   16.66   0
   2  -5 -10  875.53   14.50   0
   2   5 -10  805.01   13.05   0
  -2  -5  10  852.27   13.08   0
   1  -5 -10 1425.79   14.83   0
  -1   5  10 1380.39   18.82   0
   1   5 -10 1366.14   15.08   0
  -1  -5  10 1526.01   17.06   0
   0  -5 -10   45.00    6.96   0
   0  -5  10   35.82    9.78   0
   0   5  10   61.40    7.24   0
   0   5 -10   51.53    6.99   0
  -1   5 -10  268.06   10.83   0
  -1  -5 -10  259.32    8.78   0
   1  -5  10  271.26    8.53   0
   1   5  10  236.87    8.84   0
  -2  -5 -10  105.74    7.24   0
   2  -5  10  116.68    7.35   0
   2   5  10  108.12    7.40   0
  -2   5 -10   96.25    9.93   0
   3  -5  10   12.62    6.19   0
  -3   5 -10    4.47    8.93   0
  -3  -5 -10    3.99    7.93   0
   3   5  10    9.43   11.29   0
   4  -5  10   33.99    7.73   0
  -4  -5 -10   37.62    7.59   0
  -4   5 -10   48.38    8.06   0
  -5  -5 -10  773.18   10.80   0
   5  -5  10  792.61   14.06   0
  -5   5 -10  766.73   14.28   0
  -6   5 -10  755.97   12.14   0
   6  -5  10  830.26   14.18   0
  -6  -5 -10  837.57   15.29   0
  -7  -5 -10    0.49   10.27   0
  -7   5 -10  -10.45    9.08   0
  -8   5 -10  246.75   14.46   0
  -8  -5 -10  231.36   13.37   0
  -8   6  10   47.77   14.02   0
   8  -6 -10   40.10   15.64   0
   7  -6 -10  215.22   12.73   0
   7   6 -10  245.50   10.35   0
   6   6 -10    5.36   12.75   0
  -6  -6  10    7.28   10.72   0
   6  -6 -10   11.97   11.12   0
  -5  -6  10  423.52   14.62   0
   5  -6 -10  401.14   11.40   0
   5   6 -10  433.27   13.27   0
   4   6 -10  278.49   13.13   0
   4  -6 -10  264.87   11.23   0
  -4  -6  10  252.40    9.38   0
   3  -6 -10 1661.68   18.09   0
  -3  -6  10 1611.49   18.29   0
   3   6 -10 1506.09   16.87   0
  -3   6  10 1492.43   18.96   0
   2  -6 -10  836.38   12.34   0
  -2   6  10  778.09   15.79   0
   2   6 -10  807.88   14.58   0
  -2  -6  10  814.09   14.67   0
  -1  -6  10  339.59   11.54   0
   1  -6 -10  335.06    9.16   0
   1   6 -10  355.82   11.69   0
  -1   6  10  330.80    9.85   0
   0  -6 -10  941.32   13.86   0
   0   6 -10  914.19   13.96   0
   0   6  10  840.58   12.70   0
   0  -6  10  926.47   14.01   0
   1  -6  10  376.85    9.18   0
  -1  -6 -10  360.09   11.70   0
  -1   6 -10  347.50    9.07   0
   1   6  10  362.75   11.58   0
  -2   6 -10   -5.45    9.17   0
  -2  -6 -10    1.08    8.17   0
   2  -6  10    6.25    8.97   0
   2   6  10   12.04   11.51   0
   3  -6  10  163.78    7.46   0
  -3   6 -10  153.43    7.59   0
  -3  -6 -10  190.46   11.80   0
   3   6  10  192.77    8.93   0
   4   6  10   27.49   10.70   0
  -4  -6 -10   59.98   10.70   0
   4  -6  10   60.93    7.76   0
  -4   6 -10   48.75   11.22   0
   5  -6  10  326.88   11.77   0
  -5   6 -10  301.82    9.42   0
  -5  -6 -10  338.31   10.39   0
  -6   6 -10   10.58    7.66   0
   6  -6  10   25.63    9.94   0
  -6  -6 -10   48.24   12.08   0
  -7  -6 -10   51.88   14.41   0
  -7   6 -10   33.62   13.08   0
   8   7 -10   14.06   14.46   0
   8  -7 -10   -4.46   12.81   0
  -7  -7  10   69.17   16.57   0
   7   7 -10   67.83   12.64   0
   7  -7 -10   63.14   14.20   0
   6   7 -10   96.07    9.20   0
  -6  -7  10   76.64   11.24   0
   6  -7 -10   68.84   11.58   0
   5   7 -10   25.83    7.63   0
  -5  -7  10   23.42   10.80   0
   5  -7 -10   14.43   10.97   0
   4   7 -10   22.36    7.87   0
  -4  -7  10   23.49    7.94   0
   4  -7 -10   24.57   11.30   0
   3  -7 -10   71.32    9.86   0
  -3  -7  10   61.25    7.27   0
   3   7 -10   52.06   12.13   0
  -3   7  10   75.79    8.89   0
  -2   7  10   69.70    9.16   0
   2  -7 -10   77.46    7.19   0
   2   7 -10   62.99    7.40   0
  -2  -7  10   62.42    7.20   0
  -1  -7  10   67.50    9.65   0
   1  -7 -10   54.69    9.53   0
  -1   7  10   74.42   12.23   0
   1   7 -10   73.09    9.92   0
   0  -7 -10  112.36    7.24   0
   0  -7  10  125.22    9.89   0
   0   7  10  119.26    9.20   0
   0   7 -10  104.13   10.00   0
   1   7  10 4441.62   23.87   0
  -1   7 -10 4118.31   21.99   0
  -1  -7 -10 4123.35   21.82   0
   1  -7  10 4056.64   22.24   0
  -2  -7 -10  295.70    9.93   0
   2  -7  10  283.29    8.41   0
   2   7  10  293.25    9.74   0
  -2   7 -10  255.03    8.71   0
  -3   7 -10 1567.33   17.05   0
  -3  -7 -10 1540.81   16.66   0
   3  -7  10 1606.97   14.92   0
   3   7  10 1505.11   14.37   0
   4   7  10   96.52    7.69   0
  -4  -7 -10   87.43    7.67   0
   4  -7  10   95.97    7.76   0
  -4   7 -10   76.25    7.96   0
  -5   7 -10   75.88    7.80   0
   5   7  10   76.36    9.22   0
  -5  -7 -10   46.12   12.69   0
   5  -7  10   61.92   10.34   0
  -6   7 -10   -3.80   12.62   0
   6  -7  10    5.73   12.20   0
  -6  -7 -10   12.91   11.91   0
  -7  -7 -10   38.20   10.07   0
   7  -7  10    9.20   12.30   0
  -7   7 -10   28.62    9.17   0
   8   8 -10   13.14   17.70   0
   8  -8 -10   11.23   13.06   0
   7   8 -10  178.73   15.68   0
  -7  -8  10  149.31   14.71   0
   7  -8 -10  154.73   14.36   0
   6   8 -10   -0.24   12.41   0
  -6  -8  10   11.21   10.42   0
   6  -8 -10   -0.43    7.59   0
   5  -8 -10  516.04   13.73   0
  -5  -8  10  474.30   13.82   0
  -5   8  10  461.96   10.84   0
   5   8 -10  491.38   11.99   0
   4   8 -10   21.18    7.62   0
   4  -8 -10   25.87   10.95   0
  -4  -8  10   17.06   10.83   0
  -4   8  10   16.94    7.62   0
   3  -8 -10  587.95   11.44   0
  -3  -8  10  601.04   14.36   0
   3   8 -10  559.61   11.43   0
  -3   8  10  561.61   14.72   0
  -2   8  10  287.91   13.55   0
   2   8 -10  297.14   12.85   0
   2  -8 -10  322.07    9.92   0
  -2  -8  10  316.65   10.13   0
   1  -8 -10   27.88    6.52   0
   1   8 -10   32.85    9.28   0
  -1  -8  10   17.60    6.59   0
  -1   8  10   19.76   11.77   0
   0   8 -10  819.78   11.46   0
   0  -8 -10  820.71   11.45   0
   0  -8  10  780.67   11.38   0
   0   8  10  843.18   15.46   0
  -1  -8 -10   99.66    8.49   0
   1  -8  10   93.51    8.56   0
  -1   8 -10   87.67    8.78   0
   1   8  10   92.69   11.96   0
   2  -8  10    3.81    7.67   0
   2   8  10    6.77   10.84   0
  -2  -8 -10  -11.13    7.66   0
  -2   8 -10    3.66   11.15   0
   3   8  10  -12.81   10.17   0
   3  -8  10   10.01   10.40   0
  -3  -8 -10  -14.05   10.31   0
  -3   8 -10   23.41   10.65   0
   4   8  10  244.93   13.09   0
   4  -8  10  218.92   11.19   0
  -4   8 -10  179.17   11.21   0
  -4  -8 -10  221.42   13.10   0
  -5  -8 -10  276.90   10.29   0
   5   8  10  284.78   13.61   0
   5  -8  10  279.22    8.97   0
  -5   8 -10  290.88   11.90   0
   6  -8  10   -5.38    8.80   0
  -6  -8 -10    1.75   10.50   0
  -6   8 -10   17.92    9.03   0
  -7  -8 -10   22.32   17.11   0
  -7   8 -10   15.08    9.01   0
   7  -8  10   14.02   10.52   0
   7   9 -10   98.88   15.65   0
  -7  -9  10   96.69   14.18   0
   7  -9 -10   81.05   10.51   0
   6   9 -10  116.35   11.38   0
  -6  -9  10  121.05   13.91   0
  -6   9  10  114.78   10.00   0
   6  -9 -10  129.80   14.37   0
   5  -9 -10   22.19   10.74   0
   5   9 -10    6.05    9.17   0
  -5  -9  10    8.14   10.45   0
  -5   9  10    9.91    7.51   0
  -4  -9  10  992.19   16.08   0
  -4   9  10  910.18   12.84   0
   4   9 -10  957.17   14.21   0
   4  -9 -10  912.52   13.37   0
  -3   9  10  120.85   11.61   0
   3  -9 -10  131.08   11.68   0
  -3  -9  10  121.82    8.49   0
   3   9 -10  144.54   11.18   0
  -2   9  10    2.46   10.99   0
   2  -9 -10   -2.19    7.61   0
   2   9 -10    1.45    7.75   0
  -2  -9  10  -11.74   10.69   0
  -1  -9  10  879.13   14.90   0
  -1   9  10  857.52   12.81   0
   1   9 -10  833.45   12.51   0
   1  -9 -10  847.61   12.19   0
   0  -9  10  166.81   11.46   0
   0  -9 -10  188.14   11.56   0
   0   9 -10  186.44   11.76   0
   0   9  10  160.00   11.73   0
  -1   9 -10    0.67    7.68   0
   1  -9  10   -1.50    7.49   0
  -1  -9 -10   -1.94   10.51   0
   1   9  10   -0.28   10.54   0
   2  -9  10   20.72    7.30   0
   2   9  10   16.60   10.10   0
  -2  -9 -10   16.81   10.05   0
  -2   9 -10   13.68    7.53   0
   3  -9  10  297.92   11.94   0
  -3   9 -10  254.29   12.14   0
  -3  -9 -10  289.08   11.35   0
   3   9  10  299.77   10.34   0
   4   9  10   14.39   12.45   0
   4  -9  10   17.04   10.35   0
  -4  -9 -10   21.06    8.98   0
  -4   9 -10   14.11    7.39   0
  -5  -9 -10  375.54   12.08   0
   5   9  10  363.61   16.18   0
   5  -9  10  353.73   11.20   0
  -5   9 -10  323.57   11.33   0
   6   9  10   17.44   14.70   0
  -6   9 -10   17.40    9.03   0
   6  -9  10   15.60   12.61   0
  -6  -9 -10   31.88   14.54   0
   6 -10 -10   15.44   13.35   0
   6  10 -10   -1.56   10.70   0
  -6  10  10    9.78    9.14   0
  -6 -10  10    2.96    8.96   0
   5  10 -10   20.57   14.19   0
  -5 -10  10    5.31    9.11   0
   5 -10 -10    4.14    9.70   0
  -5  10  10   12.34   13.06   0
   4  10 -10   -3.80    9.16   0
   4 -10 -10    1.05   10.82   0
  -4 -10  10    9.74   10.37   0
  -4  10  10    2.31   13.31   0
  -3  10  10   92.53    9.93   0
   3 -10 -10  118.49   11.15   0
  -3 -10  10   97.83    8.10   0
   3  10 -10  115.73   13.48   0
  -2  10  10   22.31    9.36   0
   2  10 -10   28.75   10.53   0
   2 -10 -10   17.47   10.45   0
  -2 -10  10   20.99   10.33   0
   1  10 -10  133.89    8.26   0
  -1  10  10  108.74    8.50   0
   1 -10 -10  117.13    8.43   0
  -1 -10  10  110.55    8.27   0
   0 -10 -10  661.04   13.52   0
   0  10 -10  637.54   11.09   0
   0  10  10  630.67   11.10   0
   0 -10  10  654.87   13.47   0
   1 -10  10    5.16    7.08   0
  -1  10 -10    8.88    7.23   0
   1  10  10  -10.52   12.85   0
  -1 -10 -10    8.50    7.06   0
  -2  10 -10   40.41   10.36   0
   2 -10  10   28.60    7.50   0
   2  10  10   52.44   12.63   0
  -2 -10 -10   29.42    7.37   0
   3 -10  10  370.64   12.07   0
  -3 -10 -10  343.95    9.45   0
  -3  10 -10  382.43   12.24   0
   3  10  10  391.38   14.29   0
   4 -10  10  275.81   11.00   0
   4  10  10  287.89   11.96   0
  -4 -10 -10  307.73   13.75   0
  -4  10 -10  300.74   14.47   0
   5  10  10   -4.22   10.81   0
  -5 -10 -10    3.27   12.64   0
  -5  10 -10   11.12    9.22   0
   5 -10  10    9.99   12.50   0
  -6 -11  10   19.66    9.19   0
   6  11 -10   22.78   12.79   0
   6 -11 -10   27.89    9.47   0
  -6  11  10   15.58    9.23   0
   5  11 -10  212.82   16.46   0
  -5 -11  10  221.27   14.20   0
  -5  11  10  252.13   14.24   0
   5 -11 -10  189.19   11.45   0
   4  11 -10   52.54   15.52   0
   4 -11 -10   46.28    9.54   0
  -4 -11  10   39.34    9.32   0
  -4  11  10   37.37   16.19   0
  -3  11  10  202.12   14.35   0
  -3 -11  10  211.27   11.64   0
   3 -11 -10  222.15   11.78   0
   3  11 -10  263.86   13.76   0
   2 -11 -10  387.79   12.81   0
  -2  11  10  459.65   15.26   0
   2  11 -10  390.33   11.40   0
  -2 -11  10  396.98   10.14   0
   1  11 -10    7.67    7.43   0
  -1  11  10   16.56    9.32   0
   1 -11 -10    9.73    7.37   0
  -1 -11  10    8.00   10.27   0
   0 -11 -10  294.41   12.06   0
   0 -11  10  260.13    9.21   0
   0  11 -10  278.43    9.08   0
   0  11  10  283.26   14.37   0
  -1  11 -10   -1.75    7.36   0
   1 -11  10   20.11    9.96   0
   1  11  10    3.16    8.80   0
  -1 -11 -10    6.24    7.10   0
   2 -11  10   41.27    7.36   0
  -2 -11 -10   47.99    7.40   0
   2  11  10   31.17   12.79   0
  -2  11 -10   53.29   10.45   0
   3 -11  10   48.99   13.00   0
  -3 -11 -10   51.21    9.17   0
  -3  11 -10   79.01    9.42   0
   3  11  10   46.77   15.09   0
   4 -11  10   88.60    9.70   0
   4  11  10   72.50   10.96   0
  -4 -11 -10   59.06    9.58   0
  -4  11 -10   69.20   13.62   0
   5  11  10   10.02   12.44   0
  -5 -11 -10   16.45    8.87   0
   5 -11  10   20.80    8.85   0
  -5  11 -10    0.59    9.39   0
   5  12 -10    7.17   17.95   0
  -5 -12  10   -0.55   12.59   0
  -5  12  10    0.11   18.52   0
   5 -12 -10    2.13    9.21   0
   4  12 -10   60.06   11.08   0
   4 -12 -10   40.77    9.77   0
  -4 -12  10   30.45    9.39   0
  -4  12  10   62.82   16.21   0
  -3  12  10   85.07   11.53   0
   3 -12 -10   91.08    9.95   0
  -3 -12  10   71.68    9.74   0
   3  12 -10   79.24   11.45   0
   2 -12 -10  205.21   10.45   0
  -2  12  10  217.64   16.70   0
   2  12 -10  206.18   11.73   0
  -2 -12  10  165.33   10.30   0
  -1  12  10  303.77   15.67   0
   1  12 -10  293.78   14.42   0
   1 -12 -10  255.97   11.04   0
  -1 -12  10  235.66   10.91   0
   0 -12  10   14.02    9.21   0
   0  12 -10   25.79   12.89   0
   0  12  10    7.81   14.26   0
   0 -12 -10   -0.04    9.15   0
  -1  12 -10    4.90    9.17   0
   1 -12  10    5.00    9.30   0
   1  12  10   34.45   10.54   0
  -1 -12 -10   20.32    9.18   0
  -2 -12 -10   38.48    9.08   0
   2 -12  10    2.09    9.31   0
  -2  12 -10   21.60   13.12   0
   2  12  10   15.78   10.92   0
   3  12  10   59.66   10.80   0
   3 -12  10   48.21    9.46   0
  -3 -12 -10   47.69    9.17   0
  -3  12 -10   45.45   13.29   0
   4  12  10   24.61   12.55   0
   4 -12  10   17.12   13.98   0
  -4 -12 -10   15.58   10.72   0
  -4  12 -10    0.94    8.94   0
   3  13 -10   24.06   13.23   0
  -3  13  10   41.64   18.72   0
   3 -13 -10   43.70    9.41   0
  -3 -13  10   26.79    9.30   0
  -2 -13  10  -17.87   12.61   0
  -2  13  10   -0.21   10.66   0
   2 -13 -10   -6.72    9.40   0
   2  13 -10   -6.05   10.64   0
   1 -13 -10   26.57   12.81   0
  -1  13  10    0.23   15.12   0
   1  13 -10   -3.42    9.25   0
  -1 -13  10    8.33   12.61   0
   0 -13  10  174.15   10.19   0
   0  13 -10  147.52   10.29   0
   0  13  10  173.98   11.77   0
   0 -13 -10  168.55   13.57   0
  -1  13 -10   12.08   13.28   0
   1  13  10    0.13   10.93   0
   1 -13  10   -1.84    9.02   0
  -1 -13 -10   -8.64   12.75   0
   2 -13  10  351.07   14.96   0
  -2  13 -10  261.44   12.11   0
  -2 -13 -10  320.79   12.04   0
   2  13  10  430.85   14.79   0
  -9   0  11    3.18   14.35   0
  -8   0  11   -0.85   11.85   0
  -7   0  11   11.34   10.29   0
  -6   0  11    2.43   11.53   0
   5   0 -11   51.98   14.97   0
   5   0 -11   48.56   12.73   0
   4   0 -11    2.17    9.29   0
   3   0 -11 9999.00   46.79   0
   2   0 -11   -1.75    6.86   0
   1   0 -11 1605.83   18.10   0
   0   0 -11   -6.76    6.86   0
  -1   0 -11 1236.63   13.96   0
  -2   0 -11   14.28    9.12   0
  -3   0 -11  404.01   10.78   0
  -4   0 -11   -4.26    7.52   0
  -5   0 -11    1.60    7.21   0
  -6   0 -11   -3.44    8.53   0
  -7   0 -11   40.57    8.36   0
  -8   0 -11    2.39    9.91   0
  -9  -1  11   74.43   14.45   0
  -9   1  11   89.79   15.40   0
  -8  -1  11   17.89    7.93   0
  -8   1  11   12.38   12.67   0
  -7  -1  11  523.15   14.35   0
  -7   1  11  546.79   17.82   0
  -6   1  11  349.55   15.66   0
   5  -1 -11   10.36   10.05   0
   5  -1 -11   10.70   11.42   0
   5   1 -11    6.41   15.75   0
   5   1 -11   11.18   15.44   0
   4   1 -11  763.68   17.91   0
   4  -1 -11  785.39   16.89   0
   4  -1 -11  807.67   17.83   0
   3   1 -11  587.54   22.58   0
   2   1 -11   48.68    7.42   0
   1   1 -11  140.70   10.80   0
   1  -1 -11  160.16   12.22   0
   0   1 -11  472.28   12.25   0
   0  -1 -11  462.42   13.56   0
  -1   1 -11 3140.47   20.64   0
  -1  -1 -11 3217.22   23.96   0
  -2   1 -11  177.71   10.61   0
  -2  -1 -11  158.99   10.23   0
  -3   1 -11  727.42   10.95   0
  -3  -1 -11  689.14   12.19   0
  -4   1 -11  486.91   11.53   0
  -4  -1 -11  486.49   10.18   0
  -5   1 -11 1166.53   14.53   0
  -5  -1 -11 1101.72   14.51   0
  -6   1 -11  547.64   10.87   0
  -6  -1 -11  564.67   11.09   0
  -7  -1 -11   20.32    8.29   0
  -7   1 -11   -1.72   11.78   0
  -8  -1 -11  130.11   10.69   0
  -8   1 -11  136.45   10.61   0
  -9   2  11   -1.49   14.92   0
  -9  -2  11    3.29   14.01   0
  -8   2  11  457.23   16.21   0
  -7   2  11   40.67   12.78   0
  -6   2  11   61.84   13.88   0
   6  -2 -11   58.89   16.19   0
   6  -2 -11   57.36   18.79   0
   5  -2 -11 1460.19   24.38   0
  -5   2  11 1397.11   35.30   0
   5   2 -11 1421.48   32.93   0
   4   2 -11  193.62   11.64   0
   4  -2 -11  187.31   11.77   0
   3  -2 -11  228.31   11.56   0
   3   2 -11  223.79   13.04   0
   2   2 -11   32.69    7.15   0
   1   2 -11  486.24   12.99   0
  -1  -2  11  489.28   10.87   0
   1  -2 -11  517.01   16.73   0
   0  -2  11  221.71   11.05   0
   0  -2 -11  231.21   11.94   0
   0   2 -11  220.27   11.07   0
  -1   2 -11 2089.13   16.94   0
  -1  -2 -11 2043.98   18.60   0
   1  -2  11 2098.50   17.05   0
  -2  -2 -11 1666.91   15.53   0
  -2   2 -11 1662.31   16.64   0
  -3   2 -11   59.16    7.07   0
  -3  -2 -11   60.58    6.62   0
  -4   2 -11 1926.73   17.39   0
  -4  -2 -11 2056.89   17.91   0
  -5   2 -11   71.54    8.08   0
  -5  -2 -11   72.82   10.34   0
  -6   2 -11   19.44   11.99   0
  -6  -2 -11    5.24    8.69   0
  -7   2 -11   78.65   12.13   0
  -7  -2 -11   78.59    8.92   0
  -8  -2 -11   16.47   10.10   0
  -8   2 -11   35.33   10.20   0
  -9   3  11    0.51   14.84   0
  -8   3  11   10.79   15.04   0
  -7   3  11  165.41   14.00   0
   6  -3 -11  127.41   15.30   0
  -6   3  11  109.47   13.82   0
   5  -3 -11    3.70    9.76   0
  -5   3  11    2.00   13.44   0
   5   3 -11   -1.79   11.27   0
   4   3 -11  930.35   17.14   0
   4  -3 -11  939.45   15.45   0
  -4   3  11  843.34   32.43   0
  -4   3  11  875.03   34.18   0
   3  -3 -11    7.31    9.60   0
  -3  -3  11   13.39    9.26   0
   3   3 -11    8.53   10.15   0
  -3   3  11   14.61   14.67   0
  -2   3  11  970.68   23.44   0
   2  -3 -11  987.23   13.88   0
   2   3 -11  962.88   15.72   0
  -2  -3  11  986.18   15.63   0
  -1  -3  11 4227.63   26.30   0
   1   3 -11 4110.99   24.58   0
  -1   3  11 4053.47   33.41   0
   1  -3 -11 4089.31   35.36   0
   0   3 -11 3060.97   22.25   0
   0  -3  11 2927.13   20.48   0
   0   3  11 3021.95   25.34   0
   0  -3 -11 3162.74   26.44   0
  -1   3 -11  287.59    8.73   0
   1  -3  11  279.91    8.58   0
  -1  -3 -11  269.11   11.13   0
  -2  -3 -11   17.23    6.64   0
   2  -3  11   26.66    9.22   0
  -2   3 -11   28.40    6.54   0
   3  -3  11  120.84    9.88   0
  -3   3 -11  118.85    7.59   0
  -3  -3 -11  137.61    9.62   0
  -4  -3 -11   -6.49    7.66   0
  -4   3 -11   -2.14    6.46   0
  -5  -3 -11  227.30    8.50   0
  -5   3 -11  206.31    9.00   0
  -6   3 -11   28.80   10.18   0
  -6  -3 -11   33.33    8.45   0
  -7  -3 -11    8.07   11.60   0
  -7   3 -11   16.95   11.59   0
  -8  -3 -11  -10.67   15.98   0
  -8   3 -11   36.36   14.09   0
  -9   4  11  104.47   15.44   0
  -8   4  11   49.87   12.42   0
  -7   4  11  258.84   14.56   0
   7  -4 -11  270.92   16.39   0
  -6   4  11  439.30   14.97   0
   6   4 -11  473.22   13.50   0
   6  -4 -11  460.00   15.90   0
   5   4 -11  549.16   15.04   0
   5  -4 -11  520.11   15.42   0
  -4  -4  11  622.96   15.03   0
   4  -4 -11  653.19   14.61   0
  -4   4  11  591.76   21.95   0
   4   4 -11  651.52   16.43   0
  -3  -4  11  115.54   10.36   0
   3  -4 -11  125.87    7.86   0
   3   4 -11  115.77    8.37   0
  -3   4  11  115.09   13.47   0
   2   4 -11  139.77   10.46   0
  -2   4  11  118.89   11.07   0
   2  -4 -11  117.70   10.37   0
  -2  -4  11  116.44   10.32   0
  -1  -4  11  173.32   10.67   0
   1   4 -11  152.96    8.11   0
  -1   4  11  189.27   11.36   0
   1  -4 -11  175.56    8.07   0
   0  -4  11 2911.85   21.29   0
   0   4 -11 2839.89   21.02   0
   0  -4 -11 3007.15   25.03   0
   0   4  11 2857.91   22.39   0
   1  -4  11  161.46    7.63   0
  -1  -4 -11  161.84   10.50   0
   1   4  11  151.76    7.87   0
  -1   4 -11  151.95    7.72   0
   2  -4  11  132.67    7.20   0
  -2  -4 -11  117.81    7.39   0
   2   4  11  131.82    9.96   0
  -2   4 -11  110.79    7.50   0
   3  -4  11 1727.97   14.94   0
  -3   4 -11 1684.62   16.51   0
  -3  -4 -11 1850.04   15.90   0
  -4  -4 -11   69.28   11.08   0
  -4   4 -11   77.10    8.50   0
   4  -4  11   70.66   11.19   0
  -5  -4 -11   27.86    6.95   0
  -5   4 -11   48.56    7.62   0
  -6   4 -11  431.70   12.58   0
  -6  -4 -11  448.01   10.75   0
  -7  -4 -11  102.79   10.86   0
  -7   4 -11   86.91    9.71   0
  -8  -4 -11  121.61   17.52   0
  -8   4 -11  121.27   17.42   0
  -9   5  11    8.61   15.52   0
  -8   5  11   72.61   14.79   0
   8  -5 -11   84.63   16.37   0
   7  -5 -11   83.77   11.55   0
   7   5 -11   88.02   12.69   0
  -7   5  11   86.25   12.55   0
   6   5 -11  166.25   11.18   0
   6  -5 -11  162.12   12.67   0
   5  -5 -11  987.85   17.88   0
   5   5 -11  975.47   16.75   0
  -5  -5  11  956.48   19.14   0
   4   5 -11  238.85   13.78   0
   4  -5 -11  282.93   12.01   0
  -4  -5  11  235.83   11.85   0
  -4   5  11  247.71   14.98   0
   3   5 -11  533.59   14.79   0
   3  -5 -11  545.58   11.09   0
  -3  -5  11  555.17   13.48   0
  -3   5  11  517.88   15.34   0
  -2   5  11  437.83   13.90   0
   2  -5 -11  461.48   10.11   0
   2   5 -11  415.38   10.38   0
  -2  -5  11  441.53   12.65   0
  -1  -5  11  507.92   10.50   0
   1  -5 -11  474.84   10.08   0
   1   5 -11  458.36   12.36   0
  -1   5  11  470.11   13.36   0
   0  -5  11  197.29    8.26   0
   0   5  11  195.91   10.97   0
   0   5 -11  179.30    8.06   0
   0  -5 -11  195.65   11.33   0
   1  -5  11   23.23    9.00   0
  -1  -5 -11   10.62    9.36   0
  -1   5 -11    4.44    6.60   0
   1   5  11    7.23    6.47   0
  -2  -5 -11  400.13   13.26   0
   2  -5  11  348.21    8.76   0
   2   5  11  393.29   10.30   0
  -2   5 -11  358.47    8.76   0
   3  -5  11  114.69    9.51   0
  -3   5 -11  120.84    7.20   0
  -3  -5 -11  123.55   11.33   0
   3   5  11  117.18    8.43   0
   4  -5  11  234.43   11.56   0
  -4  -5 -11  264.26   11.37   0
  -4   5 -11  233.64    9.05   0
  -5   5 -11  637.49   13.51   0
  -5  -5 -11  596.48   12.59   0
   5  -5  11  662.26   13.07   0
  -6   5 -11  217.41    8.79   0
  -6  -5 -11  226.79   13.03   0
  -7  -5 -11  384.86   11.92   0
  -7   5 -11  339.33   14.79   0
  -8   6  11   -0.72   13.07   0
   8  -6 -11    3.97   15.30   0
   7   6 -11  137.50   13.14   0
   7  -6 -11  116.28   11.98   0
   6  -6 -11   86.03   11.83   0
   6   6 -11  112.06    9.49   0
  -6  -6  11  103.30   11.61   0
  -5  -6  11   -1.11   10.90   0
   5  -6 -11   -3.07   11.21   0
   5   6 -11    2.74    7.55   0
   4   6 -11  876.28   16.02   0
  -4   6  11  765.61   17.91   0
   4  -6 -11  877.39   16.60   0
  -4  -6  11  847.68   14.40   0
   3  -6 -11   48.84    9.89   0
  -3  -6  11   31.73    7.27   0
   3   6 -11   35.43   12.68   0
  -3   6  11   34.91    9.31   0
   2  -6 -11 3827.83   23.97   0
   2   6 -11 3733.68   24.80   0
  -2   6  11 3797.51   29.26   0
  -2  -6  11 3886.29   24.99   0
  -1  -6  11    7.94    9.39   0
   1  -6 -11    1.95    6.47   0
   1   6 -11   -6.73    9.33   0
  -1   6  11    0.61    9.43   0
   0  -6 -11   13.91    9.10   0
   0   6 -11   26.47    8.99   0
   0  -6  11   15.28    6.67   0
   0   6  11   11.26    9.30   0
  -1   6 -11  208.60    8.12   0
   1  -6  11  241.42   10.60   0
  -1  -6 -11  239.04   13.06   0
   1   6  11  241.65    9.63   0
  -2   6 -11    0.30    6.51   0
  -2  -6 -11   -3.38    7.99   0
   2  -6  11    9.94    6.36   0
   2   6  11    0.67   11.44   0
  -3   6 -11  765.80   11.60   0
   3  -6  11  782.67   11.68   0
  -3  -6 -11  759.55   11.67   0
   3   6  11  746.44   11.32   0
   4   6  11  102.07   10.64   0
   4  -6  11   96.20   10.93   0
  -4  -6 -11  115.48   10.63   0
  -4   6 -11   84.86   11.04   0
  -5  -6 -11   -8.86    8.81   0
  -5   6 -11   17.77   10.23   0
   5  -6  11    2.05    7.04   0
   6  -6  11    6.35    9.73   0
  -6  -6 -11   -0.01    8.46   0
  -6   6 -11    5.92   10.11   0
  -7  -6 -11  -14.50   14.32   0
  -7   6 -11   -2.98    9.07   0
   8   7 -11    8.79   14.47   0
   8  -7 -11    4.98   12.79   0
   7  -7 -11   -2.75   13.37   0
   7   7 -11    5.45   10.31   0
  -7  -7  11    3.36   12.42   0
   6   7 -11  190.94   13.52   0
   6  -7 -11  212.15   12.27   0
  -6  -7  11  177.65   12.00   0
   5   7 -11   45.62    7.66   0
  -5  -7  11   45.49   10.73   0
   5  -7 -11   38.49    8.08   0
   4   7 -11  192.87    9.10   0
  -4   7  11  182.25   12.60   0
   4  -7 -11  208.03   12.14   0
  -4  -7  11  214.46   12.19   0
   3  -7 -11   19.71    8.47   0
  -3  -7  11   17.70   11.26   0
   3   7 -11  -11.95   11.88   0
  -3   7  11   32.74   11.70   0
  -2   7  11  132.51    9.50   0
   2   7 -11  119.41   10.16   0
   2  -7 -11  133.37   10.02   0
  -2  -7  11  135.73    7.68   0
   1   7 -11    7.50    6.57   0
  -1   7  11   -0.73    8.33   0
   1  -7 -11    6.94    6.30   0
  -1  -7  11   23.84    6.70   0
   0  -7 -11  413.67    9.27   0
   0   7  11  447.75   11.09   0
   0   7 -11  437.00   11.68   0
   0  -7  11  456.31    9.74   0
  -1  -7 -11   -5.56    6.69   0
   1  -7  11    3.98    6.88   0
  -1   7 -11   22.91    6.80   0
   1   7  11   18.98   11.87   0
   2   7  11 1919.01   16.20   0
  -2  -7 -11 1736.81   15.83   0
   2  -7  11 1892.74   15.87   0
  -2   7 -11 1935.19   18.45   0
  -3   7 -11   61.27    7.95   0
  -3  -7 -11   66.15    7.84   0
   3  -7  11   75.16   11.11   0
   3   7  11   63.16   10.69   0
   4   7  11   58.80   11.23   0
   4  -7  11   38.26   10.24   0
  -4  -7 -11   52.70    8.93   0
  -4   7 -11   32.60   10.60   0
  -5  -7 -11   -9.71    8.76   0
   5  -7  11   12.73    7.00   0
  -5   7 -11   -5.39   10.35   0
  -6  -7 -11   83.01   10.77   0
  -6   7 -11   81.94    9.76   0
   6  -7  11   66.52   12.86   0
  -7  -7 -11  -18.02   12.25   0
  -7   7 -11    8.01   12.61   0
   7  -7  11   -0.01   12.08   0
   7   8 -11   30.97   11.04   0
   7  -8 -11   46.06    9.81   0
  -7  -8  11   40.86   16.32   0
   6   8 -11  198.34   10.26   0
  -6  -8  11  188.15   12.31   0
   6  -8 -11  180.86   12.30   0
   5  -8 -11    0.06    7.54   0
   5   8 -11   -4.00   12.85   0
  -5  -8  11   -0.77    7.19   0
   4   8 -11   52.97   10.49   0
   4  -8 -11   59.48   10.94   0
  -4  -8  11   58.12   10.85   0
  -4   8  11   41.50   11.20   0
   3  -8 -11   58.77    8.23   0
  -3  -8  11   52.56   11.26   0
   3   8 -11   53.50    8.18   0
  -3   8  11   59.90   11.49   0
  -2   8  11  616.73   14.92   0
   2  -8 -11  686.78   11.72   0
   2   8 -11  634.39   14.31   0
  -2  -8  11  617.38   11.73   0
  -1  -8  11   37.34    8.07   0
   1  -8 -11   44.19    8.01   0
  -1   8  11   39.99    8.14   0
   1   8 -11   29.38   11.46   0
   0  -8 -11  499.22   10.66   0
   0   8 -11  493.35   10.79   0
   0   8  11  479.53   13.70   0
   0  -8  11  519.33   13.43   0
  -1   8 -11  347.19   12.76   0
   1  -8  11  337.17    9.90   0
  -1  -8 -11  326.21    9.57   0
   1   8  11  357.51   12.87   0
   2  -8  11  272.15    9.36   0
   2   8  11  263.69   12.00   0
  -2  -8 -11  260.30    8.93   0
  -2   8 -11  270.91    9.20   0
   3  -8  11  552.46   10.39   0
  -3  -8 -11  507.54   10.15   0
  -3   8 -11  508.93   10.52   0
   3   8  11  528.21    9.97   0
   4   8  11   -9.35    8.99   0
   4  -8  11   -1.38    7.28   0
  -4  -8 -11   10.05    8.77   0
  -4   8 -11   14.73    7.36   0
  -5  -8 -11  350.02   10.55   0
   5   8  11  346.18   13.82   0
   5  -8  11  300.76    9.40   0
  -5   8 -11  277.86    9.57   0
  -6   8 -11   44.53   13.16   0
  -6  -8 -11   53.49   14.81   0
   6  -8  11   49.29    9.12   0
   7   9 -11   18.38   10.55   0
  -7  -9  11    5.37   12.94   0
   7  -9 -11   19.52    9.62   0
  -6  -9  11   89.11   13.75   0
   6   9 -11   86.94   15.60   0
   6  -9 -11   85.06   14.02   0
   5   9 -11  487.14   15.22   0
  -5  -9  11  497.74   13.98   0
   5  -9 -11  462.45   11.10   0
   4   9 -11   -8.06    9.14   0
   4  -9 -11   -5.26   10.93   0
  -4  -9  11    1.50   10.66   0
  -4   9  11    5.84    9.54   0
  -3   9  11   18.33    7.76   0
   3  -9 -11   26.36    7.75   0
  -3  -9  11   27.89    7.62   0
   3   9 -11   11.70    7.96   0
  -2   9  11  192.05   11.81   0
   2  -9 -11  173.03    8.71   0
   2   9 -11  187.97   11.63   0
  -2  -9  11  194.98    8.86   0
  -1  -9  11  210.57    9.13   0
   1  -9 -11  240.41   12.10   0
  -1   9  11  214.12   12.32   0
   1   9 -11  240.74    8.94   0
   0  -9 -11  266.08    9.03   0
   0   9 -11  278.78   12.01   0
   0   9  11  248.59    9.45   0
   0  -9  11  265.35    9.21   0
  -1  -9 -11   59.49    7.52   0
   1  -9  11   87.85    8.01   0
  -1   9 -11   64.50    7.86   0
   1   9  11   76.08   10.72   0
   2  -9  11   24.92    7.48   0
   2   9  11   37.40   12.56   0
  -2  -9 -11   14.55    7.36   0
  -2   9 -11   28.36   10.42   0
   3  -9  11  188.14    8.48   0
  -3   9 -11  192.77    8.47   0
  -3  -9 -11  182.27    8.42   0
   3   9  11  188.77   13.31   0
   4  -9  11  287.75    9.14   0
   4   9  11  306.99   13.82   0
  -4   9 -11  292.27    9.18   0
  -4  -9 -11  297.46   10.55   0
  -5  -9 -11   68.64   15.33   0
  -5   9 -11   67.00   13.12   0
   5  -9  11   58.60    9.35   0
   5   9  11   76.95   15.03   0
  -6   9 -11   42.18    9.00   0
   6  -9  11   16.09   12.75   0
  -6  -9 -11   32.06   12.39   0
   6  10 -11   35.09   15.44   0
  -6 -10  11   35.67   13.16   0
   6 -10 -11   41.21   13.77   0
  -5 -10  11  147.98   10.54   0
   5 -10 -11  151.69   10.74   0
   5  10 -11  190.27   12.24   0
  -5  10  11  167.76   17.16   0
  -4 -10  11  106.44   11.16   0
   4  10 -11  107.02   10.00   0
   4 -10 -11  109.15   11.32   0
  -4  10  11  118.13   13.90   0
  -3  10  11  243.54   14.86   0
   3  10 -11  268.08   14.12   0
   3 -10 -11  296.32   12.07   0
  -3 -10  11  277.48   12.01   0
   2  10 -11   26.14   10.31   0
   2 -10 -11   19.36   10.39   0
  -2  10  11   25.18   13.02   0
  -2 -10  11    8.81    7.55   0
   1 -10 -11  376.36   12.36   0
  -1  10  11  373.10   11.59   0
   1  10 -11  387.30   12.52   0
  -1 -10  11  384.73    9.86   0
   0 -10 -11   89.15    7.94   0
   0 -10  11   93.30   10.83   0
   0  10 -11   93.37    7.90   0
   0  10  11   91.61    9.71   0
  -1  10 -11  208.49   11.25   0
   1 -10  11  204.73    8.57   0
   1  10  11  220.88   13.83   0
  -1 -10 -11  210.75   11.13   0
   2 -10  11   57.46   10.32   0
  -2  10 -11   52.91    7.34   0
   2  10  11   45.11    9.07   0
  -2 -10 -11   38.45   10.19   0
   3 -10  11   43.86    7.49   0
  -3 -10 -11   46.62   10.11   0
  -3  10 -11   42.84    7.50   0
   3  10  11   77.07    9.11   0
   4  10  11   20.21   10.78   0
   4 -10  11   42.10   12.76   0
  -4 -10 -11   40.28    8.99   0
  -4  10 -11   24.84    9.14   0
   5 -10  11  -16.89   12.51   0
  -5 -10 -11    8.34   12.16   0
  -5  10 -11    0.25   12.60   0
   5  10  11   -3.94   10.38   0
   6 -11 -11   13.47   11.38   0
  -6 -11  11   16.66   11.25   0
   5  11 -11   34.70   15.44   0
  -5 -11  11   23.31    9.37   0
   5 -11 -11   15.04    9.57   0
  -5  11  11   27.63   15.84   0
   4  11 -11  141.09   11.70   0
   4 -11 -11  166.31   10.12   0
  -4 -11  11  134.00   13.54   0
  -4  11  11  128.59   12.06   0
  -3  11  11    8.49    9.31   0
   3  11 -11   -5.57    9.11   0
   3 -11 -11   -5.66   13.23   0
  -3 -11  11  -18.19    9.30   0
   2 -11 -11   34.39    7.66   0
  -2  11  11   39.66    9.29   0
   2  11 -11   11.39   13.13   0
  -2 -11  11   26.41   10.60   0
   1 -11 -11  330.89    9.55   0
   1  11 -11  306.04    9.58   0
  -1  11  11  321.98   11.60   0
  -1 -11  11  349.06   12.13   0
   0 -11 -11  117.29    7.80   0
   0  11 -11  114.94    8.14   0
   0 -11  11  117.03    8.15   0
   0  11  11  117.67   13.40   0
  -1  11 -11   70.12    7.46   0
  -1 -11 -11   53.52   10.44   0
   1  11  11   72.64   12.54   0
   1 -11  11   53.40    7.34   0
   2 -11  11  -11.08    9.04   0
   2  11  11   12.20    8.62   0
  -2 -11 -11    3.52    9.04   0
  -2  11 -11   17.88    8.79   0
   3 -11  11    9.41    8.93   0
  -3 -11 -11   19.36   12.38   0
  -3  11 -11  -20.42   13.16   0
   3  11  11    7.85   10.52   0
   4  11  11   -7.40   10.37   0
  -4 -11 -11   -9.22   12.33   0
   4 -11  11    3.87   12.88   0
  -4  11 -11    6.50    9.05   0
   4 -12 -11   18.09   12.91   0
  -4 -12  11    3.22   12.70   0
  -4  12  11    8.44   11.31   0
   4  12 -11   15.41   15.20   0
  -3  12  11  170.13   12.10   0
   3 -12 -11  202.45   13.98   0
  -3 -12  11  159.57   10.21   0
   3  12 -11  163.12   11.91   0
  -2  12  11   21.91   15.28   0
   2 -12 -11   -4.11    9.37   0
   2  12 -11    9.17   11.08   0
  -2 -12  11    2.38    9.27   0
  -1  12  11   73.03   15.65   0
   1  12 -11   68.73    9.58   0
   1 -12 -11   86.96   13.39   0
  -1 -12  11   58.64    9.34   0
   0  12  11   -6.65   15.28   0
   0 -12 -11   17.88   12.89   0
   0 -12  11   14.43   12.80   0
   0  12 -11   22.23    9.03   0
   1 -12  11   25.06    9.16   0
   1  12  11   41.92   15.37   0
  -1 -12 -11   48.52   12.76   0
  -1  12 -11   24.65   13.24   0
   2 -12  11  211.84   10.74   0
   2  12  11  277.94   12.03   0
  -2 -12 -11  260.24   10.46   0
  -2  12 -11  253.47   10.75   0
   3  12  11   50.17   10.80   0
   3 -12  11   32.70    9.28   0
  -3  12 -11   24.30    9.79   0
  -3 -12 -11   37.76    9.38   0
   3  13 -11   24.22   18.00   0
  -3  13  11   51.49   18.36   0
   3 -13 -11   16.35   14.36   0
  -3 -13  11   26.42    8.97   0
  -2  13  11    8.35   16.53   0
   2 -13 -11    8.01   12.76   0
   2  13 -11   12.87   12.85   0
  -2 -13  11    3.99    8.84   0
   1  13 -11    8.43   12.83   0
  -1  13  11   -1.48   10.70   0
   1 -13 -11    0.76    8.89   0
  -1 -13  11    9.55    8.78   0
   0 -13 -11   -1.19    8.96   0
   0 -13  11    3.77   12.70   0
   0  13  11    1.55   14.89   0
   0  13 -11  -16.11   12.96   0
   1  13  11  216.57   18.57   0
  -1  13 -11   73.53   10.74   0
   1 -13  11  147.84   13.46   0
  -1 -13 -11  131.00   10.45   0
  -2 -13 -11    0.53   14.31   0
   2 -13  11   -9.71   11.03   0
   2  13  11   -4.16   12.40   0
  -2  13 -11    9.45   10.90   0
  -9   0  12    5.63   14.27   0
  -8   0  12   82.37   12.85   0
  -7   0  12    0.62   15.39   0
   5   0 -12    1.12   11.67   0
   5   0 -12    1.05   11.07   0
   4   0 -12 2916.13   28.42   0
   3   0 -12   -3.97    7.19   0
   2   0 -12 5510.06   30.81   0
   1   0 -12    1.30    9.28   0
   0   0 -12   94.98    7.42   0
  -1   0 -12   -2.24    6.64   0
  -2   0 -12   12.38    8.82   0
  -3   0 -12   -6.57    8.41   0
  -4   0 -12 1313.21   13.27   0
  -5   0 -12   -6.30    9.89   0
  -6   0 -12  500.89   10.58   0
  -7   0 -12    8.10    8.00   0
  -8   0 -12  117.35   11.09   0
  -9  -1  12    3.82   13.92   0
  -9   1  12    5.76   15.06   0
  -8   1  12  135.34   13.93   0
  -7   1  12   -0.81   16.11   0
   5   1 -12    2.08   11.38   0
   5  -1 -12    8.27   11.53   0
   5   1 -12    0.61   11.50   0
   5  -1 -12    0.59    8.79   0
   4  -1 -12  647.41   15.12   0
   4  -1 -12  655.43   15.81   0
   4   1 -12  651.97   16.09   0
   3   1 -12  260.93   19.91   0
   2   1 -12  434.22   12.66   0
   1  -1 -12 3230.28   33.38   0
   1   1 -12 3107.24   21.63   0
   0   1 -12   43.64    7.10   0
   0  -1 -12    5.97    9.46   0
  -1  -1 -12  317.09    9.30   0
  -1   1 -12  300.08    9.03   0
  -2  -1 -12  293.46   10.63   0
  -2   1 -12  313.08   10.81   0
  -3  -1 -12   63.99    6.54   0
  -3   1 -12   63.98    6.93   0
  -4  -1 -12  703.64   10.91   0
  -4   1 -12  716.68   12.52   0
  -5  -1 -12    9.24    7.08   0
  -5   1 -12    4.41    7.09   0
  -6  -1 -12  516.73   11.09   0
  -6   1 -12  569.93   14.14   0
  -7   1 -12   21.32    8.47   0
  -7  -1 -12   37.98   11.86   0
  -8   1 -12   75.26   15.96   0
  -8  -1 -12   68.43   10.60   0
  -9   2  12  165.04   17.09   0
  -8   2  12   41.88   13.21   0
  -7   2  12   46.48   13.39   0
  -6   2  12  465.31   21.40   0
   6  -2 -12  512.90   21.95   0
   6  -2 -12  521.02   20.83   0
   5   2 -12  736.89   21.99   0
   5  -2 -12  794.75   18.21   0
   4   2 -12  126.63   11.00   0
   4  -2 -12  128.53    8.51   0
   3   2 -12    1.81    9.83   0
   3  -2 -12    1.19    6.59   0
   2   2 -12  250.29   11.58   0
   1  -2 -12 1348.24   22.71   0
   1   2 -12 1308.67   16.60   0
   0   2 -12 2024.48   17.07   0
   0  -2 -12 2072.33   22.39   0
  -1   2 -12 1616.78   16.46   0
  -1  -2 -12 1600.23   16.53   0
  -2  -2 -12 1429.95   14.58   0
  -2   2 -12 1501.29   14.34   0
  -3   2 -12 1905.40   15.49   0
  -3  -2 -12 1956.26   18.28   0
  -4   2 -12    0.60    6.40   0
  -4  -2 -12   11.40   10.43   0
  -5   2 -12  296.63    9.09   0
  -5  -2 -12  280.83   11.04   0
  -6   2 -12  409.68   10.27   0
  -6  -2 -12  368.12   10.20   0
  -7  -2 -12  144.18   10.92   0
  -7   2 -12  153.78   10.48   0
  -8  -2 -12   63.37   16.76   0
  -8   2 -12   27.09   12.34   0
  -9   3  12   73.59   15.99   0
  -8   3  12   31.92   12.70   0
  -7   3  12   70.39   16.07   0
  -6   3  12    5.94   12.87   0
   6  -3 -12   10.04   13.97   0
   5   3 -12  239.46   13.12   0
   5  -3 -12  242.34   12.17   0
   4   3 -12  756.25   17.63   0
   4  -3 -12  704.93   13.42   0
  -3  -3  12   37.51    9.38   0
   3   3 -12   32.30   10.27   0
   3  -3 -12   31.69    9.57   0
   2  -3 -12  115.38    7.70   0
   2   3 -12  118.66   10.27   0
  -2  -3  12  118.14    7.70   0
  -1  -3  12 2186.03   19.54   0
   1  -3 -12 2164.93   26.26   0
   1   3 -12 2192.09   18.17   0
   0  -3 -12  816.02   15.82   0
   0  -3  12  762.47   11.59   0
   0   3 -12  807.87   13.64   0
  -1   3 -12    0.20    6.56   0
  -1  -3 -12    1.04    6.48   0
   1  -3  12    4.43    6.43   0
  -2  -3 -12 1094.11   14.67   0
   2  -3  12 1123.78   12.62   0
  -2   3 -12 1123.61   14.56   0
  -3   3 -12 1276.05   15.02   0
  -3  -3 -12 1332.31   16.48   0
  -4   3 -12  107.21    8.53   0
  -4  -3 -12  115.72    8.06   0
  -5  -3 -12  317.60   11.11   0
  -5   3 -12  315.15   11.86   0
  -6   3 -12   16.55   10.06   0
  -6  -3 -12   12.29    8.39   0
  -7  -3 -12   26.55   14.18   0
  -7   3 -12   -2.23   10.02   0
  -8  -3 -12   53.23   17.04   0
  -8   3 -12   45.44   12.06   0
  -9   4  12   22.74   16.44   0
  -8   4  12  126.34   15.98   0
  -7   4  12   14.79   12.33   0
   7  -4 -12   15.25   12.83   0
   6  -4 -12  359.43   14.88   0
  -6   4  12  345.82   17.02   0
   6   4 -12  388.14   13.19   0
  -5   4  12 1212.45   27.38   0
   5  -4 -12 1296.84   18.23   0
   5   4 -12 1286.61   17.04   0
   4   4 -12  993.84   18.33   0
   4  -4 -12  961.34   16.24   0
  -4  -4  12  901.37   16.58   0
  -4   4  12  957.21   29.01   0
  -3  -4  12  374.64   11.90   0
   3  -4 -12  368.34   12.12   0
   3   4 -12  345.44   12.82   0
  -3   4  12  363.05   16.87   0
   2  -4 -12   21.14    9.62   0
  -2   4  12   28.42    9.69   0
   2   4 -12   24.14    9.51   0
  -2  -4  12   27.22    9.38   0
  -1  -4  12  174.61    8.15   0
   1   4 -12  159.76    8.06   0
   1  -4 -12  158.57    8.04   0
  -1   4  12  161.86    9.00   0
   0   4 -12  150.90    7.85   0
   0  -4 -12  150.74   11.08   0
   0  -4  12  149.67   10.23   0
   0   4  12  150.32   10.60   0
   1  -4  12 1302.22   13.54   0
  -1  -4 -12 1382.43   15.29   0
  -1   4 -12 1358.13   15.30   0
   1   4  12 1370.51   16.18   0
  -2  -4 -12  492.89   12.54   0
   2  -4  12  441.35   11.38   0
  -2   4 -12  420.93    9.26   0
  -3   4 -12   51.75    6.98   0
   3  -4  12   96.47    9.31   0
  -3  -4 -12   96.05   11.46   0
  -4  -4 -12  339.11    9.12   0
  -4   4 -12  335.56    9.32   0
   4  -4  12  357.06    9.37   0
  -5   4 -12  177.23    8.37   0
  -5  -4 -12  171.71    7.65   0
  -6   4 -12  226.12    8.88   0
  -6  -4 -12  296.01   10.07   0
  -7  -4 -12  517.58   12.57   0
  -7   4 -12  459.19   12.23   0
  -8   5  12   64.28   14.42   0
   8  -5 -12   67.62   16.51   0
   7   5 -12  278.29   13.79   0
  -7   5  12  233.65   14.23   0
   7  -5 -12  235.41   13.34   0
   6   5 -12   -5.42   12.52   0
   6  -5 -12    5.68   10.81   0
   5   5 -12   21.05    7.92   0
  -5  -5  12   10.84   10.95   0
   5  -5 -12   17.67    8.38   0
   4   5 -12   42.52    8.58   0
  -4  -5  12   30.53    9.31   0
   4  -5 -12   40.86    9.59   0
  -4   5  12   34.55   12.20   0
   3  -5 -12  303.62    9.26   0
   3   5 -12  290.52   10.95   0
  -3  -5  12  306.66   11.54   0
  -3   5  12  301.37   15.14   0
   2  -5 -12 2013.08   17.14   0
  -2   5  12 1958.37   23.35   0
  -2  -5  12 2080.12   19.73   0
   2   5 -12 1979.39   17.84   0
   1  -5 -12  401.61    9.59   0
  -1   5  12  388.10   12.65   0
   1   5 -12  373.39    9.54   0
  -1  -5  12  416.67   11.90   0
   0  -5  12 1450.52   15.89   0
   0   5  12 1400.71   17.36   0
   0  -5 -12 1417.65   17.98   0
   0   5 -12 1387.19   15.79   0
  -1   5 -12  100.14    9.71   0
  -1  -5 -12  113.14    7.66   0
   1  -5  12  127.02    9.65   0
   1   5  12  132.52    9.66   0
  -2   5 -12   -2.07    8.81   0
  -2  -5 -12    0.49    7.88   0
   2  -5  12    0.06    6.19   0
   2   5  12    5.16    7.77   0
  -3   5 -12  222.22    8.97   0
  -3  -5 -12  240.11   11.71   0
   3  -5  12  226.48    8.96   0
   4  -5  12   67.71   10.55   0
  -4  -5 -12   47.16    7.50   0
  -4   5 -12   73.99    7.86   0
  -5   5 -12  292.35   11.74   0
  -5  -5 -12  296.20   13.20   0
   5  -5  12  293.10   11.38   0
  -6   5 -12    8.89    7.26   0
  -6  -5 -12   27.52    8.61   0
  -7  -5 -12   12.08   10.01   0
  -7   5 -12   -6.72   12.66   0
  -8   6  12   59.31   13.40   0
   8  -6 -12   58.17   16.65   0
   7   6 -12  121.35   12.95   0
   7  -6 -12  114.68   12.93   0
   6   6 -12   24.96   12.37   0
  -6  -6  12   20.96   10.31   0
   6  -6 -12    6.58   11.15   0
   5  -6 -12   58.50   11.41   0
   5   6 -12   65.07    7.99   0
  -5  -6  12   58.58    8.07   0
   4  -6 -12   24.26   11.58   0
   4   6 -12   20.30   11.25   0
  -4  -6  12   23.34   11.03   0
  -4   6  12   19.01   11.59   0
   3   6 -12 2089.51   21.51   0
   3  -6 -12 2038.23   17.54   0
  -3  -6  12 2067.22   20.29   0
  -3   6  12 2132.95   24.96   0
   2   6 -12  157.76   10.81   0
   2  -6 -12  164.48   10.56   0
  -2   6  12  168.75   10.21   0
  -2  -6  12  166.40   10.65   0
  -1  -6  12  278.22    8.73   0
  -1   6  12  311.72   13.50   0
   1  -6 -12  278.74    8.51   0
   1   6 -12  298.74   11.03   0
   0  -6 -12  716.22   10.76   0
   0   6 -12  709.38   10.90   0
   0   6  12  756.27   12.88   0
   0  -6  12  758.77   13.15   0
   1  -6  12 1134.65   14.44   0
   1   6  12 1141.69   16.40   0
  -1   6 -12 1047.46   12.47   0
  -1  -6 -12 1114.40   14.32   0
  -2  -6 -12 1304.16   16.55   0
  -2   6 -12 1169.19   12.59   0
   2  -6  12 1230.47   13.08   0
   2   6  12 1342.28   16.40   0
   3   6  12  245.01   11.74   0
  -3  -6 -12  247.78   11.66   0
  -3   6 -12  256.54   11.98   0
   3  -6  12  246.71   11.78   0
   4  -6  12  159.88    8.16   0
  -4  -6 -12  164.79    7.97   0
  -4   6 -12  160.61    8.29   0
  -5  -6 -12  289.44   13.37   0
  -5   6 -12  259.46   11.52   0
   5  -6  12  276.14    8.92   0
  -6   6 -12   13.02   12.86   0
  -6  -6 -12   21.70   10.02   0
   6  -6  12   -0.75   12.28   0
  -7  -6 -12   10.02   10.43   0
  -7   6 -12   21.25    8.92   0
  -8   7  12   32.66   15.14   0
   8   7 -12   36.25   12.21   0
   8  -7 -12   12.09   13.32   0
  -7  -7  12  446.36   18.83   0
   7   7 -12  486.48   13.73   0
   7  -7 -12  487.55   17.24   0
  -6  -7  12    9.05   10.12   0
   6   7 -12   -0.02    8.94   0
   6  -7 -12   -1.08   10.91   0
   5   7 -12  109.58   13.07   0
  -5  -7  12   96.35   11.05   0
  -5   7  12   96.75   13.95   0
   5  -7 -12  105.89    8.60   0
  -4   7  12  131.30   12.15   0
   4   7 -12  125.10   11.36   0
  -4  -7  12  120.14    8.82   0
   4  -7 -12  134.18    8.90   0
   3  -7 -12  778.54   14.95   0
  -3  -7  12  764.05   14.99   0
   3   7 -12  717.41   14.88   0
  -3   7  12  698.72   16.21   0
  -2   7  12  107.20   11.94   0
   2  -7 -12  115.16   11.69   0
   2   7 -12   89.91    8.68   0
  -2  -7  12   98.36    7.24   0
   1  -7 -12   14.65    8.74   0
  -1  -7  12   21.08    9.05   0
  -1   7  12   17.65   11.25   0
   1   7 -12   13.36    6.41   0
   0  -7  12  577.89   10.19   0
   0  -7 -12  586.87   11.95   0
   0   7  12  623.84   11.93   0
   0   7 -12  573.55   10.37   0
  -1   7 -12  158.18   12.40   0
   1   7  12  169.10   12.06   0
  -1  -7 -12  196.60   11.89   0
   1  -7  12  182.56   12.32   0
  -2  -7 -12   49.26   11.01   0
   2  -7  12   56.41    8.23   0
   2   7  12   48.59    7.88   0
  -2   7 -12   43.89    8.25   0
   3  -7  12   17.58    7.25   0
  -3   7 -12   21.69    7.32   0
  -3  -7 -12   -3.41    7.29   0
   3   7  12   10.19    7.11   0
   4   7  12   39.98   12.20   0
  -4  -7 -12   10.27   12.20   0
   4  -7  12   15.41    7.10   0
  -4   7 -12   21.32    7.27   0
  -5  -7 -12  956.45   13.36   0
  -5   7 -12  913.70   14.93   0
   5  -7  12  886.79   12.55   0
   6  -7  12   27.60   12.41   0
  -6  -7 -12   24.49   10.35   0
  -6   7 -12   25.03    9.22   0
   7   8 -12   11.58   10.57   0
  -7  -8  12   13.81   12.90   0
   7  -8 -12   15.45   13.61   0
   6   8 -12   11.78   12.51   0
   6  -8 -12   -1.53   13.56   0
  -6  -8  12    7.88   12.93   0
   5   8 -12   44.99    9.05   0
  -5   8  12   32.83   13.50   0
  -5  -8  12   33.58   10.43   0
   5  -8 -12   44.04   10.85   0
   4   8 -12   10.26   13.12   0
   4  -8 -12    8.61   10.65   0
  -4  -8  12    8.95   10.33   0
  -4   8  12    7.73    9.25   0
   3  -8 -12  578.91   13.60   0
  -3  -8  12  559.98   13.98   0
   3   8 -12  486.21   10.76   0
  -3   8  12  517.55   14.54   0
  -2   8  12  269.56   12.99   0
   2  -8 -12  298.83    9.50   0
   2   8 -12  278.74    9.55   0
  -2  -8  12  326.06   12.29   0
  -1  -8  12   -0.45    7.73   0
   1  -8 -12   -1.78    7.50   0
   1   8 -12    5.01   10.76   0
  -1   8  12    4.79    7.64   0
   0   8 -12  684.82   11.62   0
   0  -8  12  729.25   11.53   0
   0   8  12  682.36   11.85   0
   0  -8 -12  735.24   14.08   0
  -1  -8 -12  926.81   12.01   0
   1   8  12  905.69   12.59   0
   1  -8  12  932.62   12.31   0
  -1   8 -12  896.20   12.36   0
   2  -8  12  514.93   13.03   0
   2   8  12  477.35   10.20   0
  -2  -8 -12  486.12    9.92   0
  -2   8 -12  465.81   12.89   0
   3  -8  12    0.74    7.29   0
  -3  -8 -12    5.47   12.76   0
  -3   8 -12   -3.41    7.42   0
   3   8  12   -7.33    8.73   0
   4   8  12  519.20   11.46   0
   4  -8  12  506.36   12.59   0
  -4  -8 -12  533.85   14.66   0
  -4   8 -12  461.08   10.34   0
  -5   8 -12   24.77    9.14   0
   5  -8  12   30.59   12.66   0
  -5  -8 -12   45.16   14.79   0
  -6  -8 -12    3.31   14.62   0
   6  -8  12   10.35    8.69   0
  -6   8 -12    7.75   12.76   0
  -7  -9  12    3.20   12.80   0
   7   9 -12   10.66   17.80   0
   7  -9 -12   20.04   13.15   0
   6   9 -12   92.70   11.37   0
  -6  -9  12   91.27   13.37   0
   6  -9 -12   57.72   10.22   0
  -5   9  12    2.51    9.39   0
   5  -9 -12   -4.00    7.52   0
  -5  -9  12    5.15   10.32   0
   5   9 -12   -2.26    8.86   0
   4   9 -12  158.43   13.63   0
   4  -9 -12  163.55   11.68   0
  -4  -9  12  144.20   11.59   0
  -4   9  12  157.86   14.43   0
  -3   9  12  324.04   15.17   0
  -3  -9  12  329.75   12.44   0
   3  -9 -12  372.77   12.63   0
   3   9 -12  302.12   11.10   0
   2   9 -12   85.45   11.04   0
  -2   9  12   94.52   11.21   0
  -2  -9  12   87.39   11.11   0
   2  -9 -12   83.06    8.01   0
  -1  -9  12   17.99   10.57   0
   1   9 -12    0.01    7.66   0
  -1   9  12   20.17   10.40   0
   1  -9 -12  -10.78   10.47   0
   0  -9  12  336.49    9.40   0
   0   9  12  328.94   12.31   0
   0  -9 -12  309.26    9.23   0
   0   9 -12  290.38    9.43   0
  -1   9 -12  130.02   11.05   0
  -1  -9 -12  113.95   10.90   0
   1  -9  12  129.02    8.06   0
   1   9  12  116.41    8.14   0
   2  -9  12  251.43    8.83   0
   2   9  12  263.54   10.40   0
  -2  -9 -12  268.47   11.27   0
  -2   9 -12  235.97    8.95   0
  -3   9 -12   77.36   10.59   0
   3  -9  12   76.04    7.75   0
  -3  -9 -12   64.85   10.23   0
   3   9  12   87.53    9.17   0
  -4  -9 -12  260.01   13.57   0
   4  -9  12  258.97   14.16   0
   4   9  12  254.29   10.08   0
  -4   9 -12  279.82   14.05   0
   5   9  12   12.17   14.80   0
  -5  -9 -12   18.58   10.66   0
  -5   9 -12    7.84    9.28   0
   5  -9  12   11.03    8.97   0
  -6  -9 -12   27.45   12.28   0
   6  10 -12  175.14   11.78   0
  -6  10  12  156.66   16.84   0
  -6 -10  12  125.43   10.70   0
   6 -10 -12  169.12   14.48   0
   5  10 -12  221.55   12.62   0
  -5  10  12  277.11   17.41   0
   5 -10 -12  237.83   11.50   0
  -5 -10  12  265.29   14.75   0
   4  10 -12  354.35   14.80   0
  -4 -10  12  345.47   10.23   0
   4 -10 -12  395.51   14.05   0
  -4  10  12  364.87   15.35   0
  -3  10  12   59.39    9.48   0
   3 -10 -12   52.60   10.81   0
   3  10 -12   54.29    9.50   0
  -3 -10  12   60.97    7.63   0
   2  10 -12    9.77    7.36   0
  -2 -10  12  -17.43    7.35   0
  -2  10  12    1.24   12.94   0
   2 -10 -12   -6.13    7.43   0
   1 -10 -12   40.84   10.72   0
  -1  10  12   14.94   13.46   0
   1  10 -12   13.53   10.73   0
  -1 -10  12   25.00    7.53   0
   0 -10 -12   32.30   10.33   0
   0 -10  12    2.87   10.43   0
   0  10 -12   15.04   10.38   0
   0  10  12   12.57    9.13   0
   1 -10  12   80.52    7.81   0
   1  10  12   91.58   12.77   0
  -1  10 -12   83.98    7.53   0
  -1 -10 -12   81.29    7.68   0
   2 -10  12    9.42    6.94   0
   2  10  12    0.14   12.26   0
  -2 -10 -12    8.86    6.85   0
  -2  10 -12    8.91    9.98   0
  -3  10 -12   21.47    8.89   0
   3  10  12   -3.99   12.16   0
   3 -10  12   20.46   12.59   0
  -3 -10 -12   17.58    8.77   0
   4 -10  12    6.43    9.01   0
   4  10  12   17.50   10.62   0
  -4 -10 -12   -6.81    9.06   0
  -4  10 -12   -2.59    9.19   0
  -5  10 -12   42.61   12.91   0
   5 -10  12    3.60   12.82   0
   5  10  12   31.74   12.75   0
  -5 -10 -12   38.31    9.17   0
   5 -11 -12   21.24   13.22   0
   5  11 -12   26.08   10.52   0
  -5 -11  12    7.25   12.59   0
  -5  11  12  -15.45   15.85   0
   4  11 -12   86.31   11.43   0
   4 -11 -12   57.66    9.93   0
  -4 -11  12   89.82    9.38   0
  -4  11  12   85.80   11.45   0
  -3  11  12  147.82   16.14   0
  -3 -11  12  116.77    9.73   0
   3  11 -12  106.64   11.52   0
   3 -11 -12  113.95    9.91   0
  -2  11  12   52.05   13.18   0
   2  11 -12   50.30   12.21   0
   2 -11 -12   53.78   12.08   0
  -2 -11  12   53.94   12.08   0
  -1 -11  12  469.88   10.74   0
   1  11 -12  534.45   13.37   0
  -1  11  12  546.72   15.47   0
   1 -11 -12  592.70   13.26   0
   0 -11  12  118.42    8.12   0
   0  11  12  128.78   13.24   0
   0 -11 -12  130.76   10.88   0
   0  11 -12  135.40   10.84   0
  -1  11 -12   37.56    9.15   0
   1  11  12   28.81   12.49   0
   1 -11  12   50.65    9.14   0
  -1 -11 -12   48.58    9.13   0
   2 -11  12  110.31    9.61   0
   2  11  12   85.81   15.22   0
  -2 -11 -12  105.44   13.08   0
  -2  11 -12  106.18    9.41   0
   3 -11  12   16.32    9.16   0
  -3 -11 -12   23.13   12.63   0
  -3  11 -12   28.03    9.19   0
   3  11  12   44.75   10.44   0
  -4 -11 -12   27.10    8.66   0
  -4  11 -12   22.25    9.03   0
   4  11  12   10.78   12.31   0
   4 -11  12   11.02   12.35   0
   4  12 -12  -12.28   12.72   0
  -4 -12  12   10.16   12.51   0
  -4  12  12  -11.20   18.37   0
   4 -12 -12   -3.33    9.31   0
  -3  12  12   23.73   15.26   0
   3 -12 -12   11.34    9.16   0
  -3 -12  12    5.09    9.02   0
   3  12 -12   22.89   15.08   0
  -2  12  12   72.54   11.23   0
   2  12 -12   51.86   15.50   0
  -2 -12  12   49.52    9.47   0
   2 -12 -12   56.82   13.38   0
  -1  12  12  146.35   15.74   0
   1  12 -12  122.79   13.52   0
   1 -12 -12  132.59    9.97   0
  -1 -12  12  138.02    9.70   0
   0 -12 -12   66.78    9.43   0
   0 -12  12   42.34   13.15   0
   0  12 -12   52.68   13.25   0
   0  12  12   70.14   10.79   0
  -1 -12 -12  212.98   10.54   0
   1 -12  12  174.05   10.40   0
  -1  12 -12  183.37   10.76   0
   1  12  12  233.15   11.93   0
   2 -12  12   39.91   13.16   0
   2  12  12   57.98   14.95   0
  -2 -12 -12   31.68   12.97   0
  -2  12 -12   50.18    9.45   0
   3  12  12  228.29   19.04   0
  -3 -12 -12  297.03   14.13   0
   3 -12  12  219.28   14.59   0
  -3  12 -12  204.10   11.13   0
  -2  13  12   20.02   17.90   0
  -2 -13  12   12.43    8.93   0
   2  13 -12   29.24   18.26   0
   2 -13 -12   17.84    9.21   0
  -1 -13  12    6.91    8.60   0
   1 -13 -12   -6.64   12.71   0
  -1  13  12  -10.72   12.67   0
   1  13 -12    3.61    8.99   0
   0 -13  12    5.45    8.80   0
   0  13 -12   -2.75    8.95   0
   0 -13 -12    0.16    9.10   0
   0  13  12   40.47   17.41   0
   1 -13  12   -3.64    9.10   0
  -1  13 -12   19.97    9.07   0
   1  13  12   19.21   12.37   0
  -1 -13 -12   11.14   11.03   0
   5   0 -13   94.24   10.50   0
   5   0 -13   93.27   10.94   0
   4   0 -13   -1.96    9.29   0
   3   0 -13  398.30   12.63   0
   2   0 -13   -0.67   13.75   0
   1   0 -13   12.98    9.20   0
   0   0 -13    0.22    9.12   0
  -1   0 -13 4401.69   26.40   0
  -2   0 -13    8.49    8.58   0
  -3   0 -13   93.33   10.70   0
  -4   0 -13  -14.35    7.25   0
  -5   0 -13  518.47    9.63   0
  -6   0 -13   -2.63    8.12   0
  -7   0 -13   24.08   14.14   0
  -8   0 -13  -23.10   16.68   0
  -9   1  13    5.59   18.59   0
  -8   1  13    6.91   13.05   0
   6  -1 -13   71.37   24.08   0
   5   1 -13   83.92   12.49   0
   5   1 -13   93.82   10.76   0
   5  -1 -13   95.26    9.97   0
   5  -1 -13   88.24   10.68   0
   4  -1 -13  476.47   13.95   0
   4  -1 -13  477.25   13.27   0
   4   1 -13  478.26   13.92   0
   3   1 -13 1695.37   44.62   0
   3  -1 -13 1843.07   19.81   0
   2   1 -13 2186.67   20.32   0
   1   1 -13  217.14    8.59   0
   1  -1 -13  217.80   12.56   0
   0   1 -13 1600.18   16.65   0
   0  -1 -13 1585.99   18.21   0
  -1  -1 -13  791.76   13.81   0
  -1   1 -13  756.26   13.05   0
  -2  -1 -13   36.72    6.53   0
  -2   1 -13   38.58    6.67   0
  -3   1 -13   20.80    6.35   0
  -3  -1 -13   19.89   10.73   0
  -4   1 -13   45.32    7.81   0
  -4  -1 -13   31.21    7.35   0
  -5   1 -13  785.99   10.82   0
  -5  -1 -13  828.90   13.07   0
  -6   1 -13  178.23    9.17   0
  -6  -1 -13  220.56   12.43   0
  -7  -1 -13   41.39    9.91   0
  -7   1 -13   -1.53   14.13   0
  -8  -1 -13  139.15   17.06   0
  -8   1 -13  116.44   12.30   0
  -9   2  13    3.48   15.19   0
  -8   2  13   15.43   16.08   0
  -7   2  13  107.63   22.64   0
   6  -2 -13  670.20   22.76   0
   6  -2 -13  709.07   21.45   0
   5  -2 -13   51.37   12.42   0
   5   2 -13   49.03   12.32   0
   5  -2 -13   49.27   11.23   0
   4  -2 -13  695.17   15.04   0
   4   2 -13  692.40   21.17   0
   3   2 -13  124.90   13.56   0
   3  -2 -13  132.94   10.42   0
   2   2 -13  527.25   12.66   0
   1   2 -13  165.65    8.01   0
   1  -2 -13  171.09   12.27   0
   0   2 -13  761.77   13.22   0
   0  -2 -13  722.96   13.32   0
  -1   2 -13 1525.48   16.09   0
  -1  -2 -13 1534.84   15.91   0
  -2  -2 -13   21.35    8.91   0
  -2   2 -13   27.79    6.56   0
  -3  -2 -13   87.05    8.28   0
  -3   2 -13   95.30    9.58   0
  -4   2 -13   31.29    7.82   0
  -4  -2 -13   29.67    7.29   0
  -5  -2 -13  119.49    7.76   0
  -5   2 -13  153.52   11.04   0
  -6   2 -13  291.41    9.68   0
  -6  -2 -13  300.33   13.10   0
  -7  -2 -13   17.44   14.55   0
  -7   2 -13   27.54   14.25   0
  -8   2 -13    6.07   11.77   0
  -8  -2 -13    1.83   10.91   0
  -9   3  13  173.30   23.94   0
  -8   3  13  183.26   20.58   0
  -7   3  13   78.79   19.32   0
   6  -3 -13   -0.91   11.32   0
   5  -3 -13   85.11   12.69   0
   5   3 -13   90.97   11.67   0
   4  -3 -13  132.31   10.60   0
   4   3 -13  147.26   12.82   0
   3  -3 -13  898.21   13.33   0
   3   3 -13  839.35   17.43   0
   2   3 -13  344.08    9.51   0
   2  -3 -13  332.68   11.43   0
  -2  -3  13  315.44    9.39   0
   1   3 -13   45.78    7.04   0
  -1  -3  13   32.16    9.70   0
   1  -3 -13   40.56   10.70   0
   0  -3  13  105.99    9.67   0
   0   3 -13  126.60    9.78   0
   0  -3 -13  113.32   10.45   0
   1  -3  13  843.20   13.12   0
  -1  -3 -13  862.24   12.55   0
  -1   3 -13  860.82   11.62   0
  -2  -3 -13 2209.39   17.75   0
   2  -3  13 2097.94   16.26   0
  -2   3 -13 2201.03   16.49   0
  -3  -3 -13 2133.90   16.69   0
  -3   3 -13 2072.86   16.01   0
  -4  -3 -13  814.52   11.36   0
  -4   3 -13  848.57   14.33   0
  -5  -3 -13   62.10   10.90   0
  -5   3 -13   61.30    7.62   0
  -6  -3 -13   10.88   11.96   0
  -6   3 -13   17.86    7.19   0
  -7   3 -13   27.69   10.01   0
  -7  -3 -13   15.05   10.27   0
  -9   4  13   19.09   21.34   0
  -8   4  13   62.51   18.93   0
  -7   4  13   22.10   15.19   0
   7  -4 -13   17.80   13.00   0
   6   4 -13  174.73   11.61   0
  -6   4  13  157.01   19.76   0
   6  -4 -13  166.72   13.17   0
   5   4 -13 1022.75   18.19   0
   5  -4 -13 1018.48   18.69   0
   4   4 -13  367.67   14.68   0
   4  -4 -13  355.05   12.02   0
  -4  -4  13  337.66   10.21   0
  -3  -4  13   47.93    9.11   0
   3   4 -13   46.87    8.99   0
   3  -4 -13   38.37    7.00   0
  -3   4  13   50.35   16.52   0
   2  -4 -13  719.41   13.44   0
   2   4 -13  683.80   13.76   0
  -2  -4  13  705.45   11.82   0
  -2   4  13  715.90   17.21   0
   1   4 -13  749.97   11.77   0
   1  -4 -13  793.68   11.81   0
  -1  -4  13  809.61   11.98   0
  -1   4  13  759.72   15.82   0
   0  -4  13   33.09    9.09   0
   0   4  13   46.11    7.02   0
   0   4 -13   46.49    6.77   0
   0  -4 -13   42.99    9.96   0
   1  -4  13    6.73    6.30   0
  -1   4 -13   13.13    6.39   0
  -1  -4 -13    9.74    9.17   0
  -2  -4 -13   82.32   11.66   0
   2  -4  13   67.96    6.95   0
  -2   4 -13   92.30    9.59   0
  -3   4 -13   16.74    7.77   0
  -3  -4 -13   15.34   10.62   0
   3  -4  13    1.96   11.09   0
  -4   4 -13  161.69   11.07   0
  -4  -4 -13  142.77   10.94   0
  -5  -4 -13  130.99    9.21   0
  -5   4 -13  132.57   10.62   0
  -6   4 -13   72.21    7.47   0
  -6  -4 -13   80.91   12.21   0
  -7   4 -13  263.93   11.17   0
  -7  -4 -13  340.12   15.59   0
  -8   5  13    1.88   13.95   0
   8  -5 -13   -1.17   17.58   0
   7   5 -13    4.65   11.82   0
   7  -5 -13    3.06   10.43   0
  -7   5  13    6.65   14.51   0
  -6   5  13  154.08   16.96   0
   6   5 -13  182.89   13.78   0
   6  -5 -13  155.69   12.51   0
   5   5 -13  317.10   12.89   0
   5  -5 -13  341.95   13.82   0
  -5  -5  13  338.68   13.62   0
  -5   5  13  300.46   17.95   0
  -4  -5  13  807.32   13.98   0
   4   5 -13  821.15   16.62   0
   4  -5 -13  893.17   16.47   0
  -4   5  13  788.12   22.74   0
   3   5 -13  943.63   17.57   0
   3  -5 -13  939.21   12.97   0
  -3  -5  13  972.76   15.33   0
  -3   5  13  988.86   20.78   0
   2   5 -13  322.69   11.62   0
  -2  -5  13  315.72    9.27   0
  -2   5  13  313.16   14.56   0
   2  -5 -13  311.65    8.90   0
  -1  -5  13 2246.66   17.58   0
   1  -5 -13 2311.19   18.79   0
   1   5 -13 2139.55   17.25   0
  -1   5  13 2291.78   23.59   0
   0  -5  13   50.23    9.45   0
   0   5 -13   49.69    6.77   0
   0   5  13   61.95    8.51   0
   0  -5 -13   70.75   12.35   0
   1  -5  13  180.73    9.96   0
  -1  -5 -13  190.53   12.47   0
  -1   5 -13  166.74    9.94   0
   1   5  13  180.80    9.23   0
  -2  -5 -13  188.63   11.96   0
   2  -5  13  155.57    9.80   0
  -2   5 -13  143.83    7.29   0
   2   5  13  165.38    9.16   0
  -3   5 -13   91.21    8.07   0
   3  -5  13   87.92   10.91   0
  -3  -5 -13   97.54    7.89   0
  -4   5 -13    6.95    7.30   0
   4  -5  13   10.42   10.04   0
  -4  -5 -13   19.69    6.75   0
  -5  -5 -13  125.63   12.50   0
  -5   5 -13  121.16   10.54   0
  -6   5 -13   94.27    9.25   0
  -6  -5 -13   92.15    8.72   0
  -7  -5 -13   81.47   10.65   0
  -7   5 -13   63.58    9.71   0
  -8   6  13   54.37   14.15   0
   8  -6 -13   71.08   16.30   0
   7  -6 -13  -10.98   13.43   0
  -7   6  13    2.85   13.54   0
   7   6 -13    4.79   10.05   0
   6   6 -13   26.13   12.31   0
  -6  -6  13   30.80   10.44   0
   6  -6 -13   36.37   10.99   0
  -5   6  13   27.82   11.00   0
   5   6 -13   19.16   10.38   0
  -5  -6  13   18.73   10.40   0
   5  -6 -13   26.20   10.98   0
   4   6 -13   12.10    7.96   0
  -4  -6  13   11.06   10.78   0
   4  -6 -13    7.17    8.11   0
  -4   6  13   10.60   11.19   0
   3  -6 -13   39.24    8.34   0
  -3  -6  13   30.36   11.34   0
  -3   6  13   20.07   11.64   0
   3   6 -13   17.88   11.80   0
  -2   6  13  122.45   12.44   0
  -2  -6  13  131.18    9.93   0
   2   6 -13  106.08    7.53   0
   2  -6 -13  108.69    9.47   0
  -1  -6  13  432.79   11.37   0
   1  -6 -13  386.05   11.35   0
   1   6 -13  408.83   11.29   0
  -1   6  13  416.49   14.08   0
   0  -6  13  757.96   12.95   0
   0  -6 -13  705.84   12.60   0
   0   6  13  758.57   15.42   0
   0   6 -13  720.05   12.70   0
  -1   6 -13  147.62   10.12   0
   1   6  13  187.07    9.34   0
  -1  -6 -13  169.67    9.43   0
   1  -6  13  175.75   10.21   0
  -2  -6 -13  515.33   10.87   0
   2  -6  13  526.53   10.44   0
   2   6  13  559.08   13.38   0
  -2   6 -13  533.42   13.16   0
  -3   6 -13   56.06   10.93   0
   3  -6  13   70.07    7.93   0
  -3  -6 -13   76.89   10.47   0
   3   6  13   74.91    7.64   0
  -4  -6 -13  268.81   10.08   0
  -4   6 -13  238.02    8.84   0
   4  -6  13  260.21    8.75   0
   5  -6  13   11.35    7.01   0
  -5  -6 -13   38.83   12.00   0
  -5   6 -13    8.66   10.21   0
  -6  -6 -13   11.99   10.40   0
  -6   6 -13    2.77   12.56   0
  -7  -6 -13    7.58   11.86   0
  -7   6 -13    1.91    9.17   0
  -8   7  13  123.50   20.47   0
   8   7 -13  124.29   18.37   0
   8  -7 -13  112.25   16.03   0
   7   7 -13   28.98   11.02   0
   7  -7 -13   23.29   13.75   0
   6   7 -13  608.87   12.84   0
  -6   7  13  545.93   18.36   0
  -6  -7  13  569.33   15.88   0
   6  -7 -13  561.42   15.34   0
   5   7 -13   16.03    8.81   0
  -5  -7  13   14.84    9.97   0
   5  -7 -13   19.77   10.64   0
  -5   7  13   -0.48   13.23   0
   4   7 -13  196.57   11.76   0
   4  -7 -13  206.39    9.07   0
  -4   7  13  180.76   12.60   0
  -4  -7  13  193.84    9.10   0
  -3   7  13   18.87   10.92   0
  -3  -7  13    6.34    7.58   0
   3   7 -13    6.69   10.86   0
   3  -7 -13   -5.13   11.05   0
  -2   7  13  123.28   11.83   0
   2  -7 -13  127.18   11.66   0
   2   7 -13  126.65    8.87   0
  -2  -7  13  134.56   11.60   0
  -1  -7  13  198.34    8.90   0
  -1   7  13  205.47   12.00   0
   1  -7 -13  188.08    8.86   0
   1   7 -13  206.90   12.02   0
   0  -7 -13  704.38   11.59   0
   0   7 -13  739.63   11.61   0
   0   7  13  693.95   12.30   0
   0  -7  13  767.61   14.64   0
  -1  -7 -13   76.15    8.10   0
  -1   7 -13   83.79    8.31   0
   1  -7  13   92.51    8.26   0
   1   7  13   97.57    8.44   0
  -2  -7 -13  279.04    9.31   0
   2   7  13  304.14    9.11   0
   2  -7  13  293.74    9.17   0
  -2   7 -13  288.00    9.11   0
   3   7  13   11.51    9.95   0
  -3   7 -13   21.16   10.17   0
  -3  -7 -13   13.87    7.19   0
   3  -7  13   16.95    7.24   0
  -4  -7 -13  582.70   11.56   0
  -4   7 -13  528.75   10.34   0
   4  -7  13  543.93   10.40   0
  -5  -7 -13  -10.24   12.41   0
  -5   7 -13  -22.48   13.10   0
   5  -7  13    2.83    8.80   0
  -6   7 -13  200.82   10.65   0
   6  -7  13  183.17   10.42   0
  -6  -7 -13  241.17   11.67   0
   7   8 -13    4.05   10.81   0
  -7  -8  13   18.85   12.91   0
   7  -8 -13   25.63   13.71   0
   6   8 -13   88.69   15.60   0
  -6  -8  13   70.96   13.51   0
   6  -8 -13   92.23   14.01   0
  -6   8  13   79.03   16.47   0
   5   8 -13  266.67   13.94   0
   5  -8 -13  240.06   12.34   0
  -5  -8  13  241.49   11.93   0
  -5   8  13  242.32   15.15   0
   4   8 -13   50.95    9.44   0
  -4  -8  13   68.45   10.58   0
  -4   8  13   54.54   13.54   0
   4  -8 -13   41.49   11.09   0
   3  -8 -13   10.95   10.85   0
  -3   8  13   -0.04   10.73   0
  -3  -8  13    5.47    7.59   0
   3   8 -13   -1.38   10.70   0
   2  -8 -13  311.63    9.31   0
   2   8 -13  267.94    9.46   0
  -2  -8  13  300.30    9.54   0
  -2   8  13  283.17   12.46   0
  -1  -8  13  279.06   12.13   0
   1  -8 -13  245.57   11.70   0
  -1   8  13  252.18   12.05   0
   1   8 -13  262.26   12.08   0
   0   8 -13  304.19   12.26   0
   0  -8  13  329.58    9.50   0
   0  -8 -13  297.95    9.32   0
   0   8  13  292.45    9.50   0
   1  -8  13   37.07    7.74   0
   1   8  13   38.17    7.65   0
  -1   8 -13   43.51   10.75   0
  -1  -8 -13   47.73   10.51   0
   2  -8  13  122.59    7.94   0
   2   8  13  118.13    7.94   0
  -2  -8 -13  110.04   10.87   0
  -2   8 -13  105.78    8.03   0
   3   8  13    9.90   12.20   0
   3  -8  13   14.45    7.12   0
  -3   8 -13  -12.63   10.04   0
  -3  -8 -13    1.22    8.80   0
   4   8  13  383.01   10.79   0
  -4   8 -13  376.39    9.99   0
  -4  -8 -13  369.44   11.02   0
   4  -8  13  388.84   12.25   0
  -5  -8 -13   -5.65   10.53   0
  -5   8 -13   -2.74    9.14   0
   5  -8  13    3.64   12.52   0
  -6   8 -13    0.10   12.70   0
   6  -8  13    8.60   12.29   0
  -6  -8 -13  -19.85   12.32   0
   7  -9 -13    1.19   14.84   0
  -7  -9  13    3.06   13.93   0
   7   9 -13    9.54   17.60   0
   6  -9 -13    7.15    9.60   0
   6   9 -13   -4.95   15.08   0
  -6   9  13   -0.63   15.75   0
  -6  -9  13   -2.72   12.88   0
  -5   9  13   34.02   13.57   0
   5  -9 -13   37.98    9.85   0
  -5  -9  13   33.32   13.26   0
   5   9 -13   32.08   14.46   0
   4   9 -13  341.46   14.74   0
  -4  -9  13  308.51   10.14   0
   4  -9 -13  353.37   12.71   0
  -4   9  13  328.32   15.26   0
   3  -9 -13  223.63   11.95   0
  -3   9  13  197.94   14.68   0
  -3  -9  13  199.97    8.91   0
   3   9 -13  197.93   10.47   0
  -2   9  13  356.89   11.66   0
   2  -9 -13  332.65    9.49   0
  -2  -9  13  358.77    9.75   0
   2   9 -13  333.06    9.44   0
  -1  -9  13  666.89   13.49   0
   1  -9 -13  606.13   10.84   0
   1   9 -13  645.37   13.61   0
  -1   9  13  651.51   16.09   0
   0  -9 -13   -5.78   10.18   0
   0   9 -13   17.68   10.36   0
   0   9  13   10.32   12.69   0
   0  -9  13    2.85    7.53   0
  -1  -9 -13    8.57    6.94   0
   1  -9  13    9.47    7.19   0
   1   9  13   -5.61    9.15   0
  -1   9 -13    9.51    7.24   0
   2  -9  13  468.37   12.49   0
  -2  -9 -13  452.58   12.19   0
   2   9  13  513.70   11.31   0
  -2   9 -13  448.84    9.96   0
  -3  -9 -13  279.38   11.40   0
   3  -9  13  255.36    9.05   0
  -3   9 -13  266.77    8.84   0
   3   9  13  307.14   13.63   0
   4  -9  13   44.50   12.61   0
   4   9  13   45.96   10.41   0
  -4  -9 -13   39.80   10.79   0
  -4   9 -13   54.80   12.93   0
   5  -9  13   14.88   12.45   0
  -5   9 -13    9.32    8.96   0
  -5  -9 -13   13.43   10.64   0
  -6  10  13   95.24   18.87   0
   6 -10 -13   68.17   13.84   0
   6  10 -13   85.94   18.22   0
  -6 -10  13   58.97    9.95   0
   5  10 -13  101.38   11.28   0
  -5  10  13  104.42   16.54   0
   5 -10 -13   99.26   10.36   0
  -5 -10  13  120.85   13.43   0
  -4 -10  13  187.92   13.88   0
   4  10 -13  190.54   11.77   0
  -4  10  13  152.03   10.88   0
   4 -10 -13  161.61   14.06   0
  -3  10  13   -3.39    9.03   0
   3  10 -13   -6.07   12.68   0
   3 -10 -13   -0.35    7.44   0
  -3 -10  13   12.94   10.11   0
  -2  10  13   25.39    9.53   0
   2 -10 -13    9.16    7.69   0
  -2 -10  13   11.15   10.62   0
   2  10 -13   27.00    7.54   0
   1  10 -13  341.26    9.89   0
  -1  10  13  388.85   14.82   0
   1 -10 -13  349.86    9.64   0
  -1 -10  13  350.38    9.98   0
   0 -10  13    5.56   10.28   0
   0  10  13    3.94   12.73   0
   0  10 -13   17.35    7.22   0
   0 -10 -13    0.13    7.17   0
  -1 -10 -13    3.91   10.14   0
  -1  10 -13   27.35    9.90   0
   1  10  13   20.25   12.26   0
   1 -10  13   19.80   10.03   0
   2 -10  13    2.12    7.09   0
   2  10  13    6.90    8.66   0
  -2 -10 -13   -4.62    7.03   0
  -2  10 -13    6.60    7.15   0
   3 -10  13  -13.21    9.07   0
  -3  10 -13   27.85   12.68   0
  -3 -10 -13    6.38    8.56   0
   3  10  13   13.26   10.24   0
  -4 -10 -13    4.51   11.97   0
   4  10  13    4.40   10.19   0
  -4  10 -13    8.80   12.80   0
   4 -10  13  -23.37    9.14   0
   5  11 -13   24.83   12.87   0
  -5  11  13   14.18   13.36   0
   5 -11 -13   28.57   13.09   0
  -5 -11  13   10.93    8.95   0
   4  11 -13   44.37   15.58   0
   4 -11 -13   69.29   13.49   0
  -4  11  13   47.64   11.09   0
  -4 -11  13   52.85    9.44   0
  -3  11  13  114.10   16.10   0
   3  11 -13  130.77   15.81   0
   3 -11 -13  112.46    9.89   0
  -3 -11  13  123.35   13.37   0
  -2 -11  13  206.68   13.74   0
   2 -11 -13  219.40   10.40   0
  -2  11  13  197.82   12.23   0
   2  11 -13  208.14   10.33   0
  -1  11  13   -7.01   12.67   0
   1 -11 -13   12.70    9.08   0
   1  11 -13   -5.96    9.33   0
  -1 -11  13    3.68    9.10   0
   0  11 -13  105.15    9.72   0
   0 -11  13  103.06   13.10   0
   0  11  13  111.63   12.70   0
   0 -11 -13   92.27    9.66   0
  -1 -11 -13   80.29    9.58   0
  -1  11 -13   89.21    9.62   0
   1 -11  13  110.14   12.71   0
   1  11  13   89.32   10.85   0
   2  11  13   58.20   10.60   0
  -2 -11 -13   40.58    9.09   0
  -2  11 -13   40.88   12.96   0
   2 -11  13   31.91    9.25   0
   3  11  13  275.08   16.09   0
   3 -11  13  284.35   13.96   0
  -3  11 -13  288.40   10.66   0
  -3 -11 -13  172.91   10.85   0
   4  11  13    4.26   12.20   0
   4 -11  13    0.50   10.76   0
  -4  11 -13  -18.31   10.98   0
  -4 -11 -13   10.54   10.49   0
   4  12 -13   62.99   18.08   0
   4 -12 -13   33.32   14.51   0
  -4 -12  13   53.15   14.12   0
  -4  12  13   46.46   13.10   0
  -3  12  13    2.63   10.62   0
   3 -12 -13   -1.00   12.96   0
  -3 -12  13   -4.64    8.89   0
   3  12 -13   13.62   10.71   0
   2 -12 -13   46.37    9.54   0
  -2 -12  13   49.34    9.24   0
  -2  12  13   56.68   11.11   0
   2  12 -13   48.74   10.96   0
   1 -12 -13    2.62    9.02   0
  -1  12  13   -1.94   14.94   0
  -1 -12  13  -16.81   12.70   0
   1  12 -13   -7.39    9.27   0
   0 -12 -13   43.71    9.30   0
   0  12 -13   48.39    9.56   0
   0  12  13   72.82   10.85   0
   0 -12  13   63.05    9.26   0
  -1  12 -13  177.94   10.31   0
   1  12  13  232.60   15.97   0
   1 -12  13  151.84   10.30   0
  -1 -12 -13  211.40   10.50   0
   2 -12  13   96.79    9.60   0
   2  12  13   93.44   12.99   0
  -2 -12 -13   62.91    9.81   0
  -2  12 -13   93.38   13.38   0
   1  13 -13   56.06   14.29   0
   1 -13 -13   41.59   11.10   0
  -1 -13  13   56.79   13.89   0
  -1  13  13   37.90   12.82   0
   0  13 -13   -3.65   10.52   0
   0  13  13    9.36   12.14   0
   5   0 -14    3.11   10.85   0
   5   0 -14   -3.43   11.30   0
   4   0 -14 2512.18   24.47   0
   3   0 -14    7.53    9.03   0
   2   0 -14  479.94   19.99   0
   1   0 -14    3.67    9.03   0
   0   0 -14 3830.16   25.94   0
  -1   0 -14   -6.03    9.10   0
  -2   0 -14 1288.05   14.07   0
  -3   0 -14    4.93   10.27   0
  -4   0 -14  399.18   11.75   0
  -5   0 -14   -5.02    8.44   0
  -6   0 -14   68.29   11.49   0
  -7   0 -14   24.39    9.71   0
   6  -1 -14  260.68   19.51   0
   6  -1 -14  260.78   20.58   0
   5   1 -14  306.56   14.67   0
   5  -1 -14  320.00   14.60   0
   5  -1 -14  336.84   13.99   0
   4  -1 -14  887.42   15.61   0
   4   1 -14  872.36   16.39   0
   4  -1 -14  839.03   16.37   0
   3  -1 -14  414.77   12.08   0
   3   1 -14  390.03   31.96   0
   2  -1 -14  521.77   12.40   0
   2   1 -14  501.58   10.64   0
   1   1 -14  488.12   12.07   0
   1  -1 -14  499.50   14.92   0
   0   1 -14 3025.59   19.52   0
   0  -1 -14 3106.99   25.52   0
  -1   1 -14   39.48    6.93   0
  -1  -1 -14   47.18    9.31   0
  -2  -1 -14  393.22   10.03   0
  -2   1 -14  386.35   10.97   0
  -3   1 -14   51.54    8.89   0
  -3  -1 -14   55.56   10.56   0
  -4  -1 -14    0.58   10.05   0
  -4   1 -14   11.06    9.78   0
  -5  -1 -14  164.89    9.14   0
  -5   1 -14  129.24    9.23   0
  -6   1 -14   80.56    8.50   0
  -6  -1 -14   67.75    8.60   0
  -7   1 -14  209.67   10.82   0
  -7  -1 -14  223.74   14.72   0
   6  -2 -14  147.84   12.34   0
   6  -2 -14  156.39   15.82   0
   5  -2 -14  563.33   15.28   0
   5  -2 -14  518.53   15.92   0
   5   2 -14  512.39   16.95   0
   4   2 -14  117.11   15.29   0
   4  -2 -14  121.22    7.93   0
   3  -2 -14   67.26    9.57   0
   3   2 -14   64.01   15.65   0
   2   2 -14 1278.79   14.67   0
   1  -2 -14 1110.35   20.00   0
   1   2 -14 1082.10   13.15   0
   0   2 -14   25.60    9.06   0
   0  -2 -14   23.18    9.48   0
  -1   2 -14  174.09   10.12   0
  -1  -2 -14  199.41   10.45   0
  -2  -2 -14   26.00    7.84   0
  -2   2 -14   31.32    6.59   0
  -3  -2 -14  619.60   10.67   0
  -3   2 -14  622.61   12.00   0
  -4   2 -14 1040.56   12.50   0
  -4  -2 -14 1083.75   14.36   0
  -5   2 -14  357.97   11.92   0
  -5  -2 -14  368.05   13.23   0
  -6   2 -14   56.58    8.46   0
  -6  -2 -14   61.78    8.62   0
  -7  -2 -14  186.89   10.81   0
  -7   2 -14  205.70   14.80   0
  -9   3  14  161.30   28.29   0
   7  -3 -14    2.20   15.20   0
   7  -3 -14   -0.09   16.02   0
   6  -3 -14  121.39   12.86   0
   6   3 -14  126.85   20.60   0
   5   3 -14  255.72   15.39   0
   5  -3 -14  253.32   13.42   0
   4   3 -14   83.67   12.56   0
   4  -3 -14   77.85    7.36   0
   3   3 -14    8.81   12.01   0
   3  -3 -14    8.44    9.09   0
   2   3 -14  184.83    8.20   0
   2  -3 -14  190.60    8.04   0
   1   3 -14    8.34    6.52   0
   1  -3 -14   13.25    9.96   0
   0   3 -14   57.12    6.79   0
   0  -3 -14   50.63    9.78   0
   0  -3  14   66.56    6.78   0
  -1   3 -14  356.99   10.79   0
  -1  -3 -14  355.70   10.54   0
  -2  -3 -14 1899.66   16.80   0
  -2   3 -14 1915.69   16.86   0
  -3   3 -14 1009.67   15.35   0
  -3  -3 -14  977.66   12.71   0
  -4  -3 -14  311.41   11.50   0
  -4   3 -14  334.73   11.93   0
  -5  -3 -14   26.43    8.36   0
  -5   3 -14   15.48   10.03   0
  -6   3 -14    7.09   11.26   0
  -6  -3 -14    5.61    8.36   0
  -7  -3 -14  140.53   10.84   0
  -7   3 -14  148.15   14.69   0
  -8   4  14   16.35   26.70   0
   7  -4 -14   54.98   13.69   0
   6   4 -14  168.04   13.81   0
   6  -4 -14  165.68   12.64   0
   5  -4 -14   35.78   11.66   0
   5   4 -14   36.81   10.83   0
   4   4 -14  191.04   12.88   0
   4  -4 -14  173.07    9.62   0
   3   4 -14  172.00   10.19   0
  -3  -4  14  188.12   10.42   0
   3  -4 -14  166.71    7.96   0
   2  -4 -14  696.49   11.50   0
   2   4 -14  671.88   11.32   0
  -2  -4  14  692.05   11.53   0
  -1  -4  14 2697.76   19.01   0
   1   4 -14 2565.76   18.60   0
   1  -4 -14 2718.20   18.69   0
   0  -4  14   86.75    9.30   0
   0  -4 -14   75.24   12.36   0
   0   4 -14   78.51    6.91   0
  -1   4 -14    7.06    6.39   0
   1  -4  14   11.01    8.71   0
  -1  -4 -14   29.30   11.37   0
  -2   4 -14  178.56    7.60   0
   2  -4  14  194.40    9.76   0
  -2  -4 -14  185.39   11.99   0
  -3   4 -14   43.84   10.91   0
   3  -4  14   45.97    7.76   0
  -3  -4 -14   50.23    7.50   0
  -4  -4 -14   53.39    9.95   0
  -4   4 -14   47.67    7.62   0
  -5   4 -14  195.96    8.30   0
  -5  -4 -14  193.03    9.36   0
  -6   4 -14  209.63   13.70   0
  -6  -4 -14  234.56   14.00   0
  -7  -4 -14    9.57   14.35   0
  -7   4 -14   14.18   12.46   0
  -8   5  14   92.66   24.74   0
   8  -5 -14   86.61   18.74   0
   8  -5 -14   92.74   19.59   0
   7  -5 -14   23.91   13.41   0
  -7   5  14   23.29   20.00   0
   7   5 -14   29.68    8.66   0
  -7   5  14   25.68   20.70   0
   6  -5 -14  148.38   12.40   0
   6   5 -14  177.59   13.56   0
   5   5 -14   10.70   10.44   0
   5  -5 -14   13.88   10.86   0
   4  -5 -14  528.25   14.29   0
   4   5 -14  502.58   14.69   0
  -4  -5  14  530.87   14.54   0
  -4   5  14  506.39   22.94   0
  -3   5  14  753.98   19.40   0
  -3  -5  14  694.93   11.81   0
   3  -5 -14  702.16   11.50   0
   3   5 -14  693.69   16.21   0
   2   5 -14  409.17    9.89   0
  -2  -5  14  450.52   12.02   0
   2  -5 -14  418.16    9.73   0
  -2   5  14  463.54   15.55   0
  -1  -5  14   21.29    6.59   0
   1  -5 -14   24.97    6.56   0
   1   5 -14   18.24    6.72   0
  -1   5  14   26.59   11.71   0
   0  -5  14   11.69    8.98   0
   0  -5 -14   16.45   11.90   0
   0   5 -14   10.87    6.32   0
   0   5  14   23.63   11.22   0
  -1   5 -14  287.24   10.51   0
   1   5  14  332.40   12.84   0
   1  -5  14  308.37    8.41   0
  -1  -5 -14  307.68   10.24   0
  -2   5 -14  386.75    9.76   0
   2  -5  14  415.47    9.68   0
  -2  -5 -14  411.09   12.76   0
  -3  -5 -14  404.54    9.73   0
   3  -5  14  391.99   12.04   0
  -3   5 -14  349.08    9.33   0
   4  -5  14   35.06    7.20   0
  -4  -5 -14   32.89    8.88   0
  -4   5 -14   29.31    7.47   0
  -5  -5 -14   -4.93   11.75   0
  -5   5 -14    3.85    7.06   0
  -6   5 -14  186.93   10.52   0
  -6  -5 -14  243.02   15.37   0
  -7   5 -14    4.23    8.73   0
  -7  -5 -14   -4.14   11.90   0
   8  -6 -14   34.06   13.38   0
  -8   6  14   39.12   20.70   0
   7   6 -14  168.44   15.54   0
   7  -6 -14  160.96   14.63   0
  -7   6  14  144.92   18.68   0
  -7   6  14  148.74   20.94   0
  -6   6  14   57.44   18.66   0
   6   6 -14   61.91   12.55   0
   6  -6 -14   60.56   10.92   0
  -5   6  14  164.88   17.94   0
   5   6 -14  174.92   13.83   0
   5  -6 -14  158.02    9.15   0
  -5  -6  14  155.73   11.71   0
   4   6 -14  131.82    9.03   0
  -4   6  14  129.95   14.60   0
  -4  -6  14  155.18   11.73   0
   4  -6 -14  125.69   12.00   0
   3   6 -14  362.23   13.36   0
  -3  -6  14  379.11   10.40   0
   3  -6 -14  367.17   10.34   0
  -3   6  14  358.79   14.47   0
  -2  -6  14   80.12    8.49   0
  -2   6  14   89.19    8.65   0
   2   6 -14  100.49   11.74   0
   2  -6 -14   85.62    8.32   0
  -1   6  14  212.36    9.63   0
  -1  -6  14  211.56    8.03   0
   1  -6 -14  183.37    7.69   0
   1   6 -14  196.93    8.13   0
   0  -6 -14  -16.42   11.22   0
   0  -6  14    7.52   10.08   0
   0   6 -14   -0.86    8.11   0
   0   6  14   -2.32   11.23   0
   1  -6  14 1838.39   15.57   0
  -1   6 -14 1777.44   17.85   0
  -1  -6 -14 1825.25   19.14   0
   1   6  14 1781.28   18.31   0
   2  -6  14   47.55   10.93   0
  -2   6 -14   59.12   10.93   0
   2   6  14   70.80   10.58   0
  -2  -6 -14   62.93    7.82   0
  -3   6 -14    7.75   10.25   0
   3  -6  14    4.69    7.16   0
  -3  -6 -14    1.09    7.05   0
  -4   6 -14  117.65   10.57   0
  -4  -6 -14  124.87    9.56   0
   4  -6  14  111.34   10.64   0
   5  -6  14  142.52    8.15   0
  -5  -6 -14  148.99   12.71   0
  -5   6 -14  126.16    8.14   0
  -6   6 -14  123.97    9.81   0
  -6  -6 -14  141.78   10.64   0
  -7   7  14   52.52   16.45   0
   7  -7 -14   60.78   14.10   0
   7   7 -14   63.37   10.90   0
  -7   7  14   49.48   16.70   0
  -6   7  14    3.23   12.79   0
  -6  -7  14    1.45    9.96   0
   6   7 -14    0.49   12.43   0
   6  -7 -14    0.02   13.37   0
  -5   7  14   25.25   16.16   0
   5  -7 -14   28.97    7.59   0
  -5  -7  14   16.95   10.31   0
   5   7 -14   24.02   12.74   0
  -4  -7  14    4.09    7.38   0
   4  -7 -14   -4.07   10.61   0
  -4   7  14    6.66   11.72   0
   4   7 -14   10.22    9.26   0
  -3   7  14  572.88   17.10   0
   3  -7 -14  612.52   13.87   0
  -3  -7  14  587.61   11.48   0
   3   7 -14  504.87   11.51   0
  -2   7  14   -8.55   10.42   0
   2  -7 -14    0.29    7.41   0
   2   7 -14    8.30    7.57   0
  -2  -7  14    1.46    7.49   0
  -1  -7  14  469.20   13.03   0
   1  -7 -14  447.07   12.59   0
  -1   7  14  415.99   10.89   0
   1   7 -14  417.11   10.08   0
   0  -7  14   -9.88   11.03   0
   0  -7 -14   11.95    7.47   0
   0   7  14    4.13    7.59   0
   0   7 -14   -6.36    7.56   0
  -1   7 -14 1559.00   14.71   0
   1  -7  14 1613.04   14.89   0
  -1  -7 -14 1605.63   14.64   0
   1   7  14 1587.28   17.52   0
  -2  -7 -14   -5.39    7.19   0
   2  -7  14    1.06   10.28   0
  -2   7 -14   11.42    7.12   0
   2   7  14   -2.80    7.01   0
   3  -7  14   94.29    7.68   0
  -3   7 -14   94.38    7.72   0
  -3  -7 -14   83.82   12.69   0
   3   7  14   94.46    9.36   0
  -4  -7 -14   51.35    9.10   0
  -4   7 -14   34.73   10.65   0
   4  -7  14   39.04   10.34   0
  -5   7 -14  114.71   13.39   0
  -5  -7 -14   98.75   15.31   0
   5  -7  14  111.64    9.70   0
  -6  -7 -14   30.94   12.23   0
  -6   7 -14   -5.93   12.67   0
   6  -7  14   14.25    8.68   0
   7   8 -14  230.49   14.16   0
  -7  -8  14  182.13   18.36   0
   7  -8 -14  156.50   15.60   0
  -7   8  14  206.97   17.92   0
  -6   8  14  160.74   17.33   0
  -6  -8  14  173.17   14.28   0
   6   8 -14  182.43   11.84   0
   6  -8 -14  166.71   10.98   0
   5  -8 -14   -3.99    7.63   0
   5   8 -14   -1.89    8.89   0
  -5   8  14    1.89   12.92   0
  -5  -8  14    3.07   10.11   0
   4  -8 -14   65.31   11.08   0
  -4  -8  14   78.24   10.71   0
  -4   8  14   58.11   13.67   0
   4   8 -14   68.63   13.27   0
  -3   8  14    7.70   12.90   0
  -3  -8  14    6.35   10.44   0
   3  -8 -14    3.79    7.48   0
   3   8 -14   -1.57   12.89   0
   2   8 -14   22.91   10.56   0
  -2   8  14   14.76   10.37   0
   2  -8 -14   23.89   10.49   0
  -2  -8  14   17.42    7.33   0
   1   8 -14    5.37    7.27   0
   1  -8 -14   -1.03    7.18   0
  -1   8  14   33.91   10.39   0
  -1  -8  14   -7.23   10.52   0
   0  -8  14   -9.19    7.54   0
   0   8 -14    6.83    7.29   0
   0  -8 -14    4.56    7.18   0
   0   8  14   -3.06   10.20   0
  -1  -8 -14  100.02    7.77   0
   1  -8  14  101.85   10.78   0
  -1   8 -14  109.01    7.97   0
   1   8  14   95.21   10.41   0
   2  -8  14  302.00    9.18   0
  -2  -8 -14  312.13   10.74   0
  -2   8 -14  295.47    9.02   0
   2   8  14  310.64   10.48   0
   3   8  14  183.43    9.59   0
  -3  -8 -14  186.19    9.79   0
  -3   8 -14  171.59   11.07   0
   3  -8  14  188.77   10.98   0
   4  -8  14  178.18   10.09   0
  -4  -8 -14  156.65    9.79   0
  -4   8 -14  154.93   10.08   0
   4   8  14  153.85    9.68   0
  -5  -8 -14  182.67   11.58   0
  -5   8 -14  185.34   10.33   0
   5  -8  14  205.27   13.52   0
  -6   9  14  144.56   16.79   0
   6  -9 -14  110.85   10.94   0
   6   9 -14  143.73   15.88   0
  -6  -9  14  138.71   13.94   0
  -5  -9  14    4.62   12.72   0
  -5   9  14    9.88   15.60   0
   5  -9 -14   -4.80    9.58   0
   5   9 -14  -14.43   10.98   0
  -4  -9  14  116.59   11.25   0
   4   9 -14  100.14   13.72   0
   4  -9 -14  109.58    8.32   0
  -4   9  14  105.97   13.67   0
  -3  -9  14  260.78   11.99   0
   3  -9 -14  268.29    9.23   0
   3   9 -14  298.68   14.29   0
  -3   9  14  273.58   14.70   0
   2  -9 -14  101.49   10.83   0
   2   9 -14   93.58    8.06   0
  -2  -9  14   94.99    7.94   0
  -2   9  14  100.39   13.16   0
  -1   9  14   10.71   12.74   0
  -1  -9  14    9.24   10.49   0
   1   9 -14    0.64    7.29   0
   1  -9 -14   10.45   10.16   0
   0   9 -14    6.59    7.22   0
   0  -9 -14    7.08   10.16   0
   0  -9  14    6.46    7.27   0
   0   9  14   25.00   12.54   0
  -1   9 -14    8.58    7.15   0
   1  -9  14   -2.95   10.25   0
   1   9  14   -2.06    8.77   0
  -1  -9 -14    6.22    6.98   0
   2  -9  14   83.58    7.76   0
   2   9  14  101.12   12.62   0
  -2  -9 -14   65.38   10.39   0
  -2   9 -14   88.89   10.62   0
   3   9  14  143.18    9.27   0
   3  -9  14  105.87   13.33   0
  -3  -9 -14  129.24   12.94   0
  -3   9 -14  151.30    9.60   0
   4   9  14   13.38   10.44   0
   4  -9  14   35.17    9.13   0
  -4  -9 -14   25.82   10.65   0
  -4   9 -14   41.41   12.82   0
  -5  -9 -14    2.18   12.28   0
  -5   9 -14   -2.41    9.00   0
   5  -9  14  -12.05   12.23   0
   6 -10 -14   16.06   11.61   0
  -6  10  14   36.30   18.24   0
   6  10 -14   21.59   15.63   0
  -6 -10  14   19.82   14.12   0
   5 -10 -14   11.87   13.35   0
   5  10 -14    5.53   15.35   0
  -5 -10  14    8.69    9.22   0
  -5  10  14   26.51   15.37   0
   4  10 -14   15.25   15.20   0
  -4  10  14   14.06   15.24   0
   4 -10 -14    3.11    9.22   0
  -4 -10  14   17.51   12.69   0
   3  10 -14   34.79    9.08   0
   3 -10 -14   52.80   13.19   0
  -3 -10  14   43.96   13.09   0
  -3  10  14   44.69   13.08   0
  -2 -10  14  656.09   13.82   0
   2 -10 -14  640.99   13.67   0
  -2  10  14  606.41   16.62   0
   2  10 -14  604.63   13.75   0
   1 -10 -14  184.16    8.60   0
  -1  10  14  187.87   10.36   0
  -1 -10  14  193.52    8.64   0
   1  10 -14  223.23   11.68   0
   0 -10 -14  355.99   12.02   0
   0  10 -14  339.21   12.12   0
   0  10  14  373.96   14.27   0
   0 -10  14  354.56    9.42   0
   1 -10  14   -2.60    7.23   0
  -1 -10 -14   11.10    9.71   0
  -1  10 -14    5.18   10.06   0
   1  10  14    7.08    8.35   0
   2 -10  14    9.12   12.67   0
   2  10  14   14.99   10.15   0
  -2 -10 -14    0.43    8.71   0
  -2  10 -14   16.52    8.60   0
  -3  10 -14   11.74   12.54   0
   3  10  14    4.38   10.35   0
   3 -10  14   32.06    8.81   0
  -3 -10 -14   -0.96    8.90   0
  -4 -10 -14   17.04   11.88   0
   4  10  14   -8.35   15.95   0
   4 -10  14   -8.24    8.90   0
  -4  10 -14   13.77   12.64   0
   5 -11 -14   63.56   11.44   0
   5  11 -14   46.61   18.38   0
  -5  11  14   66.34   18.48   0
  -5 -11  14   66.03   14.41   0
  -4 -11  14   39.44   12.80   0
  -4  11  14   28.55   15.59   0
   4  11 -14   36.22   10.81   0
   4 -11 -14   33.54    9.46   0
   3  11 -14   27.09   11.14   0
  -3  11  14   33.64   15.22   0
  -3 -11  14   14.34   13.04   0
   3 -11 -14   23.19    9.14   0
  -2  11  14    9.41   15.51   0
   2 -11 -14   39.84   13.21   0
   2  11 -14    4.18   13.22   0
  -2 -11  14   19.10   13.01   0
   1  11 -14   22.71   13.01   0
   1 -11 -14    1.78    9.19   0
  -1  11  14    4.18   10.89   0
  -1 -11  14   13.39    8.96   0
   0 -11 -14    0.66    8.98   0
   0  11 -14    4.59    9.21   0
   0  11  14  -11.08   15.01   0
   0 -11  14    0.27    9.18   0
  -1  11 -14   77.92    9.55   0
   1 -11  14   72.97    9.61   0
   1  11  14   75.58   10.85   0
  -1 -11 -14   76.34   12.94   0
  -2 -11 -14  108.04    9.56   0
   2 -11  14   86.46    9.66   0
   2  11  14  103.81   15.22   0
  -2  11 -14   66.56   13.39   0
  -3  11 -14  119.03    9.64   0
   3 -11  14  122.38    9.89   0
  -3 -11 -14   94.61    9.88   0
   3  11  14  135.48   12.90   0
   3  12 -14    3.20   17.96   0
  -3  12  14   21.93   17.71   0
   3 -12 -14    2.43    9.19   0
  -3 -12  14   14.55    8.91   0
  -2  12  14   -5.62   14.95   0
   2 -12 -14   -4.78    8.93   0
   2  12 -14   10.30   14.98   0
  -2 -12  14  -28.35   12.57   0
  -1  12  14   18.92   14.87   0
   1  12 -14   27.34   12.75   0
   1 -12 -14   22.38   12.74   0
  -1 -12  14   -0.81   12.69   0
   0 -12  14   43.73   12.81   0
   0  12  14   53.21   10.59   0
   0  12 -14   44.53    9.24   0
   0 -12 -14    9.99   13.04   0
  -1  12 -14   21.79    9.24   0
   1  12  14    9.49   10.65   0
   1 -12  14   17.42    9.11   0
  -1 -12 -14   -5.59   12.85   0
   2 -12  14   88.15   14.30   0
  -2 -12 -14   69.56   11.35   0
  -2  12 -14   59.38   14.52   0
   2  12  14   55.08   17.93   0
   6   0 -15   -1.19   14.75   0
   6   0 -15    1.26   15.32   0
   5   0 -15 1396.28   23.41   0
   5   0 -15 1387.99   22.12   0
   4   0 -15    3.35    6.43   0
   3   0 -15 2124.77   20.13   0
   2   0 -15    1.47   11.25   0
   1   0 -15  507.50   14.15   0
   0   0 -15    1.54    9.19   0
  -1   0 -15  977.97   15.93   0
  -2   0 -15  -10.34    7.72   0
  -3   0 -15   -2.82    9.99   0
  -4   0 -15    8.77    9.87   0
  -5   0 -15  191.85   12.25   0
  -6   0 -15    0.43    8.15   0
  -7   0 -15  298.17   11.78   0
   6  -1 -15   75.22   14.48   0
   6   1 -15   65.01   20.39   0
   6   1 -15   69.60   18.85   0
   6  -1 -15   69.39   13.67   0
   5  -1 -15  137.32   12.76   0
   5  -1 -15  166.18   11.88   0
   5   1 -15  143.87   12.37   0
   4  -1 -15   43.12    6.95   0
   4  -1 -15   39.30    9.16   0
   4   1 -15   41.81    6.76   0
   3  -1 -15 1069.02   13.91   0
   3   1 -15 1071.97   14.31   0
   2   1 -15  506.79   10.39   0
   2  -1 -15  497.86   27.92   0
   1   1 -15  216.87    8.11   0
   1  -1 -15  206.14   11.76   0
   0   1 -15 1262.03   15.09   0
   0  -1 -15 1227.41   17.43   0
  -1   1 -15 1725.09   14.70   0
  -1  -1 -15 1818.82   19.17   0
  -2   1 -15  575.94    9.85   0
  -2  -1 -15  583.42   11.14   0
  -3  -1 -15  400.53    9.55   0
  -3   1 -15  417.99    9.70   0
  -4   1 -15   70.12    7.34   0
  -4  -1 -15   92.17    7.29   0
  -5  -1 -15   45.38    8.47   0
  -5   1 -15   44.29    8.42   0
  -6   1 -15    6.59    7.92   0
  -6  -1 -15    8.12   11.34   0
  -7   1 -15    4.70    9.87   0
  -7  -1 -15   13.79    9.96   0
   6  -2 -15  131.46   11.90   0
   6   2 -15  129.00   19.85   0
   6   2 -15  123.26   20.40   0
   6  -2 -15  139.69   13.10   0
   5   2 -15   33.83   11.17   0
   5  -2 -15   39.51   11.39   0
   5  -2 -15   29.00   10.75   0
   4   2 -15   12.04   13.38   0
   4  -2 -15   10.56    6.42   0
   3   2 -15    9.13   12.05   0
   2   2 -15  253.02    8.62   0
   1   2 -15  728.73   11.14   0
   1  -2 -15  764.90   17.05   0
   0  -2 -15   36.32    9.10   0
   0   2 -15   24.93    6.49   0
  -1   2 -15   40.25    9.06   0
  -1  -2 -15   58.47    8.43   0
  -2  -2 -15 1583.42   17.38   0
  -2   2 -15 1424.02   13.39   0
  -3   2 -15  104.74    8.08   0
  -3  -2 -15  121.06    8.18   0
  -4   2 -15  614.75   10.67   0
  -4  -2 -15  602.86   10.39   0
  -5  -2 -15  462.66   10.73   0
  -5   2 -15  432.34   10.45   0
  -6   2 -15   53.02   12.95   0
  -6  -2 -15   28.81   13.28   0
  -7   2 -15    8.82    9.87   0
  -7  -2 -15   -3.46   10.02   0
   7  -3 -15   29.70   15.41   0
   7  -3 -15   31.84   14.33   0
   6  -3 -15  887.09   18.38   0
   6   3 -15  849.31   26.32   0
   6  -3 -15  869.18   19.36   0
   5  -3 -15  684.84   16.42   0
   5   3 -15  662.23   17.54   0
   4   3 -15  645.59   19.48   0
   4  -3 -15  633.90   12.86   0
   3  -3 -15    4.91    6.29   0
   3   3 -15    0.88   11.66   0
   2   3 -15   -5.87    6.37   0
   2  -3 -15    4.24    6.35   0
   1   3 -15   77.07    9.38   0
   1  -3 -15   60.69   12.69   0
   0  -3 -15   13.76    8.06   0
   0   3 -15    1.29    6.24   0
  -1  -3 -15  104.83    8.81   0
  -1   3 -15   99.15    7.09   0
  -2  -3 -15  149.09   11.81   0
  -2   3 -15  144.80    9.71   0
  -3  -3 -15   18.75   10.30   0
  -3   3 -15   10.27   10.73   0
  -4  -3 -15    0.17    6.72   0
  -4   3 -15    2.49    7.09   0
  -5   3 -15  160.49   10.75   0
  -5  -3 -15  150.73    9.06   0
  -6  -3 -15  321.14   11.89   0
  -6   3 -15  300.86   14.10   0
  -7   3 -15  110.31   17.18   0
  -7  -3 -15  103.81   17.44   0
   7  -4 -15   11.04   12.23   0
   7  -4 -15    9.68   16.27   0
   6   4 -15   65.23   12.59   0
   6  -4 -15   46.84   11.45   0
   5   4 -15   17.15   10.39   0
   5  -4 -15    4.31    7.75   0
   4   4 -15    1.49   10.95   0
   4  -4 -15    3.89    7.66   0
   3   4 -15  408.44   12.25   0
   3  -4 -15  425.57   11.80   0
   2   4 -15 1937.78   18.31   0
   2  -4 -15 1872.11   16.40   0
  -2  -4  15 2010.33   17.28   0
   1  -4 -15 1326.88   13.87   0
  -1  -4  15 1374.56   14.27   0
   1   4 -15 1270.23   13.83   0
   0  -4  15  574.30   10.14   0
   0   4 -15  604.72   11.97   0
   0  -4 -15  628.10   15.61   0
  -1   4 -15   24.72    8.77   0
  -1  -4 -15   30.28   11.24   0
   1  -4  15   18.59    6.38   0
  -2  -4 -15   39.86   11.00   0
   2  -4  15   36.07   11.02   0
  -2   4 -15   38.60   11.29   0
  -3  -4 -15  210.70    8.64   0
  -3   4 -15  208.18    8.69   0
  -4  -4 -15  210.94   12.90   0
  -4   4 -15  200.05   10.83   0
  -5  -4 -15   14.47   11.95   0
  -5   4 -15   -3.61   10.01   0
  -6  -4 -15  139.67   10.98   0
  -6   4 -15   99.49    9.71   0
  -7  -4 -15    0.93   11.87   0
  -7   4 -15   -3.74   11.81   0
   8  -5 -15   55.85   16.10   0
   8  -5 -15   59.43   16.76   0
   7  -5 -15   20.09   13.35   0
   7   5 -15    8.31   10.17   0
   6   5 -15   19.56   12.13   0
   6  -5 -15   27.06   10.80   0
   5  -5 -15  288.95   10.37   0
   5   5 -15  309.12   14.82   0
   4   5 -15  139.58    9.16   0
  -4  -5  15  149.22   11.83   0
   4  -5 -15  131.07    9.01   0
   3  -5 -15   85.97    8.33   0
  -3  -5  15  105.00   11.42   0
   3   5 -15   87.81    8.72   0
  -3   5  15   93.53   14.34   0
   2   5 -15  294.31   13.01   0
   2  -5 -15  299.29    9.83   0
  -2  -5  15  343.68   12.02   0
  -2   5  15  314.66   13.98   0
  -1  -5  15  535.75   10.03   0
   1   5 -15  557.47   11.87   0
  -1   5  15  576.37   15.04   0
   1  -5 -15  547.56   10.13   0
   0  -5  15  657.36   12.14   0
   0   5 -15  618.58   10.24   0
   0  -5 -15  684.05   15.64   0
  -1   5 -15 1197.93   13.28   0
   1  -5  15 1249.31   15.72   0
  -1  -5 -15 1213.51   14.74   0
  -2  -5 -15   21.73   10.58   0
   2  -5  15    9.78   10.49   0
  -2   5 -15   16.54   10.67   0
  -3  -5 -15  417.06    9.79   0
   3  -5  15  431.34    9.65   0
  -3   5 -15  401.83   11.94   0
  -4  -5 -15  127.53   12.45   0
  -4   5 -15  117.60    7.74   0
  -5  -5 -15   26.73   12.16   0
  -5   5 -15   39.20   10.14   0
  -6   5 -15    2.04    9.08   0
  -6  -5 -15    2.04   14.39   0
   8  -6 -15   90.79   18.13   0
   7   6 -15   91.33   11.05   0
   7  -6 -15   76.14   14.50   0
   6  -6 -15   28.80    7.93   0
   6   6 -15   44.41   12.29   0
  -5  -6  15   65.16   10.58   0
   5  -6 -15   59.08   11.06   0
   5   6 -15   59.44    9.50   0
  -5   6  15   69.23   20.45   0
   4   6 -15 1327.65   18.65   0
  -4   6  15 1326.19   26.57   0
  -4  -6  15 1350.34   18.24   0
   4  -6 -15 1384.12   17.79   0
   3   6 -15    7.98    7.59   0
  -3  -6  15    4.54   10.70   0
   3  -6 -15   -0.71   10.90   0
  -3   6  15    1.63   12.74   0
   2   6 -15  185.78    8.85   0
  -2  -6  15  187.19    8.95   0
  -2   6  15  177.79   12.09   0
   2  -6 -15  196.58   11.66   0
   1  -6 -15   -0.35    7.70   0
   1   6 -15    2.61    7.63   0
  -1   6  15   -2.34   10.50   0
  -1  -6  15   -9.37    7.67   0
   0  -6  15  229.14   11.90   0
   0  -6 -15  208.88   11.85   0
   0   6 -15  225.34    9.09   0
   0   6  15  230.82   12.13   0
  -1   6 -15  420.91   12.84   0
   1   6  15  416.84   10.33   0
  -1  -6 -15  428.78   13.15   0
   1  -6  15  432.06   10.19   0
  -2  -6 -15  215.67    8.84   0
   2  -6  15  208.17    8.76   0
  -2   6 -15  218.08    8.66   0
  -3   6 -15  325.94    9.04   0
  -3  -6 -15  340.06   10.67   0
   3  -6  15  343.22   11.36   0
   4  -6  15  131.57   10.56   0
  -4  -6 -15  137.97    9.21   0
  -4   6 -15  103.95    7.85   0
  -5  -6 -15  118.30   15.10   0
  -5   6 -15   93.20    9.48   0
  -6  -6 -15  -17.56   10.28   0
  -6   6 -15    4.02    8.70   0
  -7   7  15    0.73   21.63   0
   7   7 -15  -11.31   14.73   0
   7  -7 -15    5.79    9.50   0
  -7   7  15    0.24   18.62   0
   6  -7 -15    9.31    9.52   0
   6   7 -15   17.80   14.96   0
  -6   7  15    5.57   18.94   0
  -6  -7  15    9.94   12.64   0
   5  -7 -15   14.87    7.64   0
   5   7 -15   12.25   12.49   0
  -5   7  15    8.32   15.46   0
  -5  -7  15    5.17   10.05   0
  -4  -7  15  193.79   11.48   0
   4   7 -15  196.32   13.91   0
   4  -7 -15  184.33    9.02   0
  -4   7  15  196.51   14.77   0
   3  -7 -15  146.32    8.52   0
  -3  -7  15  154.81   11.46   0
  -3   7  15  153.94   13.84   0
   3   7 -15  146.98   11.38   0
  -2  -7  15  167.91   11.51   0
  -2   7  15  165.17   11.51   0
   2  -7 -15  158.70   11.18   0
   2   7 -15  163.29   11.39   0
  -1   7  15  130.17   11.08   0
   1  -7 -15  139.41    8.15   0
   1   7 -15  138.93   11.28   0
  -1  -7  15  135.23   11.19   0
   0  -7 -15 1063.91   12.70   0
   0   7 -15 1107.35   13.02   0
   0   7  15 1076.44   14.03   0
   0  -7  15 1107.88   13.01   0
  -1  -7 -15   33.48   10.45   0
   1   7  15   48.02    7.54   0
   1  -7  15   36.40    7.49   0
  -1   7 -15   63.70    7.64   0
  -2  -7 -15    8.16   12.54   0
   2  -7  15   13.16    7.12   0
   2   7  15   17.34    8.60   0
  -2   7 -15    9.56    6.95   0
  -3  -7 -15   76.28   12.59   0
  -3   7 -15   60.84    7.49   0
   3  -7  15   53.87   10.30   0
  -4  -7 -15  225.67   10.24   0
  -4   7 -15  216.02   11.42   0
   4  -7  15  218.41   12.75   0
  -5   7 -15   53.81    9.34   0
  -5  -7 -15   61.41   14.89   0
   5  -7  15   45.44    9.20   0
  -6   7 -15   19.56   13.95   0
  -6  -7 -15    3.10   12.31   0
   7   8 -15   28.51   12.59   0
   7  -8 -15   26.68   13.52   0
  -7   8  15   19.88   22.69   0
  -6  -8  15   32.60   13.01   0
   6  -8 -15   32.96    9.96   0
   6   8 -15   44.91   11.12   0
  -6   8  15   41.91   19.07   0
  -5  -8  15   92.76   13.54   0
   5   8 -15  120.50   13.33   0
  -5   8  15  106.85   13.76   0
   5  -8 -15  106.45   10.03   0
   4   8 -15  325.78   11.33   0
  -4  -8  15  322.45   10.14   0
   4  -8 -15  354.88   12.93   0
  -4   8  15  365.49   18.27   0
   3  -8 -15    7.31    7.31   0
  -3   8  15    0.63   12.78   0
   3   8 -15    3.35    9.13   0
  -3  -8  15    4.54    7.32   0
  -2   8  15   16.34   12.78   0
  -2  -8  15   18.88   10.23   0
   2  -8 -15   34.43    7.26   0
   2   8 -15   25.51    7.39   0
  -1  -8  15   -6.71   10.32   0
   1  -8 -15    5.68    7.23   0
   1   8 -15   19.28    7.27   0
  -1   8  15   21.85    8.83   0
   0  -8  15    3.50   10.35   0
   0   8  15   19.23   12.46   0
   0   8 -15   26.23    7.31   0
   0  -8 -15   37.05   10.07   0
  -1   8 -15  209.95    8.77   0
   1  -8  15  251.50    8.73   0
  -1  -8 -15  228.60    8.44   0
   1   8  15  295.59   13.66   0
   2  -8  15   23.53   10.04   0
  -2  -8 -15    3.10    8.79   0
   2   8  15    4.92   12.21   0
  -2   8 -15    8.81    7.04   0
   3  -8  15  420.59    9.95   0
   3   8  15  499.92   14.24   0
  -3  -8 -15  441.41   11.46   0
  -3   8 -15  410.90   10.04   0
  -4  -8 -15  286.25   12.07   0
  -4   8 -15  265.29   10.77   0
   4  -8  15  284.80   10.71   0
  -5   8 -15   62.21    9.37   0
  -5  -8 -15   80.53   10.94   0
   5  -8  15  101.84   12.70   0
   6   9 -15   45.83   16.72   0
   6  -9 -15   29.40   10.15   0
  -6  -9  15   46.69   12.87   0
  -6   9  15   36.37   15.74   0
   5   9 -15  328.69   16.74   0
  -5  -9  15  263.52   11.65   0
   5  -9 -15  276.10   11.58   0
  -5   9  15  300.74   18.03   0
   4  -9 -15   22.37    9.52   0
   4   9 -15   23.68    9.11   0
  -4  -9  15   15.12    9.27   0
  -4   9  15   25.91   12.89   0
  -3   9  15   14.20   12.61   0
   3   9 -15   10.20    9.04   0
  -3  -9  15   -3.69   10.34   0
   3  -9 -15    0.90    7.45   0
  -2   9  15    3.73    8.73   0
   2   9 -15   -0.72   10.16   0
  -2  -9  15    1.02    7.19   0
   2  -9 -15    0.30    7.29   0
  -1  -9  15   41.61   10.41   0
  -1   9  15   41.32   12.70   0
   1  -9 -15   34.76   10.36   0
   1   9 -15   22.10   10.38   0
   0   9  15  436.66   11.42   0
   0  -9 -15  405.99    9.71   0
   0  -9  15  454.44   12.31   0
   0   9 -15  401.39    9.81   0
  -1   9 -15   -8.67    7.26   0
   1  -9  15   11.74    7.05   0
  -1  -9 -15    8.11    7.04   0
   1   9  15    3.11    8.74   0
   2  -9  15   -5.70    9.92   0
  -2   9 -15   12.01   10.18   0
   2   9  15  -10.73   12.03   0
  -2  -9 -15   -6.62    9.72   0
  -3  -9 -15   46.84   12.38   0
  -3   9 -15   24.57    9.20   0
   3   9  15   39.03   14.81   0
   3  -9  15   27.56    9.13   0
  -4  -9 -15    9.81   14.80   0
   4  -9  15   -9.14    9.03   0
   4   9  15    4.37   10.14   0
  -4   9 -15   -9.15   12.63   0
  -5 -10  15  -12.74   12.55   0
   5  10 -15    5.79   10.46   0
   5 -10 -15   -5.96    9.25   0
  -5  10  15    9.40   15.22   0
   4  10 -15    1.45   11.04   0
   4 -10 -15   -0.98   13.11   0
  -4  10  15   15.37   10.79   0
  -4 -10  15   31.73    8.85   0
   3  10 -15  113.13   15.96   0
  -3  10  15  103.53   11.67   0
  -3 -10  15  107.31   13.40   0
   3 -10 -15  122.21    9.92   0
   2 -10 -15  334.05   14.39   0
  -2 -10  15  292.26   14.56   0
  -2  10  15  278.89   14.72   0
   2  10 -15  300.14   11.04   0
  -1 -10  15  472.12   10.83   0
  -1  10  15  493.62   15.58   0
   1 -10 -15  537.73   14.10   0
   1  10 -15  439.03   10.30   0
   0 -10  15   94.57    9.70   0
   0  10 -15  100.44   13.22   0
   0 -10 -15  132.45   11.85   0
   0  10  15  109.09    9.46   0
  -1 -10 -15   29.66   12.38   0
  -1  10 -15   -4.37   12.54   0
   1 -10  15   22.36   12.51   0
   1  10  15   -8.27   10.44   0
   2 -10  15   14.47    8.92   0
  -2  10 -15    5.76    8.93   0
   2  10  15  -11.06   14.54   0
  -2 -10 -15  -18.40    8.78   0
   3 -10  15   84.38   12.88   0
  -3  10 -15   58.27   13.39   0
  -3 -10 -15   57.86    9.31   0
   3  10  15   65.88   14.66   0
   4  10  15   17.87   17.09   0
  -4  10 -15   27.92   10.62   0
   4 -10  15    6.37   13.73   0
  -4 -10 -15   23.90   10.66   0
  -4  11  15   14.14   17.83   0
  -4 -11  15   13.10   12.69   0
   4  11 -15    4.78   13.02   0
   4 -11 -15    1.85   13.16   0
  -3  11  15   22.52   15.17   0
   3 -11 -15   37.62   12.91   0
   3  11 -15    7.41   10.95   0
  -3 -11  15    5.64   12.95   0
  -2 -11  15   78.68    9.76   0
  -2  11  15  101.39   15.67   0
   2  11 -15   76.53    9.87   0
   2 -11 -15  105.81    9.78   0
   1 -11 -15   12.15   12.76   0
  -1  11  15   24.99   14.88   0
   1  11 -15    5.88   12.81   0
  -1 -11  15   30.14    8.88   0
   0  11  15  155.69   15.45   0
   0  11 -15  146.83   13.43   0
   0 -11 -15  165.93   13.14   0
   0 -11  15  125.77   10.21   0
  -1  11 -15    8.30   12.75   0
   1 -11  15   36.79   12.62   0
  -1 -11 -15    5.64   12.83   0
   1  11  15   34.39   10.43   0
   2  11  15  184.73   11.69   0
  -2 -11 -15  177.71   10.22   0
   2 -11  15  202.08   13.88   0
  -2  11 -15  155.81   13.93   0
   3 -11  15   15.55   11.01   0
   3  11  15    8.68   12.23   0
  -3  11 -15   42.35   10.99   0
  -3 -11 -15    3.29   10.91   0
   2 -12 -15   -0.64   12.69   0
  -2 -12  15   14.79   12.69   0
  -2  12  15   -1.03   12.74   0
   2  12 -15   37.49   12.70   0
  -1  12  15   57.06   12.54   0
  -1 -12  15   26.48    9.29   0
   1  12 -15   21.11   13.08   0
   1 -12 -15   31.48   12.72   0
   0 -12  15    6.05    9.04   0
   0  12  15   24.55   12.52   0
   0 -12 -15    1.56   12.79   0
   0  12 -15   42.67   12.63   0
  -1  12 -15    9.12   14.12   0
   1 -12  15  -11.67   14.20   0
   1  12  15  -23.65   12.55   0
  -1 -12 -15    6.18   13.88   0
   6   0 -16  140.75   16.89   0
   6   0 -16  122.77   14.44   0
   5   0 -16    0.25   10.28   0
   5   0 -16   -0.18   10.80   0
   4   0 -16 1083.40   17.55   0
   3   0 -16   -5.19    8.66   0
   2   0 -16   14.49   13.97   0
   1   0 -16   -1.33   11.31   0
   0   0 -16  497.25   14.56   0
  -1   0 -16    4.49    7.71   0
  -2   0 -16   -8.01   10.12   0
  -3   0 -16   -6.11    9.71   0
  -4   0 -16  203.65   10.43   0
  -5   0 -16   -5.07   11.56   0
  -6   0 -16   37.93    9.75   0
  -7   0 -16    9.76   16.62   0
   6   1 -16   46.01   13.61   0
   6  -1 -16   47.53   11.45   0
   6   1 -16   48.10   15.67   0
   6  -1 -16   53.62   10.90   0
   5  -1 -16   60.05   10.86   0
   5   1 -16   56.08   11.07   0
   5  -1 -16   63.11   11.37   0
   4  -1 -16   10.35   10.32   0
   4  -1 -16   13.08    8.02   0
   4   1 -16   -0.08   10.99   0
   3  -1 -16  571.84   12.57   0
   3   1 -16  576.81   12.90   0
   2   1 -16  227.21   10.31   0
   2  -1 -16  218.64   23.08   0
   1  -1 -16  689.39   17.04   0
   1   1 -16  655.37   12.51   0
   0  -1 -16 1251.96   16.34   0
   0   1 -16 1256.62   13.17   0
  -1  -1 -16  313.53   10.13   0
  -1   1 -16  317.00   10.60   0
  -2  -1 -16  135.80    8.31   0
  -2   1 -16  132.63   11.32   0
  -3   1 -16   57.04   10.30   0
  -3  -1 -16   55.41    7.45   0
  -4   1 -16  899.54   11.62   0
  -4  -1 -16  904.10   11.84   0
  -5  -1 -16  -10.82   11.82   0
  -5   1 -16   11.94    8.14   0
  -6   1 -16   12.95   13.91   0
  -6  -1 -16    7.46   13.99   0
  -7   1 -16   -8.75   16.71   0
  -7  -1 -16   -6.28   16.42   0
   6  -2 -16   21.15   10.20   0
   6   2 -16   23.95   13.21   0
   6   2 -16   13.26   13.80   0
   6  -2 -16   19.44   11.11   0
   5   2 -16   55.87   11.34   0
   5  -2 -16   56.33   11.54   0
   5  -2 -16   48.93   10.81   0
   4  -2 -16  543.27   14.67   0
   4   2 -16  531.68   28.76   0
   4  -2 -16  589.21   14.28   0
   3   2 -16  206.09   14.89   0
   2   2 -16   -2.74    8.72   0
   1   2 -16  307.53    8.41   0
   1  -2 -16  327.66   14.72   0
   0   2 -16  220.58    7.83   0
   0  -2 -16  220.79    9.91   0
  -1   2 -16  566.99    9.88   0
  -1  -2 -16  604.71   11.74   0
  -2   2 -16  352.65   12.38   0
  -2  -2 -16  330.53   12.23   0
  -3   2 -16  719.61   11.22   0
  -3  -2 -16  744.05   13.38   0
  -4   2 -16   77.51    7.76   0
  -4  -2 -16   78.24   12.45   0
  -5  -2 -16   11.22   12.01   0
  -5   2 -16   35.13   11.62   0
  -6   2 -16   -9.62   14.05   0
  -6  -2 -16   -7.88   10.09   0
  -7   2 -16   66.97   11.78   0
  -7  -2 -16   42.72   17.03   0
   7  -3 -16  137.46   18.48   0
   7  -3 -16  138.30   17.14   0
   6   3 -16  456.47   18.09   0
   6  -3 -16  525.68   16.15   0
   6  -3 -16  494.82   14.72   0
   5   3 -16  743.66   19.24   0
   5  -3 -16  761.65   16.36   0
   4  -3 -16  426.04   11.16   0
   4   3 -16  446.50   18.02   0
   3   3 -16  346.06   15.15   0
   3  -3 -16  375.15   13.11   0
   2   3 -16  125.55    9.55   0
   1   3 -16  311.14   10.83   0
   1  -3 -16  341.93   14.79   0
   0   3 -16  453.01    9.14   0
   0  -3 -16  493.60   15.02   0
  -1   3 -16   19.92    6.09   0
  -1  -3 -16   19.25   10.69   0
  -2  -3 -16  256.08   12.11   0
  -2   3 -16  251.66   11.98   0
  -3   3 -16  126.91   10.73   0
  -3  -3 -16   96.91    7.89   0
  -4   3 -16   92.98    7.61   0
  -4  -3 -16   84.81   12.20   0
  -5   3 -16  187.74   10.92   0
  -5  -3 -16  181.21   12.74   0
  -6   3 -16  372.01   15.61   0
  -6  -3 -16  359.64   15.94   0
   7  -4 -16   22.20   12.09   0
   7  -4 -16   25.70   13.52   0
   6  -4 -16   83.62   11.85   0
   6   4 -16   91.29   13.05   0
   5   4 -16   21.63   12.52   0
   5  -4 -16    9.30   10.93   0
   4   4 -16  226.29   15.02   0
   4  -4 -16  234.28    9.44   0
   3  -4 -16   17.02    7.86   0
   3   4 -16   12.85   11.59   0
   2  -4 -16  284.13    9.59   0
   2   4 -16  296.93   12.41   0
  -1  -4  16  286.54    8.34   0
   1   4 -16  267.17    8.31   0
   1  -4 -16  287.22   10.51   0
   0   4 -16   61.51    6.59   0
   0  -4 -16   66.72   11.50   0
   0  -4  16   65.23    8.80   0
  -1   4 -16  107.70    8.31   0
  -1  -4 -16  110.18   11.33   0
  -2   4 -16  965.04   12.51   0
  -2  -4 -16  983.96   12.94   0
  -3   4 -16  216.13    8.38   0
  -3  -4 -16  190.36   11.02   0
  -4  -4 -16    6.75    8.22   0
  -4   4 -16   -4.38    6.93   0
  -5   4 -16   89.69   11.98   0
  -5  -4 -16  120.15    9.06   0
  -6  -4 -16   60.63   10.64   0
  -6   4 -16   68.06    9.09   0
   8  -5 -16    3.17   17.83   0
   8  -5 -16    3.69   16.92   0
   7  -5 -16   -2.13   13.26   0
   6   5 -16   51.49   12.48   0
   6  -5 -16   60.61   11.07   0
   5   5 -16  175.22   13.75   0
   5  -5 -16  144.66   11.78   0
   4   5 -16    1.45   10.61   0
   4  -5 -16    4.77    7.60   0
   3   5 -16   42.46   11.28   0
   3  -5 -16   31.56   10.97   0
  -3  -5  16   57.38   11.08   0
   2   5 -16 1103.48   15.90   0
  -2  -5  16 1156.08   16.27   0
   2  -5 -16 1088.05   13.51   0
  -1  -5  16   96.25    8.17   0
   1   5 -16   63.80   11.21   0
   1  -5 -16   68.03   11.05   0
   0  -5  16  758.09   11.78   0
   0  -5 -16  747.84   13.47   0
   0   5 -16  753.81   14.12   0
  -1  -5 -16  421.01   13.19   0
  -1   5 -16  410.78    9.92   0
   1  -5  16  411.65    9.82   0
  -2   5 -16  241.58    8.77   0
  -2  -5 -16  276.22   11.74   0
   2  -5  16  245.30    8.66   0
  -3   5 -16   65.02    7.59   0
  -3  -5 -16   91.87   12.64   0
   3  -5  16   91.34    7.50   0
  -4  -5 -16  -16.60   11.95   0
  -4   5 -16   -3.59    9.80   0
  -5   5 -16   10.49    8.68   0
  -5  -5 -16    8.63   10.02   0
  -6   5 -16   31.50   12.17   0
  -6  -5 -16   16.93   10.17   0
   7   6 -16  129.16   15.71   0
   7  -6 -16  108.57   14.72   0
   6   6 -16   11.29    8.48   0
   6  -6 -16    7.00   13.49   0
   5   6 -16  121.85   10.19   0
   5  -6 -16  106.49   11.39   0
   4   6 -16   60.73   13.39   0
  -4  -6  16   53.23   10.74   0
  -4   6  16   59.49   18.29   0
   4  -6 -16   50.28    8.02   0
   3  -6 -16  188.15    8.59   0
   3   6 -16  171.27   11.86   0
  -3   6  16  193.41   14.66   0
  -3  -6  16  205.29   11.53   0
  -2  -6  16   63.20    8.01   0
  -2   6  16   61.68   10.72   0
   2   6 -16   55.35   10.79   0
   2  -6 -16   42.87    7.82   0
  -1   6  16  313.26   12.53   0
   1  -6 -16  290.62    9.20   0
   1   6 -16  297.72    9.42   0
  -1  -6  16  323.36    9.56   0
   0  -6  16   76.83    7.94   0
   0   6 -16   49.65   11.07   0
   0   6  16   74.57   10.88   0
   0  -6 -16   87.76   10.87   0
   1  -6  16  129.05   10.99   0
  -1   6 -16  122.16    8.15   0
  -1  -6 -16  133.08   11.28   0
  -2  -6 -16  283.26   10.59   0
  -2   6 -16  255.15    8.77   0
   2  -6  16  268.48    8.78   0
  -3  -6 -16   46.28    9.02   0
  -3   6 -16   28.32   10.09   0
   3  -6  16   33.16   10.19   0
   4  -6  16   16.94    9.76   0
  -4   6 -16   11.65    7.18   0
  -4  -6 -16    1.62    8.62   0
  -5   6 -16  125.07   13.14   0
  -5  -6 -16  169.02   10.97   0
  -6   6 -16    8.33   12.21   0
  -6  -6 -16  -10.23   16.84   0
   7  -7 -16  227.57   15.57   0
   7   7 -16  229.54   14.13   0
   6  -7 -16  -14.11   13.42   0
   6   7 -16    9.15   10.42   0
   5   7 -16   57.91   13.14   0
  -5  -7  16   58.55    7.82   0
  -5   7  16   57.00   18.12   0
   5  -7 -16   53.97    8.05   0
   4   7 -16    6.08    9.25   0
   4  -7 -16   15.94    7.29   0
  -4   7  16    9.27   15.41   0
  -4  -7  16    7.98    7.17   0
   3   7 -16  224.78   10.74   0
  -3   7  16  255.24   14.59   0
  -3  -7  16  252.18   11.82   0
   3  -7 -16  251.43   11.64   0
   2  -7 -16   60.28    7.64   0
  -2   7  16   50.72   10.28   0
   2   7 -16   53.76    7.69   0
  -2  -7  16   51.78   10.44   0
  -1  -7  16   -0.91   10.27   0
   1  -7 -16   12.11    7.21   0
   1   7 -16   24.39   10.07   0
  -1   7  16    9.54    9.99   0
   0  -7 -16   31.00    7.16   0
   0  -7  16   13.00    7.65   0
   0   7  16   29.44    7.33   0
   0   7 -16   38.37    7.56   0
  -1  -7 -16   60.32    9.47   0
   1  -7  16   79.75   10.49   0
  -1   7 -16   71.00    7.69   0
   1   7  16   78.33   12.48   0
  -2   7 -16    1.78    9.88   0
  -2  -7 -16    4.10   12.41   0
   2  -7  16    9.09    9.95   0
  -3  -7 -16  743.20   15.57   0
   3  -7  16  661.53   11.03   0
  -3   7 -16  595.41   11.00   0
  -4  -7 -16   49.58   10.85   0
   4  -7  16   70.62   12.78   0
  -4   7 -16   42.97    9.36   0
  -5   7 -16  195.11   11.17   0
   5  -7  16  277.20   10.53   0
  -5  -7 -16  337.75   15.95   0
  -6   8  16    3.22   18.61   0
   6   8 -16  -18.45   15.17   0
  -6  -8  16   10.08   12.56   0
   6  -8 -16    7.26    9.47   0
   5   8 -16  174.02   16.22   0
   5  -8 -16  196.08   14.57   0
  -5  -8  16  164.36   13.88   0
  -5   8  16  170.31   17.07   0
   4  -8 -16   38.67    7.79   0
  -4   8  16   46.18   13.21   0
  -4  -8  16   46.25   10.53   0
   4   8 -16   47.68   13.09   0
  -3  -8  16  407.46   12.76   0
   3  -8 -16  410.89   10.24   0
  -3   8  16  405.88   15.62   0
   3   8 -16  396.43   11.59   0
  -2   8  16   41.51   12.68   0
   2   8 -16   40.16   10.47   0
   2  -8 -16   23.15    7.25   0
  -2  -8  16   24.43   10.43   0
  -1  -8  16   15.03   10.18   0
   1   8 -16   23.34   10.08   0
  -1   8  16   10.64   12.36   0
   1  -8 -16   13.20    7.03   0
   0   8 -16   -8.55    7.15   0
   0  -8 -16    2.22    9.91   0
   0  -8  16   13.32   10.02   0
   0   8  16    1.78   12.20   0
  -1  -8 -16    5.95    9.65   0
   1   8  16   -4.51    8.62   0
  -1   8 -16    0.96    6.97   0
   1  -8  16    4.38    7.01   0
  -2  -8 -16  192.95   10.03   0
   2  -8  16  183.89    8.40   0
   2   8  16  209.55   13.00   0
  -2   8 -16  151.70    8.17   0
   3  -8  16    5.37   12.70   0
  -3  -8 -16  -11.54   10.68   0
  -3   8 -16    2.58    8.91   0
   4  -8  16   50.99    9.44   0
  -4   8 -16   48.11   12.98   0
  -4  -8 -16   55.35   10.74   0
  -5   8 -16    3.57   12.70   0
  -5  -8 -16    4.63   12.22   0
   5  -8  16   24.19   12.39   0
  -6  -9  16   82.75   13.59   0
   6  -9 -16  115.32   14.17   0
  -6   9  16  116.34   22.88   0
   6   9 -16  111.83   18.49   0
  -5  -9  16  156.39   13.94   0
   5   9 -16  177.45   16.33   0
  -5   9  16  154.26   16.79   0
   5  -9 -16  177.09   14.20   0
   4   9 -16    7.61   15.28   0
   4  -9 -16   -6.52   12.94   0
  -4   9  16   -0.82   14.81   0
  -4  -9  16    4.95   12.62   0
  -3   9  16    3.67   12.47   0
  -3  -9  16   -5.05   10.16   0
   3  -9 -16   -1.21    9.17   0
   3   9 -16   -8.37    9.06   0
  -2   9  16  330.56   14.52   0
   2   9 -16  301.27    9.67   0
   2  -9 -16  309.96    9.65   0
  -2  -9  16  308.29    9.67   0
   1  -9 -16  116.05    7.94   0
  -1  -9  16  136.25   10.95   0
  -1   9  16  123.52   13.09   0
   1   9 -16  120.02   10.87   0
   0  -9 -16  119.59    7.90   0
   0  -9  16   91.36   10.87   0
   0   9  16  130.79   12.96   0
   0   9 -16   96.18    8.07   0
   1   9  16  271.99   13.52   0
  -1   9 -16  243.15    8.82   0
   1  -9  16  235.44    8.96   0
  -1  -9 -16  227.07    8.80   0
  -2   9 -16    2.36    8.80   0
   2  -9  16   11.46    8.68   0
  -2  -9 -16   17.25   12.24   0
   2   9  16   -4.70   10.21   0
   3  -9  16    0.98    8.83   0
  -3   9 -16   22.77   12.53   0
  -3  -9 -16   13.38    8.66   0
   3   9  16    3.21   10.23   0
  -4   9 -16   -4.32    8.89   0
   4  -9  16   -8.30    8.77   0
  -4  -9 -16   19.45   16.14   0
  -5 -10  16   -1.42    9.06   0
   5  10 -16   12.87   12.57   0
   5 -10 -16   24.70   12.97   0
  -5  10  16    3.21   17.89   0
   4 -10 -16    7.27    9.20   0
  -4 -10  16    0.83    8.88   0
   4  10 -16   -9.68   10.63   0
  -4  10  16   -4.28   15.00   0
   3  10 -16   22.77   10.99   0
  -3  10  16   35.71   10.85   0
  -3 -10  16   22.21    9.53   0
   3 -10 -16   27.93   13.21   0
  -2  10  16   54.92   15.31   0
   2  10 -16   31.75   13.17   0
  -2 -10  16   47.01   12.94   0
   2 -10 -16   30.63    9.23   0
   1 -10 -16  122.55   13.41   0
   1  10 -16  106.08    9.79   0
  -1 -10  16  141.99   13.45   0
  -1  10  16  124.86   15.61   0
   0 -10 -16   -3.44   12.62   0
   0  10  16   -3.96   14.78   0
   0 -10  16   23.97   12.47   0
   0  10 -16   -4.98    8.91   0
   1 -10  16   24.75    9.10   0
  -1  10 -16   -0.68   12.86   0
  -1 -10 -16   34.40   12.28   0
   1  10  16   12.98   14.73   0
   2 -10  16  221.05   10.54   0
  -2 -10 -16  216.66   10.33   0
  -2  10 -16  244.38   10.43   0
   2  10  16  277.34   11.86   0
   3 -10  16    0.47   12.61   0
   3  10  16   -2.97   11.99   0
  -3 -10 -16    8.29    8.71   0
  -3  10 -16   -8.32    8.96   0
   4 -11 -16   22.68   11.08   0
  -4  11  16   50.44   17.87   0
  -4 -11  16   29.38   14.08   0
   4  11 -16   45.90   18.03   0
  -3 -11  16   83.97   13.21   0
   3 -11 -16   58.48    9.71   0
   3  11 -16   93.21   16.98   0
  -3  11  16   71.00   11.15   0
   2  11 -16   -5.97    9.12   0
  -2  11  16  -10.14   14.96   0
   2 -11 -16    7.83    8.99   0
  -2 -11  16    0.72    8.90   0
   1 -11 -16  132.29   13.36   0
  -1  11  16  125.58   11.39   0
   1  11 -16   94.03   10.05   0
  -1 -11  16  132.90   13.68   0
   0 -11 -16   57.99   12.95   0
   0 -11  16   71.57   13.04   0
   0  11 -16   99.78   13.11   0
   0  11  16   77.63   10.66   0
  -1 -11 -16   30.66   12.96   0
   1  11  16   56.90   10.65   0
   1 -11  16   48.79    9.41   0
  -1  11 -16   43.20   13.13   0
   2  11  16   32.19   17.67   0
  -2  11 -16   51.12   12.92   0
  -2 -11 -16   30.36    9.03   0
   2 -11  16   36.12    9.34   0
   1  12 -16  -13.16   11.08   0
   1 -12 -16   29.77   10.57   0
   6   0 -17    1.08   12.07   0
   6   0 -17    3.06   10.30   0
   5   0 -17  164.79   11.62   0
   5   0 -17  157.66   11.92   0
   4   0 -17    1.76    7.22   0
   3   0 -17  304.26   12.44   0
   2   0 -17    2.44   13.77   0
   1   0 -17 2520.67   25.84   0
   0   0 -17    1.39   10.96   0
  -1   0 -17 2000.03   19.19   0
  -2   0 -17    7.76    9.75   0
  -3   0 -17  337.12    8.97   0
  -4   0 -17  -12.20   11.68   0
  -5   0 -17  102.77   11.89   0
  -6   0 -17    9.88    9.74   0
   6  -1 -17   13.72   13.16   0
   6   1 -17   11.36   12.73   0
   6  -1 -17   14.32    9.90   0
   6   1 -17   11.13   12.87   0
   5  -1 -17  240.25   12.50   0
   5  -1 -17  242.16   12.02   0
   5   1 -17  213.07   12.62   0
   4  -1 -17  158.75    9.04   0
   4   1 -17  182.30   11.90   0
   3   1 -17   -4.35   10.74   0
   3  -1 -17   -3.42   10.76   0
   2   1 -17 1363.59   22.78   0
   2  -1 -17 1286.36   34.51   0
   1  -1 -17    2.75   11.19   0
   1   1 -17   15.38    8.73   0
   0  -1 -17  376.34   13.65   0
   0   1 -17  366.18    8.81   0
  -1   1 -17   86.16    8.37   0
  -1  -1 -17   94.52    8.10   0
  -2  -1 -17   16.65    7.20   0
  -2   1 -17   14.73    7.51   0
  -3  -1 -17  706.49   11.14   0
  -3   1 -17  684.84   10.95   0
  -4   1 -17    0.61   11.95   0
  -4  -1 -17   11.49    8.42   0
  -5  -1 -17  171.33    9.23   0
  -5   1 -17  196.06    9.34   0
  -6   1 -17  -16.43   14.03   0
  -6  -1 -17  -16.72    9.97   0
   7  -2 -17   20.09   24.33   0
   7  -2 -17   21.94   25.34   0
   6   2 -17  367.14   15.91   0
   6  -2 -17  365.89   16.08   0
   6  -2 -17  347.38   15.08   0
   6   2 -17  353.76   17.92   0
   5   2 -17   70.24   11.16   0
   5  -2 -17   64.17   10.62   0
   5  -2 -17   72.15   11.11   0
   4   2 -17  343.48   10.63   0
   4  -2 -17  362.69   13.42   0
   4  -2 -17  370.93   13.09   0
   3  -2 -17  773.26   12.25   0
   3   2 -17  775.09   23.15   0
   2   2 -17    5.25    8.56   0
   1  -2 -17   62.37   11.81   0
   1   2 -17   64.51    8.76   0
   0  -2 -17   -6.80   10.89   0
   0   2 -17   -3.14    6.23   0
  -1   2 -17  224.08    8.96   0
  -1  -2 -17  221.41   11.88   0
  -2   2 -17  517.77   10.21   0
  -2  -2 -17  507.60   10.56   0
  -3   2 -17  404.59    9.81   0
  -3  -2 -17  395.77   11.72   0
  -4   2 -17  108.51    7.58   0
  -4  -2 -17   96.62   12.34   0
  -5   2 -17    2.73   11.37   0
  -5  -2 -17   -7.84    8.23   0
  -6   2 -17  374.23   15.81   0
  -6  -2 -17  371.08   15.65   0
   7  -3 -17   -0.11   15.04   0
   7  -3 -17   -5.33   16.68   0
   6  -3 -17  143.35   12.52   0
   6   3 -17  136.23   15.12   0
   6  -3 -17  154.68   11.41   0
   5   3 -17  322.46   19.48   0
   5  -3 -17  325.76   13.20   0
   4   3 -17   53.82   13.44   0
   4  -3 -17   56.50   10.94   0
   3  -3 -17  312.25    9.95   0
   3   3 -17  284.07   14.65   0
   2   3 -17  883.49   12.72   0
   1   3 -17    4.21    7.71   0
   1  -3 -17    8.40   11.34   0
   0   3 -17    1.85   10.64   0
   0  -3 -17   -5.10   10.81   0
  -1   3 -17  461.06    9.88   0
  -1  -3 -17  447.07   10.70   0
  -2  -3 -17  507.35   13.13   0
  -2   3 -17  570.41   12.77   0
  -3   3 -17  102.29   10.50   0
  -3  -3 -17   90.43   11.34   0
  -4   3 -17   38.01    7.19   0
  -4  -3 -17   46.71    8.60   0
  -5  -3 -17   33.58    8.75   0
  -5   3 -17   61.35   12.90   0
  -6   3 -17   64.63   10.29   0
  -6  -3 -17   52.84   10.43   0
   7  -4 -17  148.79   13.73   0
   7  -4 -17  132.68   15.29   0
   6  -4 -17   38.03   11.12   0
   6   4 -17   44.47   15.09   0
   5   4 -17  234.23   14.55   0
   5  -4 -17  210.32   12.25   0
   4  -4 -17   62.87   11.03   0
   4   4 -17   71.88   13.60   0
   3   4 -17    4.10   11.19   0
   3  -4 -17    8.45    7.66   0
   2  -4 -17  110.64    8.33   0
   2   4 -17  123.87    8.46   0
   1   4 -17    8.25    7.51   0
   1  -4 -17   -4.41    7.66   0
   0   4 -17   89.20    7.97   0
   0  -4 -17  102.31   11.51   0
  -1  -4 -17  784.94   14.79   0
  -1   4 -17  767.76   11.40   0
  -2   4 -17 1188.58   13.26   0
  -2  -4 -17 1127.72   13.59   0
  -3   4 -17   90.15    7.52   0
  -3  -4 -17   75.99   12.39   0
  -4   4 -17   64.23    7.56   0
  -4  -4 -17   79.37   12.11   0
  -5   4 -17  171.32    9.87   0
  -5  -4 -17  172.57   11.37   0
  -6   4 -17    2.84   12.33   0
  -6  -4 -17   14.16   15.63   0
   7  -5 -17   54.99   13.85   0
   6   5 -17   49.43   14.94   0
   6  -5 -17   62.86   13.80   0
   5   5 -17    8.44   12.51   0
   5  -5 -17    6.97   10.53   0
   4  -5 -17  114.19   10.96   0
   4   5 -17   98.13   13.90   0
   3  -5 -17  955.01   15.29   0
   3   5 -17  868.91   17.07   0
  -2  -5  17  -11.12   10.70   0
   2  -5 -17    1.87    7.49   0
   2   5 -17    2.41   10.45   0
   1  -5 -17  465.64   12.56   0
   1   5 -17  419.12   10.02   0
  -1  -5  17  455.41   12.84   0
   0  -5  17  264.35   11.85   0
   0  -5 -17  243.25   12.65   0
   0   5 -17  230.22    8.82   0
   1  -5  17    5.95   10.59   0
  -1  -5 -17    6.25    7.74   0
  -1   5 -17   26.80    7.51   0
   2  -5  17   73.41    7.90   0
  -2   5 -17   70.73   10.66   0
  -2  -5 -17   98.49   11.79   0
  -3  -5 -17   34.51   12.38   0
  -3   5 -17   42.23    7.04   0
  -4  -5 -17   54.53    8.85   0
  -4   5 -17   62.01    7.38   0
  -5   5 -17   50.40    8.94   0
  -5  -5 -17   66.56   10.45   0
  -6   5 -17    0.90    8.59   0
  -6  -5 -17    0.92   12.06   0
   7   6 -17   23.79   14.68   0
   7  -6 -17   25.16   13.58   0
   6   6 -17   30.38   14.89   0
   6  -6 -17   39.40    9.81   0
   5  -6 -17  159.01   11.55   0
   5   6 -17  174.21   13.64   0
   4   6 -17  193.44   14.24   0
  -4  -6  17  205.14   11.48   0
   4  -6 -17  209.27   11.83   0
  -3  -6  17   87.78   10.65   0
   3   6 -17   80.65   13.40   0
   3  -6 -17   76.81   10.65   0
  -2  -6  17  148.26    8.09   0
   2  -6 -17  156.09    8.24   0
   2   6 -17  150.97   11.23   0
   1   6 -17   -2.19    7.28   0
  -1  -6  17    9.21   10.40   0
   1  -6 -17    8.41    7.18   0
   0  -6  17 1427.99   14.37   0
   0  -6 -17 1403.27   13.80   0
   0   6 -17 1427.18   16.38   0
   1  -6  17   39.41    7.52   0
  -1  -6 -17   51.35   13.07   0
  -1   6 -17   51.76    7.49   0
  -2   6 -17  138.25    8.04   0
  -2  -6 -17  165.51   10.05   0
   2  -6  17  183.56   10.83   0
   3  -6  17   44.95    7.18   0
  -3  -6 -17   37.83   12.21   0
  -3   6 -17   26.62    7.21   0
  -4  -6 -17   59.17   10.71   0
  -4   6 -17   42.34    9.17   0
  -5   6 -17   81.78   13.15   0
  -5  -6 -17  114.85   11.01   0
   7  -7 -17    2.53   14.85   0
   7   7 -17   -1.20   17.41   0
   6  -7 -17   24.66   13.28   0
   6   7 -17   11.70   14.97   0
   5   7 -17    3.87   14.02   0
  -5  -7  17   -6.27   12.90   0
   5  -7 -17    6.98   13.25   0
   4   7 -17   66.36   13.30   0
  -4  -7  17   64.42    7.58   0
   4  -7 -17   53.41   10.85   0
  -4   7  17   68.67   15.99   0
   3  -7 -17   14.93    7.24   0
  -3   7  17    9.17   15.15   0
   3   7 -17   14.93   12.96   0
  -3  -7  17   16.74   10.04   0
   2   7 -17   21.65    7.18   0
   2  -7 -17   19.78    7.27   0
  -2   7  17   15.27   12.23   0
  -2  -7  17    0.03   10.05   0
   1   7 -17   16.11    9.96   0
  -1   7  17   -9.09   12.40   0
  -1  -7  17   13.11    7.06   0
   1  -7 -17    0.79    6.99   0
   0   7  17   60.11    8.96   0
   0   7 -17   60.58    7.48   0
   0  -7  17   56.22    7.51   0
   0  -7 -17   48.49    7.50   0
  -1  -7 -17   -0.21    8.93   0
   1  -7  17   18.95    6.89   0
  -1   7 -17   -2.51    9.80   0
  -2  -7 -17  110.74   12.84   0
   2  -7  17   77.38   10.30   0
  -2   7 -17   98.56    7.41   0
   3  -7  17   -5.82    8.89   0
  -3  -7 -17   25.88   12.33   0
  -3   7 -17   17.60    8.90   0
   4  -7  17  584.20   15.44   0
  -4   7 -17  550.74   15.24   0
  -4  -7 -17  521.72   13.37   0
  -5  -7 -17   24.25   12.11   0
  -5   7 -17    3.57   12.54   0
   6  -8 -17    5.14   13.21   0
   6   8 -17   -2.94   16.59   0
  -6  -8  17    8.29    8.88   0
  -5   8  17  100.48   22.13   0
  -5  -8  17   83.10    9.82   0
   5  -8 -17   76.73   14.03   0
   5   8 -17  113.25   15.82   0
   4   8 -17  322.06   14.65   0
  -4   8  17  325.84   15.82   0
  -4  -8  17  330.09   14.69   0
   4  -8 -17  374.23   14.96   0
   3   8 -17   72.10   13.09   0
  -3   8  17   78.51   12.96   0
   3  -8 -17   70.82   10.69   0
  -3  -8  17   62.69   10.57   0
   2   8 -17   14.10    7.13   0
  -2   8  17   -2.62   12.23   0
   2  -8 -17   -6.30   10.10   0
  -2  -8  17   -0.62    9.95   0
   1  -8 -17   44.84    7.39   0
   1   8 -17   73.63   10.22   0
  -1   8  17   44.10    9.03   0
  -1  -8  17   54.96   10.22   0
   0  -8 -17  169.44    8.30   0
   0  -8  17  167.33    8.35   0
   0   8 -17  180.20    8.38   0
   0   8  17  197.93   10.13   0
  -1   8 -17   -5.19    9.99   0
   1  -8  17   26.97   10.01   0
   1   8  17    4.11    8.63   0
  -1  -8 -17   -3.05    6.80   0
  -2   8 -17   61.48   12.58   0
   2  -8  17   31.08    9.20   0
  -2  -8 -17   63.98    9.05   0
  -3  -8 -17   11.29   10.62   0
   3  -8  17   17.87   12.47   0
  -3   8 -17  -28.33   12.57   0
  -4   8 -17    0.65    8.94   0
  -4  -8 -17    1.65   10.43   0
   4  -8  17  -10.98    8.90   0
  -5   9  17    7.51   17.96   0
   5   9 -17   -3.20   15.18   0
  -5  -9  17   -4.29   12.59   0
   5  -9 -17    2.15    9.31   0
  -4  -9  17   21.82   12.77   0
   4   9 -17   11.02   15.52   0
  -4   9  17   18.39   18.15   0
   4  -9 -17   15.29    9.42   0
  -3   9  17  342.30   17.03   0
   3  -9 -17  362.98   14.71   0
   3   9 -17  333.44   16.85   0
  -3  -9  17  332.69   11.17   0
   2   9 -17   10.61    9.14   0
   2  -9 -17    3.91    9.12   0
  -2   9  17    9.12   12.25   0
  -2  -9  17   13.93    9.07   0
   1  -9 -17  293.08    9.26   0
  -1   9  17  334.34   14.36   0
  -1  -9  17  292.58    9.61   0
   1   9 -17  318.00   13.44   0
   0   9 -17   76.14    9.49   0
   0  -9 -17   99.35   12.78   0
   0  -9  17   97.01    9.56   0
   0   9  17   89.20    9.33   0
   1   9  17  -20.09   14.66   0
  -1  -9 -17   13.29    8.47   0
  -1   9 -17   -4.96    8.80   0
   1  -9  17    1.92    8.76   0
   2  -9  17    1.83    9.02   0
   2   9  17   13.09   10.17   0
  -2   9 -17   29.23    8.78   0
  -2  -9 -17   20.96    8.57   0
  -3  -9 -17   11.48    8.80   0
  -3   9 -17   29.63    9.03   0
   3  -9  17   -4.25   12.62   0
   4  -9  17   19.90   10.79   0
  -4   9 -17   17.82   11.06   0
  -4  -9 -17   12.51   10.47   0
  -4  10  17   -1.38   14.65   0
  -4 -10  17    7.47   12.46   0
   4 -10 -17    7.83   12.62   0
   4  10 -17   -6.99   12.77   0
   3 -10 -17   42.75   13.11   0
   3  10 -17   35.23   11.08   0
  -3  10  17   33.97   10.79   0
  -3 -10  17   30.96    9.54   0
   2  10 -17    5.79   12.89   0
   2 -10 -17   -6.55    9.10   0
  -2  10  17    6.59   10.62   0
  -2 -10  17   12.17    9.11   0
  -1  10  17   51.77   15.18   0
  -1 -10  17   55.37   12.89   0
   1  10 -17   52.65    9.27   0
   1 -10 -17   47.64   12.91   0
   0 -10 -17   16.92   12.49   0
   0 -10  17   21.65    9.07   0
   0  10  17   16.76   10.39   0
   0  10 -17   13.57    8.96   0
   1  10  17  204.67   15.85   0
  -1  10 -17  211.08   13.90   0
   1 -10  17  232.26   13.89   0
  -1 -10 -17  205.51   13.61   0
   2 -10  17  171.04   13.61   0
  -2  10 -17  179.08   13.71   0
   2  10  17  168.85   11.48   0
  -2 -10 -17  115.57   10.05   0
  -3  10 -17  135.58   12.16   0
   3 -10  17  152.68   11.71   0
  -3  11  17   -4.98   17.64   0
   3 -11 -17   -8.57    9.09   0
  -3 -11  17   -0.50   13.60   0
   3  11 -17    2.67   17.71   0
  -2 -11  17   94.15    9.75   0
  -2  11  17  132.58   17.90   0
   2  11 -17   90.19   13.41   0
   2 -11 -17   84.70    9.89   0
   1 -11 -17   -2.14   12.57   0
  -1  11  17    4.71   14.78   0
   1  11 -17   -7.89    9.28   0
  -1 -11  17   -7.70    8.90   0
   0  11 -17    5.19   12.51   0
   0  11  17   -9.16   12.60   0
   0 -11  17   20.65    8.69   0
   0 -11 -17   13.53    8.82   0
  -1  11 -17   65.66    9.59   0
  -1 -11 -17   75.56    9.73   0
   1 -11  17   74.37   13.22   0
   1  11  17  114.31   17.97   0
   6   0 -18    3.67   12.54   0
   6   0 -18    6.80    9.82   0
   5   0 -18   -2.07    9.83   0
   5   0 -18    2.54   10.19   0
   4   0 -18  191.85   11.56   0
   3   0 -18    0.32   10.20   0
   2   0 -18  626.71   21.23   0
   1   0 -18   -3.17   11.13   0
   0   0 -18 2466.92   22.55   0
  -1   0 -18    9.08    7.10   0
  -2   0 -18  110.96    7.82   0
  -3   0 -18  -13.99    8.57   0
  -4   0 -18  117.43   12.16   0
  -5   0 -18    1.44   13.95   0
  -6   0 -18  -21.74   14.39   0
   6  -1 -18   13.80   10.10   0
   6   1 -18   13.63   12.90   0
   6  -1 -18   16.10   10.45   0
   6   1 -18   14.46   10.33   0
   5  -1 -18   17.79    9.88   0
   5   1 -18   15.40   10.18   0
   5  -1 -18   11.73   10.39   0
   4  -1 -18  606.14   14.18   0
   4   1 -18  604.36   14.44   0
   3  -1 -18   55.56    7.71   0
   3   1 -18   72.54    7.94   0
   2  -1 -18    8.35   15.93   0
   2   1 -18    2.34   10.34   0
   1   1 -18  163.19   11.93   0
   1  -1 -18  161.97   12.33   0
   0  -1 -18   19.25   10.85   0
   0   1 -18   14.54   10.75   0
  -1   1 -18  514.46   10.58   0
  -1  -1 -18  530.07   13.20   0
  -2  -1 -18   37.43    7.15   0
  -2   1 -18   32.34   10.08   0
  -3   1 -18  273.14   13.39   0
  -3  -1 -18  274.87   10.12   0
  -4   1 -18  255.32   12.82   0
  -4  -1 -18  220.76    9.76   0
  -5   1 -18   25.59    9.75   0
  -5  -1 -18   41.34    9.81   0
  -6  -1 -18   36.73   10.21   0
  -6   1 -18   44.38   14.14   0
   7  -2 -18  308.84   23.78   0
   7  -2 -18  274.04   22.80   0
   6  -2 -18    6.05   10.54   0
   6  -2 -18    5.06   12.07   0
   6   2 -18    3.18   10.53   0
   6   2 -18    4.99   10.32   0
   5  -2 -18  471.12   13.58   0
   5  -2 -18  431.96   14.05   0
   5   2 -18  431.22   14.16   0
   4  -2 -18  410.54   13.34   0
   4  -2 -18  437.25   12.88   0
   4   2 -18  431.24   13.40   0
   3   2 -18    2.48   13.61   0
   3  -2 -18    9.47    7.27   0
   2  -2 -18   55.08   10.91   0
   2   2 -18   47.58    7.95   0
   1   2 -18   14.18    7.50   0
   1  -2 -18   25.87   11.20   0
   0   2 -18   97.92   10.85   0
   0  -2 -18  107.81   11.29   0
  -1   2 -18  118.71   10.69   0
  -1  -2 -18  116.68   11.04   0
  -2  -2 -18  198.37    8.44   0
  -2   2 -18  205.50    8.44   0
  -3   2 -18   72.13   10.31   0
  -3  -2 -18   86.75    8.94   0
  -4   2 -18   66.26   11.85   0
  -4  -2 -18   87.18    8.55   0
  -5  -2 -18  359.79   11.98   0
  -5   2 -18  386.39   15.54   0
  -6  -2 -18   -9.00   10.18   0
  -6   2 -18    0.49   15.67   0
   7  -3 -18   -0.56   16.33   0
   7  -3 -18    4.17   15.01   0
   6  -3 -18    7.68    9.76   0
   6  -3 -18    4.44   10.76   0
   6   3 -18    6.62   13.19   0
   5   3 -18   14.23   10.42   0
   5  -3 -18   11.42   10.49   0
   5  -3 -18   12.64    9.87   0
   4   3 -18  146.25   14.80   0
   4  -3 -18  160.10   11.53   0
   3   3 -18  736.86   20.54   0
   3  -3 -18  779.14   12.59   0
   2   3 -18  820.81   14.85   0
   1   3 -18  472.39   10.23   0
   1  -3 -18  443.36   15.29   0
   0  -3 -18   26.97    7.64   0
   0   3 -18   23.27    7.40   0
  -1  -3 -18  103.93   10.91   0
  -1   3 -18  100.07   10.90   0
  -2  -3 -18   50.19    7.60   0
  -2   3 -18   71.14    7.71   0
  -3   3 -18   28.77    7.08   0
  -3  -3 -18   29.58   11.97   0
  -4   3 -18   93.11   10.43   0
  -4  -3 -18  134.95   12.16   0
  -5  -3 -18   62.15   10.39   0
  -5   3 -18   67.82   12.64   0
  -6   3 -18    7.08   11.97   0
  -6  -3 -18    7.81   16.90   0
   7  -4 -18   14.66   16.69   0
   7  -4 -18   12.89   12.22   0
   6  -4 -18  253.93   14.08   0
   6  -4 -18  228.54   15.22   0
   6   4 -18  232.16   15.62   0
   5  -4 -18    7.49   10.37   0
   5   4 -18   13.04   12.21   0
   4  -4 -18   14.98    7.33   0
   4   4 -18   14.10   13.18   0
   3   4 -18  663.53   16.67   0
   3  -4 -18  687.54   11.99   0
   2   4 -18  265.57   11.97   0
   2  -4 -18  312.87   12.03   0
   1   4 -18  118.29   10.88   0
   1  -4 -18  113.04   10.77   0
   0  -4 -18   48.02   11.09   0
   0   4 -18   45.82    7.50   0
  -1   4 -18  110.46    8.03   0
  -1  -4 -18  109.70    8.28   0
  -2  -4 -18  189.99   13.80   0
  -2   4 -18  177.19    8.30   0
  -3   4 -18  210.24    8.13   0
  -3  -4 -18  210.45   13.16   0
  -4   4 -18   88.34    7.48   0
  -4  -4 -18  112.97    8.92   0
  -5   4 -18    4.35    8.74   0
  -5  -4 -18   -9.08   10.44   0
  -6  -4 -18   86.41   12.77   0
   7  -5 -18   16.82   12.24   0
   7  -5 -18    5.73   13.62   0
   6  -5 -18    7.55    9.52   0
   6   5 -18    3.04   14.41   0
   5  -5 -18  143.87    8.98   0
   5   5 -18  163.00   13.99   0
   4  -5 -18   26.93   10.39   0
   4   5 -18   20.04   12.91   0
   3  -5 -18   22.34   10.52   0
   3   5 -18   31.26   10.47   0
   2  -5 -18   31.84    7.40   0
   2   5 -18   28.31   10.52   0
   1   5 -18   52.73   10.82   0
  -1  -5  18   82.01    7.73   0
   1  -5 -18   72.49    7.71   0
   0  -5 -18  248.85    9.87   0
   0   5 -18  245.32   11.34   0
   0  -5  18  263.82    8.92   0
  -1   5 -18  210.04   11.16   0
  -1  -5 -18  238.71   10.80   0
  -2   5 -18  667.39   13.09   0
  -2  -5 -18  760.55   13.09   0
  -3  -5 -18   27.81    8.52   0
  -3   5 -18   -3.81    7.08   0
  -4  -5 -18   67.12   14.69   0
  -4   5 -18   69.89    9.21   0
  -5   5 -18   28.03   12.41   0
  -5  -5 -18   21.28   14.40   0
   7   6 -18    0.10   17.43   0
   7  -6 -18   -0.65   13.07   0
   6  -6 -18   96.12   10.59   0
   6   6 -18  116.13   15.72   0
   5   6 -18    6.73   12.57   0
   5  -6 -18    4.22    9.41   0
   4   6 -18   83.83   13.50   0
   4  -6 -18   77.00    7.97   0
  -3  -6  18   80.16   10.52   0
   3  -6 -18   83.69   10.42   0
   3   6 -18   76.68    9.74   0
   2   6 -18   -2.18   10.04   0
   2  -6 -18    2.21    9.81   0
  -2  -6  18    8.03    7.14   0
  -1  -6  18  732.88   11.38   0
   1  -6 -18  743.30   13.56   0
   1   6 -18  711.02   13.76   0
   0  -6  18   -0.85    9.98   0
   0  -6 -18    8.68    9.92   0
   0   6 -18   -1.97    7.35   0
  -1   6 -18  201.43    8.38   0
  -1  -6 -18  231.16   13.79   0
   1  -6  18  228.05   11.29   0
  -2  -6 -18    7.90    8.49   0
  -2   6 -18   16.09    9.75   0
   2  -6  18   12.05    7.02   0
  -3   6 -18   55.53   11.53   0
[truncated: 124,466 more chars]
