# Supplementary material for: Syntheses and crystal structures of bis­(2,3-di­methyl­pyrazine-κN)di­iodido­cadmium(II) and catena-poly[[di­iodido­cadmium(II)]-μ-2,3-di­methyl­pyrazine-κ2N1:N4]
Source: Acta Crystallogr E Crystallogr Commun. 2026 Mar 24;82(Pt 4):394–9. doi: 10.1107/S2056989026002896 (PMC13055956; doi:10.1107/S2056989026002896)
Supplement: Supplementary file 2 [file e-82-00394-1sup2.hkl]

data_1                                                                          
_shelx_title ' CdCl2(2-Ethylpyrazin)2 bei RT in P2(1)/n (CD4)'                  
_shelx_refln_list_code          4                                               
_shelx_F_calc_maximum      250.50                                               
_exptl_crystal_F_000      1080.00                                               
_reflns_d_resolution_high  0.7570                                               
                                                                                
loop_                                                                           
 _space_group_symop_operation_xyz                                               
 'x, y, z'                                                                      
 '-x+1/2, y+1/2, -z+1/2'                                                        
 '-x, -y, -z'                                                                   
 'x-1/2, -y-1/2, z-1/2'                                                         
                                                                                
_cell_length_a     7.6955                                                       
_cell_length_b    11.3271                                                       
_cell_length_c    20.4421                                                       
_cell_angle_alpha  90.000                                                       
_cell_angle_beta   98.112                                                       
_cell_angle_gamma  90.000                                                       
                                                                                
_shelx_F_squared_multiplier     1.000                                           
                                                                                
loop_                                                                           
 _refln_index_h                                                                 
 _refln_index_k                                                                 
 _refln_index_l                                                                 
 _refln_F_squared_calc                                                          
 _refln_F_squared_meas                                                          
 _refln_F_squared_sigma                                                         
 _refln_observed_status                                                         
   2   0   0      28557.80      29323.30       359.83 o                         
   4   0   0       1071.67       1108.53        51.35 o                         
   6   0   0       3620.23       3529.79        67.43 o                         
   8   0   0         41.77        118.61        74.73 o                         
  10   0   0        321.40        316.22       105.38 o                         
   1   1   0      10525.34       8722.66       338.64 o                         
   2   1   0       3790.78       3629.37        79.92 o                         
   3   1   0      10598.08      10351.56       179.56 o                         
   4   1   0      37864.64      39556.29      1195.66 o                         
   5   1   0       1121.96       1158.48        44.99 o                         
   6   1   0        101.64        118.11        33.53 o                         
   7   1   0        124.86         75.91        44.98 o                         
   8   1   0       3825.81       3966.01        56.81 o                         
   9   1   0        397.18        493.84       142.57 o                         
  10   1   0         18.56         65.17        60.69 o                         
   0   2   0       2006.39       1521.25        65.90 o                         
   1   2   0        180.88        155.41        39.52 o                         
   2   2   0      50057.25      52409.38       348.06 o                         
   3   2   0       2263.91       2246.78        35.79 o                         
   4   2   0      17756.55      18020.37       285.00 o                         
   5   2   0      22202.93      23096.14       550.65 o                         
   6   2   0        215.21        225.20        39.41 o                         
   7   2   0       6550.16       6942.95       218.27 o                         
   8   2   0       2385.65       2445.83        76.60 o                         
   9   2   0          2.16         34.42        50.44 o                         
   1   3   0      35119.33      32938.04       383.82 o                         
   2   3   0      12172.36      11382.65        85.95 o                         
   3   3   0       8035.90       7488.59        55.20 o                         
   4   3   0        658.25        670.12        27.73 o                         
   5   3   0        660.00        609.96        24.25 o                         
   6   3   0        239.47        225.72        32.32 o                         
   7   3   0         39.31         54.79        37.63 o                         
   8   3   0         52.49         81.06        51.47 o                         
   9   3   0        550.08        566.07        46.32 o                         
   0   4   0       1906.61       1743.02        57.40 o                         
   1   4   0      22332.49      21278.92       402.22 o                         
   2   4   0       4267.45       3662.84        41.96 o                         
   3   4   0      48564.70      51492.02       370.25 o                         
   4   4   0       1627.96       1571.29        30.85 o                         
   5   4   0         92.29        120.77        22.25 o                         
   6   4   0       8271.02       8689.90       200.15 o                         
   7   4   0         51.74         21.74        37.07 o                         
   8   4   0         14.25         13.16        41.15 o                         
   9   4   0       2214.04       2321.22        71.58 o                         
   1   5   0       3627.49       3303.64        56.13 o                         
   2   5   0      21017.57      21506.56        82.38 o                         
   3   5   0        346.72        312.90        43.23 o                         
   4   5   0        949.63       1067.78        27.27 o                         
   5   5   0      10403.61      10779.36       120.52 o                         
   6   5   0        107.66        178.48        30.04 o                         
   7   5   0       1494.78       1606.55        85.79 o                         
   8   5   0       1050.12       1056.00        38.73 o                         
   9   5   0         52.81         56.55        45.24 o                         
   0   6   0       1292.34       1216.77        73.81 o                         
   1   6   0      56380.65      59341.77       398.48 o                         
   2   6   0        701.59        658.39        25.08 o                         
   3   6   0        168.05        115.96        25.14 o                         
   4   6   0       6687.89       6532.94        85.66 o                         
   5   6   0        561.98        523.87        28.45 o                         
   6   6   0       3355.23       3567.64        36.45 o                         
   7   6   0        534.22        532.37        33.43 o                         
   8   6   0         21.25         -3.80        41.28 o                         
   9   6   0         28.81        113.09        55.18 o                         
   1   7   0         87.54         89.31        30.99 o                         
   2   7   0        281.77        298.29        42.68 o                         
   3   7   0       5034.65       4976.94        57.15 o                         
   4   7   0        176.01        232.52        29.11 o                         
   5   7   0       6024.56       6341.77       199.39 o                         
   6   7   0        423.39        421.62        25.65 o                         
   7   7   0       2688.34       2820.15        59.08 o                         
   8   7   0        109.77        137.97        43.14 o                         
   0   8   0       1871.57       1841.89        40.57 o                         
   1   8   0       4001.77       3877.70        72.71 o                         
   2   8   0       1994.85       1941.93        29.83 o                         
   3   8   0       6938.76       6891.22       112.22 o                         
   4   8   0       1935.68       2084.07        53.84 o                         
   5   8   0        154.35        159.85        26.26 o                         
   6   8   0       5244.28       5658.80       161.91 o                         
   7   8   0        251.73        245.33        38.88 o                         
   8   8   0        783.28        666.34        37.85 o                         
   1   9   0       1352.11       1289.90        35.22 o                         
   2   9   0       7806.75       8015.37       127.28 o                         
   3   9   0        552.21        600.83        33.29 o                         
   4   9   0       1094.86       1210.78        31.74 o                         
   5   9   0        607.40        700.21        58.54 o                         
   6   9   0        106.61        109.24        27.89 o                         
   7   9   0       1012.12        971.73        37.49 o                         
   8   9   0          0.25         22.38        68.07 o                         
   0  10   0       2865.32       2873.75        70.96 o                         
   1  10   0       1660.91       1777.39        66.26 o                         
   2  10   0       4840.17       5025.46        56.82 o                         
   3  10   0       2981.73       3167.95        40.35 o                         
   4  10   0        485.39        491.32        35.70 o                         
   5  10   0        565.60        476.04        31.60 o                         
   6  10   0        747.37        781.73        34.37 o                         
   7  10   0          4.30        -35.58        36.71 o                         
   1  11   0       1395.08       1444.25        31.66 o                         
   2  11   0       2176.82       2226.53        32.16 o                         
   3  11   0        594.11        555.28        30.46 o                         
   4  11   0        263.45        286.21        32.45 o                         
   5  11   0         20.09         45.99        31.87 o                         
   6  11   0        130.63         53.75        38.66 o                         
   0  12   0       3408.12       3494.50        61.58 o                         
   1  12   0          5.63         14.10        24.61 o                         
   2  12   0          0.05          3.16        27.48 o                         
   3  12   0        626.99        603.57        29.15 o                         
   4  12   0        261.15        301.77        39.47 o                         
   5  12   0       2380.82       2340.93        45.09 o                         
   6  12   0        159.71         42.09        39.72 o                         
   1  13   0         95.06         -1.69        32.50 o                         
   2  13   0         11.14        -31.76        31.76 o                         
   3  13   0         47.79         20.43        34.86 o                         
   4  13   0       1153.96        949.39        33.55 o                         
   0  14   0       2588.52       2868.69        71.44 o                         
   1  14   0        294.37        236.44        36.50 o                         
   2  14   0        117.67         82.93        43.93 o                         
   3  14   0         30.58         45.12        29.97 o                         
  -9   0   1       1115.22       1104.60        68.71 o                         
  -7   0   1       1002.62       1021.06        67.85 o                         
  -5   0   1       4225.56       3961.16        79.28 o                         
  -3   0   1        300.27        335.39        49.45 o                         
   1   0   1      11782.03      11184.30       225.78 o                         
   3   0   1      31179.51      32162.76       193.91 o                         
   5   0   1       1181.91       1179.62        48.66 o                         
   7   0   1       5239.06       5799.47        87.39 o                         
   9   0   1         80.04         80.56        61.35 o                         
 -10   1   1       1196.24       1245.56        64.39 o                         
  -9   1   1         33.16         76.89       119.22 o                         
  -8   1   1        999.57       1124.13        47.55 o                         
  -7   1   1       1539.03       1605.11        50.08 o                         
  -6   1   1        802.72        802.78        42.34 o                         
  -5   1   1      29407.62      30117.92       467.35 o                         
  -4   1   1       4439.12       4176.69        60.34 o                         
  -3   1   1      22928.15      22271.80       332.86 o                         
  -2   1   1       9535.80       8580.75        83.89 o                         
  -1   1   1       2155.39       1695.79       103.67 o                         
   1   1   1        519.26        509.97        57.57 o                         
   3   1   1        527.78        579.81        33.49 o                         
   4   1   1       4586.62       4449.70        75.64 o                         
   5   1   1       2126.78       2125.89        45.57 o                         
   6   1   1          3.70         11.61        38.35 o                         
   7   1   1       8715.22       8983.42       250.87 o                         
   8   1   1        190.10        179.87        44.32 o                         
   9   1   1        966.10        990.96        58.14 o                         
 -10   2   1          6.58        -48.83        75.16 o                         
  -9   2   1        833.12        708.81        53.89 o                         
  -8   2   1       1003.92        967.11        82.05 o                         
  -7   2   1        336.51        345.66        37.88 o                         
  -6   2   1      14955.93      15704.56       739.08 o                         
  -5   2   1       3022.13       3015.09        49.40 o                         
  -4   2   1         35.35         45.50        27.74 o                         
  -3   2   1      17641.12      17489.32       157.72 o                         
  -2   2   1      17547.23      16501.91       223.55 o                         
  -1   2   1       7736.00       6882.95        79.00 o                         
   0   2   1       4329.79       3549.76        60.47 o                         
   1   2   1       7537.19       6610.25        78.27 o                         
   2   2   1      14813.24      13804.33       113.41 o                         
   3   2   1      29449.61      28928.82       429.82 o                         
   4   2   1       3796.97       3317.93        68.91 o                         
   5   2   1       1690.44       1743.94        50.89 o                         
   6   2   1       8322.22       8385.57       389.02 o                         
   7   2   1        425.54        451.72        50.97 o                         
   8   2   1         10.36          0.31        36.84 o                         
   9   2   1        626.25        712.34        63.92 o                         
  -9   3   1         56.71         97.63        50.59 o                         
  -8   3   1         98.86        120.00        56.64 o                         
  -7   3   1       6640.80       6765.41        75.59 o                         
  -6   3   1       3548.51       3668.86       164.47 o                         
  -5   3   1       4301.18       4423.30        68.37 o                         
  -4   3   1       7236.10       7591.59        70.55 o                         
  -3   3   1      10635.79      10339.02       137.52 o                         
  -2   3   1      35154.02      35603.27       271.04 o                         
   0   3   1      10461.79       9729.17        73.85 o                         
   1   3   1        181.91        215.00        41.79 o                         
   2   3   1      25630.49      24700.61       188.99 o                         
   3   3   1       1238.28       1158.20        31.59 o                         
   4   3   1       2516.53       2405.70        40.15 o                         
   5   3   1      14693.47      14897.84       254.84 o                         
   6   3   1       6361.77       6338.33       140.06 o                         
   7   3   1       1169.62       1107.51        51.90 o                         
   8   3   1        316.03        294.02        37.17 o                         
   9   3   1        495.57        558.23        52.70 o                         
  -9   4   1          7.23         75.04        51.56 o                         
  -8   4   1        297.74        282.16        41.86 o                         
  -7   4   1       1823.38       1909.73        38.03 o                         
  -6   4   1       2105.77       2102.63        37.59 o                         
  -5   4   1       8523.76       8724.93        66.63 o                         
  -4   4   1       3222.31       3284.88        41.31 o                         
  -3   4   1      13597.42      13287.14       263.40 o                         
  -2   4   1      23125.46      22389.61       331.82 o                         
  -1   4   1      12275.71      10998.67       176.00 o                         
   0   4   1        800.89        711.48        35.39 o                         
   1   4   1        809.41        657.28        34.18 o                         
   2   4   1       1804.51       1536.20        93.36 o                         
   3   4   1         34.72          8.97        29.38 o                         
   4   4   1       4765.50       4551.54        39.36 o                         
   5   4   1       3741.23       3733.94        85.85 o                         
   6   4   1        677.52        723.35        38.10 o                         
   7   4   1        207.50        221.27        40.16 o                         
   8   4   1        509.15        499.73        44.42 o                         
   9   4   1       1163.75       1156.37        67.08 o                         
  -9   5   1       2717.17       2649.37       253.44 o                         
  -8   5   1        787.20        794.66        59.28 o                         
  -7   5   1        133.38        145.30        38.78 o                         
  -6   5   1         82.13         69.31        29.75 o                         
  -5   5   1         74.04         88.05        28.42 o                         
  -4   5   1       6666.89       6521.45        50.17 o                         
  -3   5   1       1775.26       1770.42        33.21 o                         
  -2   5   1       7936.46       7320.10        53.35 o                         
  -1   5   1       4670.44       4181.00        77.52 o                         
   0   5   1       7627.16       7061.45        88.69 o                         
   1   5   1      57357.52      57387.91       753.78 o                         
   2   5   1       7316.22       7294.24        67.28 o                         
   3   5   1      14313.77      13925.63       224.67 o                         
   4   5   1       8187.32       8012.76        73.12 o                         
   5   5   1        300.05        269.82        38.20 o                         
   6   5   1         23.61         70.64        24.92 o                         
   7   5   1         37.20          8.67        29.34 o                         
   8   5   1       1041.44        995.59        38.43 o                         
   9   5   1          7.74         23.58        60.85 o                         
  -9   6   1         33.16        -29.91        76.28 o                         
  -8   6   1       2132.99       2041.60        48.09 o                         
  -7   6   1        774.38        779.77        34.19 o                         
  -6   6   1        388.92        359.31        34.21 o                         
  -5   6   1       2857.66       2821.36        79.35 o                         
  -4   6   1        136.95        174.95        23.21 o                         
  -3   6   1         30.39         32.63        25.20 o                         
  -2   6   1         13.98         33.08        23.83 o                         
  -1   6   1        196.65        239.32        26.26 o                         
   0   6   1      51148.23      53073.38       200.17 o                         
   1   6   1         13.93         -7.66        26.82 o                         
   2   6   1        839.61        904.32        27.55 o                         
   3   6   1       3629.82       3625.29        45.52 o                         
   4   6   1       5732.71       5747.15        80.33 o                         
   5   6   1       4939.27       5144.86        90.09 o                         
   6   6   1       2117.94       2065.50        62.29 o                         
   7   6   1        156.30        160.12        35.23 o                         
   8   6   1        142.42         82.24        37.55 o                         
   9   6   1         97.18         83.25        55.58 o                         
  -8   7   1        276.73        281.20        49.38 o                         
  -7   7   1         44.74         18.83        28.16 o                         
  -6   7   1       1535.67       1493.84        34.42 o                         
  -5   7   1        396.07        411.47        30.43 o                         
  -4   7   1      30693.18      32026.42       539.87 o                         
  -3   7   1       1178.75       1233.28        31.57 o                         
  -2   7   1       1307.00       1211.78        33.80 o                         
  -1   7   1        623.92        609.81        31.05 o                         
   0   7   1       1313.66       1365.66        29.65 o                         
   1   7   1       1484.93       1441.32        31.60 o                         
   2   7   1       4263.17       4232.55        37.32 o                         
   3   7   1       2224.77       2295.92        33.08 o                         
   4   7   1        596.81        550.68        28.30 o                         
   5   7   1        184.53        223.14        26.49 o                         
   6   7   1       2995.90       3096.32        97.08 o                         
   7   7   1          0.11         10.64        26.11 o                         
   8   7   1       4723.98       4636.68       147.74 o                         
  -8   8   1       1066.73        969.36        38.82 o                         
  -7   8   1       2124.91       2265.44        41.74 o                         
  -6   8   1         68.29         94.18        26.15 o                         
  -5   8   1       2005.89       2037.52        31.69 o                         
  -4   8   1          2.90        -27.52        27.52 o                         
  -3   8   1        953.97        961.44        29.94 o                         
  -2   8   1         29.01         50.22        25.00 o                         
  -1   8   1        105.43        160.57        23.04 o                         
   0   8   1      13850.01      13571.85       186.77 o                         
   1   8   1       2000.01       1962.94        35.81 o                         
   2   8   1        869.61        820.19        25.71 o                         
   3   8   1       1702.78       1691.32        53.18 o                         
   4   8   1       6508.33       6869.69        71.11 o                         
   5   8   1       2177.64       2199.24        39.84 o                         
   6   8   1        303.80        381.65        26.25 o                         
   7   8   1       1157.44       1094.35        34.21 o                         
   8   8   1          9.32         -1.15        37.35 o                         
  -8   9   1        495.94        538.93        48.70 o                         
  -7   9   1         85.43         61.67        31.86 o                         
  -6   9   1       1419.46       1397.72        38.30 o                         
  -5   9   1          0.34        -15.93        26.14 o                         
  -4   9   1          7.18         23.69        27.72 o                         
  -3   9   1        510.09        605.57        33.25 o                         
  -2   9   1       6221.00       6243.28       102.87 o                         
  -1   9   1        514.19        600.43        24.03 o                         
   0   9   1       8107.16       8195.45       104.22 o                         
   1   9   1      10329.98      10602.70       144.66 o                         
   2   9   1        180.75        214.43        37.08 o                         
   3   9   1       4372.69       4898.86        46.21 o                         
   4   9   1       3248.01       3528.46       169.63 o                         
   5   9   1       1178.03       1134.38        34.56 o                         
   6   9   1        240.58        179.56        26.58 o                         
   7   9   1        362.68        360.15        32.94 o                         
  -7  10   1        771.40        618.03        44.41 o                         
  -6  10   1        313.03        308.28        35.48 o                         
  -5  10   1        520.05        518.16        27.37 o                         
  -4  10   1        113.96        102.91        28.62 o                         
  -3  10   1       5688.56       6194.79        61.78 o                         
  -2  10   1       4745.23       5219.10        46.75 o                         
  -1  10   1       2249.32       2391.24        60.17 o                         
   0  10   1         15.04         35.47        26.93 o                         
   1  10   1          0.09         25.96        31.76 o                         
   2  10   1        440.23        484.06        30.58 o                         
   3  10   1        392.47        446.01        38.86 o                         
   4  10   1         37.95         26.32        25.39 o                         
   5  10   1         40.15         83.15        26.46 o                         
   6  10   1        659.63        617.05        37.70 o                         
   7  10   1        176.86        161.67        37.28 o                         
  -6  11   1        359.68        395.42        63.81 o                         
  -5  11   1         50.34         73.41        36.99 o                         
  -4  11   1         12.09         10.50        26.63 o                         
  -3  11   1        861.31        867.51        32.98 o                         
  -2  11   1          1.12         40.73        31.68 o                         
  -1  11   1       3764.55       4157.57        40.72 o                         
   0  11   1       1444.60       1453.08        32.12 o                         
   1  11   1        126.23        116.71        24.24 o                         
   2  11   1       5256.12       5440.59        38.36 o                         
   3  11   1          4.28         23.00        25.74 o                         
   4  11   1         15.06         12.57        26.89 o                         
   5  11   1       2722.32       2822.50        95.39 o                         
   6  11   1          0.40         47.91        36.55 o                         
  -6  12   1        558.35        497.64        50.97 o                         
  -5  12   1        231.47        226.31        35.08 o                         
  -4  12   1        536.88        577.30        35.50 o                         
  -3  12   1        161.88        128.34        26.35 o                         
  -2  12   1        676.23        639.34        29.14 o                         
  -1  12   1        296.55        257.30        26.80 o                         
   0  12   1          4.83          3.61        25.35 o                         
   1  12   1        637.92        678.87        47.87 o                         
   2  12   1        224.66        255.14        37.49 o                         
   3  12   1        866.70        850.21        33.51 o                         
   4  12   1       1521.39       1598.93        38.75 o                         
   5  12   1         33.34         32.96        32.72 o                         
  -5  13   1       1383.70        863.39        96.63 o                         
  -4  13   1         86.36        118.61        39.84 o                         
  -3  13   1       2190.39       2068.59       123.98 o                         
  -2  13   1          5.64          2.74        36.44 o                         
  -1  13   1         36.48         34.44        59.54 o                         
   0  13   1        134.46        190.19        28.41 o                         
   1  13   1        244.16        235.96        33.28 o                         
   2  13   1        272.88        343.02        31.64 o                         
   3  13   1         27.63         -8.55        33.53 o                         
   4  13   1          8.39          4.83        43.20 o                         
  -3  14   1          3.58          3.58        33.85 o                         
  -2  14   1          1.63        -18.21        34.17 o                         
  -1  14   1       1013.70        948.18        36.62 o                         
   0  14   1        110.72         99.41        49.92 o                         
   1  14   1        799.13        783.58        69.37 o                         
   2  14   1        116.72         39.75        34.64 o                         
   3  14   1        910.28        577.66        51.44 o                         
 -10   0   2        261.98        189.43        75.99 o                         
  -8   0   2       9039.84       9571.42        97.59 o                         
  -6   0   2          0.80         22.24        46.29 o                         
  -4   0   2        724.87        684.26        65.21 o                         
  -2   0   2      18424.65      17143.33       221.93 o                         
   4   0   2      62752.35      65278.75       254.26 o                         
   6   0   2       1163.26       1203.11        52.86 o                         
   8   0   2        328.79        349.54        53.63 o                         
 -10   1   2        153.12        142.19        69.48 o                         
  -9   1   2        568.65        553.36        52.34 o                         
  -8   1   2          0.45          1.63        51.98 o                         
  -7   1   2          1.10         34.80        34.70 o                         
  -6   1   2        832.21        905.17        71.23 o                         
  -5   1   2        140.82        116.59        49.00 o                         
  -4   1   2      31621.18      32181.33       750.94 o                         
  -3   1   2      14120.24      13662.51       165.91 o                         
  -2   1   2       4465.18       4081.03        70.02 o                         
  -1   1   2      15306.95      12893.49       772.46 o                         
   2   1   2      22071.68      21551.33       161.61 o                         
   3   1   2      19712.61      19496.73       547.49 o                         
   4   1   2       1667.76       1679.11        41.53 o                         
   5   1   2         97.48         99.24        32.72 o                         
   6   1   2       2445.36       2401.13        55.45 o                         
   7   1   2         14.05        -13.83        35.51 o                         
   8   1   2       4055.44       4084.67        74.06 o                         
   9   1   2        408.79        456.05        92.69 o                         
 -10   2   2        116.06        158.17        74.56 o                         
  -9   2   2         39.57         33.61        43.49 o                         
  -8   2   2        687.00        610.89        43.52 o                         
  -7   2   2        846.21        872.84        57.84 o                         
  -6   2   2       5390.71       5433.06       100.19 o                         
  -5   2   2          8.03          8.71        30.36 o                         
  -4   2   2       4509.17       4098.66        81.72 o                         
  -3   2   2      44878.19      45945.77       297.43 o                         
  -2   2   2       3988.77       3573.70        53.73 o                         
  -1   2   2      14269.13      12186.94       208.57 o                         
   0   2   2       9559.72       8452.88       102.01 o                         
   1   2   2      18751.18      17826.47       153.88 o                         
   2   2   2       3232.92       2987.83        46.53 o                         
   3   2   2       2219.72       2155.91        53.95 o                         
   4   2   2       6339.45       6342.62        58.59 o                         
   5   2   2         19.08         51.24        29.05 o                         
   6   2   2       7894.55       7809.13       514.51 o                         
   7   2   2        422.88        422.44        42.51 o                         
   8   2   2        338.23        335.39        62.40 o                         
   9   2   2       1796.14       1711.46       113.10 o                         
  -9   3   2         82.38         76.52        62.36 o                         
  -8   3   2        771.76        753.86        39.46 o                         
  -7   3   2       6529.34       6686.58        88.48 o                         
  -6   3   2      10140.49      10127.86       168.10 o                         
  -5   3   2       4994.33       5014.95        43.62 o                         
  -4   3   2        972.02        935.82        31.81 o                         
  -3   3   2        613.38        655.76        36.55 o                         
  -2   3   2      11139.15       9871.03       105.47 o                         
  -1   3   2       7062.18       6720.98        95.20 o                         
   0   3   2      37851.91      37771.48       281.82 o                         
   1   3   2      36373.28      35158.14       124.41 o                         
   2   3   2        231.08        165.47        27.58 o                         
   3   3   2         10.04         23.76        23.54 o                         
   4   3   2      19366.35      19565.61       193.58 o                         
   5   3   2      20627.24      21106.73       129.78 o                         
   6   3   2      12807.70      13019.10       211.29 o                         
   7   3   2       2916.02       3138.00       188.05 o                         
   8   3   2          0.16         13.75        35.75 o                         
   9   3   2         55.60         62.74        44.73 o                         
  -9   4   2         41.26         14.63        50.87 o                         
  -8   4   2        140.53        125.59        52.48 o                         
  -7   4   2       1514.84       1531.54        37.48 o                         
  -6   4   2       1367.37       1504.75        36.35 o                         
  -5   4   2       8195.07       8214.93       165.61 o                         
  -4   4   2       4339.19       4675.12       169.39 o                         
  -3   4   2       7032.41       7283.71        74.94 o                         
  -2   4   2      31966.61      31833.12       128.50 o                         
  -1   4   2        523.21        434.29        30.39 o                         
   0   4   2       1439.57       1268.26        33.30 o                         
   1   4   2      25515.91      24029.12       277.01 o                         
   2   4   2      26508.49      27186.38       214.77 o                         
   3   4   2        787.79        742.64        31.01 o                         
   4   4   2        326.13        332.64        23.83 o                         
   5   4   2       1258.13       1232.47        52.47 o                         
   6   4   2       3280.46       3387.95        72.92 o                         
   7   4   2       2619.62       2582.86        41.44 o                         
   8   4   2        916.50        832.11        45.68 o                         
   9   4   2        333.06        346.83        54.93 o                         
  -9   5   2         54.48         -4.93        51.84 o                         
  -8   5   2        316.54        346.39        35.38 o                         
  -7   5   2       1982.59       1914.42        79.35 o                         
  -6   5   2       1101.82       1209.34        34.02 o                         
  -5   5   2        372.97        435.72        40.88 o                         
  -4   5   2        919.69        976.58        26.86 o                         
  -3   5   2        239.71        221.85        27.27 o                         
  -2   5   2      14306.04      14004.78       115.53 o                         
  -1   5   2      32392.41      32102.39       190.40 o                         
   0   5   2      33607.85      32477.13       237.93 o                         
   1   5   2        493.41        430.31        27.88 o                         
   2   5   2      54387.66      55931.30       376.52 o                         
   3   5   2        922.06        941.55        35.78 o                         
   4   5   2         29.06         42.18        22.63 o                         
   5   5   2       3303.54       3319.13        91.03 o                         
   6   5   2        291.19        298.11        28.04 o                         
   7   5   2        237.05        251.84        33.62 o                         
   8   5   2        313.74        288.58        40.12 o                         
   9   5   2        181.53         59.27        62.68 o                         
  -9   6   2       1687.21       1579.12        83.69 o                         
  -8   6   2        105.13         68.18        40.19 o                         
  -7   6   2       1861.33       1866.07        37.83 o                         
  -6   6   2        158.51        185.31        30.29 o                         
  -5   6   2       2719.12       2629.68        84.43 o                         
  -4   6   2       1491.08       1430.88        41.76 o                         
  -3   6   2        675.48        611.34        25.91 o                         
  -2   6   2       9950.18       9453.65       100.13 o                         
  -1   6   2        102.42        128.04        33.73 o                         
   0   6   2       2673.29       2449.60        36.90 o                         
   1   6   2         42.55         26.06        25.97 o                         
   2   6   2          4.21        -15.69        27.73 o                         
   3   6   2      28309.70      29416.80       263.47 o                         
   4   6   2          5.35         26.79        24.65 o                         
   5   6   2       5040.77       5116.32        43.91 o                         
   6   6   2         83.65        111.69        29.15 o                         
   7   6   2       1410.22       1372.26        33.80 o                         
   8   6   2       1538.33       1625.03        48.04 o                         
   9   6   2         14.87         -3.32        59.98 o                         
  -8   7   2         60.74         87.40        35.78 o                         
  -7   7   2         62.08         52.01        31.79 o                         
  -6   7   2        460.01        392.98        31.10 o                         
  -5   7   2       8856.63       9522.96       186.27 o                         
  -4   7   2       2200.21       2066.51        35.15 o                         
  -3   7   2      14367.10      13870.02       149.35 o                         
  -2   7   2         85.67         70.30        27.64 o                         
  -1   7   2       7357.26       7176.72        45.63 o                         
   0   7   2       1356.92       1331.66        28.83 o                         
   1   7   2       1073.29       1025.52        27.05 o                         
   2   7   2       2189.27       2321.54        31.55 o                         
   3   7   2      12430.89      12494.73       224.65 o                         
   4   7   2       1870.12       1930.68        37.57 o                         
   5   7   2       1581.55       1586.72        30.60 o                         
   6   7   2        126.34        127.40        32.46 o                         
   7   7   2       4012.93       4079.83        48.04 o                         
   8   7   2         41.59        -21.57        48.45 o                         
  -8   8   2          0.03        -10.97        33.14 o                         
  -7   8   2        758.07        732.70        33.60 o                         
  -6   8   2        134.14        157.49        26.24 o                         
  -5   8   2       5049.70       5294.52        95.65 o                         
  -4   8   2       6489.34       6600.02        88.97 o                         
  -3   8   2        239.26        219.25        26.98 o                         
  -2   8   2       9565.80       9369.55        89.70 o                         
  -1   8   2       1036.67       1038.90        28.49 o                         
   0   8   2        404.41        408.90        37.89 o                         
   1   8   2       2752.16       2721.18        52.11 o                         
   2   8   2        643.02        624.41        26.45 o                         
   3   8   2      11430.05      11789.92       224.28 o                         
   4   8   2        734.04        767.99        29.10 o                         
   5   8   2         97.22        123.25        25.35 o                         
   6   8   2        163.29        186.96        33.94 o                         
   7   8   2       1481.62       1565.05        57.03 o                         
   8   8   2        163.47        125.26        37.59 o                         
  -8   9   2        222.00        158.16        39.14 o                         
  -7   9   2       1426.54       1386.01        37.37 o                         
  -6   9   2       1059.58        991.43        31.77 o                         
  -5   9   2        344.44        352.61        32.02 o                         
  -4   9   2         85.26        136.08        27.71 o                         
  -3   9   2          3.53          7.52        26.89 o                         
  -2   9   2        284.79        322.35        24.64 o                         
  -1   9   2      13323.20      13622.34       222.96 o                         
   0   9   2       3373.33       3388.45        96.18 o                         
   1   9   2        790.22        783.32        25.87 o                         
   2   9   2       6379.54       6587.01       125.97 o                         
   3   9   2        552.09        555.68        36.79 o                         
   4   9   2        199.42        210.64        28.01 o                         
   5   9   2       3205.07       3333.62        64.68 o                         
   6   9   2       2453.65       2391.85        49.27 o                         
   7   9   2         18.53         20.30        36.54 o                         
  -7  10   2          6.81        -15.55        35.02 o                         
  -6  10   2       1733.44       1595.29        75.98 o                         
  -5  10   2        623.02        624.90        27.92 o                         
  -4  10   2        115.89        169.05        28.30 o                         
  -3  10   2       1260.82       1376.50        47.85 o                         
  -2  10   2       2731.75       2893.18        32.97 o                         
  -1  10   2         21.27         13.93        26.51 o                         
   0  10   2       1611.52       1611.31        29.49 o                         
   1  10   2       3146.68       3371.31        43.15 o                         
   2  10   2       4516.27       4838.29        54.69 o                         
   3  10   2         42.16          7.02        31.05 o                         
   4  10   2        298.12        295.94        25.07 o                         
   5  10   2       1002.14       1070.45        52.73 o                         
   6  10   2        375.48        343.25        35.27 o                         
   7  10   2        119.75        112.81        30.14 o                         
  -6  11   2       1068.38       1038.73        35.74 o                         
  -5  11   2        356.80        415.15        47.66 o                         
  -4  11   2         31.29         -4.23        27.71 o                         
  -3  11   2        271.23        277.55        32.05 o                         
  -2  11   2       1440.65       1587.32        39.11 o                         
  -1  11   2        991.89       1028.36        30.63 o                         
   0  11   2       1677.39       1898.45        43.96 o                         
   1  11   2       5130.92       5244.77        97.71 o                         
   2  11   2        216.19        218.74        29.51 o                         
   3  11   2        631.20        590.67        29.24 o                         
   4  11   2       1618.95       1614.38        31.46 o                         
   5  11   2        473.27        507.79        38.41 o                         
   6  11   2       1131.14       1156.55        48.30 o                         
  -6  12   2        199.36        147.01        36.10 o                         
  -5  12   2         72.38         83.23        34.48 o                         
  -4  12   2          3.72        -28.64        34.97 o                         
  -3  12   2       2434.80       2450.49        77.17 o                         
  -2  12   2        693.69        621.92        37.73 o                         
  -1  12   2       1704.26       1754.53        36.48 o                         
   0  12   2        504.63        496.80        27.40 o                         
   1  12   2         16.23          2.32        36.78 o                         
   2  12   2         18.45         46.57        38.66 o                         
   3  12   2         40.59         83.88        39.94 o                         
   4  12   2       1047.90       1072.53        50.37 o                         
   5  12   2         90.80         58.56        31.50 o                         
  -5  13   2        239.17        290.52        68.68 o                         
  -4  13   2       2228.19       2140.13       108.45 o                         
  -3  13   2         15.33        -37.47        37.47 o                         
  -2  13   2         19.85        -18.84        31.63 o                         
  -1  13   2        425.59        460.18        41.62 o                         
   0  13   2        470.41        475.39        33.28 o                         
   1  13   2        489.27        549.22        36.63 o                         
   2  13   2        624.73        639.42        78.03 o                         
   3  13   2         22.64         26.69        35.87 o                         
   4  13   2        182.12        183.12        38.50 o                         
  -3  14   2        440.08        312.77        35.91 o                         
  -2  14   2          6.85         -1.86        38.57 o                         
  -1  14   2        137.92         99.64        33.15 o                         
   0  14   2         96.17         48.45        34.70 o                         
   1  14   2          1.54        -14.74        31.62 o                         
   2  14   2        564.48        366.12        37.23 o                         
   3  14   2         39.50        -42.28        42.73 o                         
  -9   0   3       4404.20       4463.33        94.81 o                         
  -7   0   3       8463.50       8932.41       100.37 o                         
  -5   0   3       7675.71       7586.14       100.60 o                         
  -3   0   3       3392.45       3018.05        93.26 o                         
   1   0   3      14287.91      13241.17       181.44 o                         
   5   0   3      12397.35      12592.71       108.72 o                         
   7   0   3       1239.32       1253.99        50.67 o                         
   9   0   3        375.67        379.36        65.53 o                         
 -10   1   3         21.02        -39.71        59.84 o                         
  -9   1   3       1214.00       1087.90        79.61 o                         
  -8   1   3        926.31        952.51        40.17 o                         
  -7   1   3        108.80        146.94        29.56 o                         
  -6   1   3       4966.42       5022.98       180.70 o                         
  -5   1   3        601.17        572.97        38.57 o                         
  -4   1   3        978.92       1040.85        49.57 o                         
  -3   1   3       4551.12       4395.67        57.74 o                         
  -2   1   3       3259.62       2915.15        63.87 o                         
   0   1   3       5746.69       4609.52       177.49 o                         
   1   1   3       8366.00       7558.50        75.43 o                         
   2   1   3       3764.49       3351.21        50.13 o                         
   3   1   3      24366.07      24857.48       430.67 o                         
   4   1   3       5813.77       5783.85       103.45 o                         
   5   1   3        157.89        120.23        33.11 o                         
   6   1   3       3121.59       3171.49        50.16 o                         
   7   1   3        106.17         89.58        43.65 o                         
   8   1   3        566.05        581.11        53.33 o                         
   9   1   3         21.12         28.47        50.50 o                         
 -10   2   3        317.48        295.99        61.47 o                         
  -9   2   3          9.83          2.23        48.38 o                         
  -8   2   3        322.03        330.95        50.40 o                         
  -7   2   3          6.02         11.76        47.62 o                         
  -6   2   3       2231.75       2198.94        42.68 o                         
  -5   2   3      22612.92      23227.97       698.24 o                         
  -4   2   3      37938.00      39531.54       805.35 o                         
  -3   2   3       1962.91       1890.71        41.33 o                         
  -1   2   3       4514.29       4060.76        65.62 o                         
   0   2   3        481.02        399.02        40.71 o                         
   2   2   3       7315.59       7132.82       104.56 o                         
   3   2   3          6.35         13.83        27.17 o                         
   4   2   3       8080.23       7889.83        95.73 o                         
   5   2   3       2898.72       2742.50        44.56 o                         
   6   2   3       1687.11       1715.70       173.05 o                         
   7   2   3       6017.95       6101.67       190.57 o                         
   8   2   3       1495.89       1555.57        45.96 o                         
   9   2   3         38.39         46.48        62.68 o                         
  -9   3   3        173.52        181.49        61.23 o                         
  -8   3   3        472.98        431.61        52.15 o                         
  -7   3   3       2643.73       2775.13        78.01 o                         
  -6   3   3       7212.88       7137.96        96.04 o                         
  -5   3   3        440.26        433.54        28.04 o                         
  -4   3   3       5788.53       5562.82        73.36 o                         
  -3   3   3      24093.36      23853.33       473.03 o                         
  -2   3   3      11568.29      10901.91        74.05 o                         
  -1   3   3       1701.75       1686.10        53.19 o                         
   0   3   3       2022.29       1893.36        46.02 o                         
   1   3   3      33763.18      33934.51       241.67 o                         
   2   3   3       7562.51       7195.58        67.41 o                         
   3   3   3       4590.10       4591.46        44.09 o                         
   4   3   3       4486.24       4298.97        64.12 o                         
   5   3   3       6237.02       6152.95       173.56 o                         
   6   3   3       7147.00       7177.06       111.98 o                         
   7   3   3          2.57         -7.24        38.00 o                         
   8   3   3        877.30        933.47        96.76 o                         
   9   3   3        339.10        268.49        53.56 o                         
  -9   4   3        466.56        470.83        44.99 o                         
  -8   4   3        336.92        344.13        64.20 o                         
  -7   4   3        408.78        400.84        34.79 o                         
  -6   4   3       6085.23       6056.88        75.74 o                         
  -5   4   3        844.13        777.59        27.85 o                         
  -4   4   3       8008.47       7665.82       109.29 o                         
  -3   4   3      17360.59      17386.12       410.82 o                         
  -2   4   3        126.05        142.61        28.69 o                         
  -1   4   3       1374.81       1331.17        36.32 o                         
   0   4   3      43619.39      42745.98       778.62 o                         
   1   4   3      32771.30      31107.93       302.26 o                         
   2   4   3      57954.73      61440.04       291.87 o                         
   3   4   3        169.84        139.47        21.71 o                         
   4   4   3        508.75        544.95        26.84 o                         
   5   4   3        109.96        134.64        25.03 o                         
   6   4   3       2308.34       2392.03        81.88 o                         
   7   4   3        527.03        475.17        33.29 o                         
   8   4   3        883.44        783.06        58.54 o                         
   9   4   3        848.98        892.55        54.60 o                         
  -9   5   3          6.09        116.98       111.44 o                         
  -8   5   3          0.21        -34.12        34.12 o                         
  -7   5   3       3390.18       3457.58       131.25 o                         
  -6   5   3       1823.14       1896.02        37.39 o                         
  -5   5   3       6452.43       6473.28       162.58 o                         
  -4   5   3       5502.56       5224.54        74.20 o                         
  -3   5   3       4474.93       4588.62        63.60 o                         
  -2   5   3        686.41        662.14        28.48 o                         
  -1   5   3       3741.33       3514.92        41.45 o                         
   0   5   3      15274.66      14141.58       104.71 o                         
   1   5   3       4544.44       4604.66        42.07 o                         
   2   5   3       5583.72       5328.37        58.30 o                         
   3   5   3       4433.39       4325.09        98.63 o                         
   4   5   3        299.79        355.88        32.15 o                         
   5   5   3       8416.87       8762.12       154.75 o                         
   6   5   3       1201.11       1283.83        32.63 o                         
   7   5   3          0.95          9.00        29.53 o                         
   8   5   3        441.17        459.00        70.31 o                         
   9   5   3        331.38        226.54        62.55 o                         
  -9   6   3        217.61        152.05        50.00 o                         
  -8   6   3       4163.50       4056.66       164.75 o                         
  -7   6   3        899.84        927.77        30.77 o                         
  -6   6   3        334.47        326.59        25.12 o                         
  -5   6   3       3792.92       3783.63        86.91 o                         
  -4   6   3       2014.88       1966.89        36.96 o                         
  -3   6   3      11614.89      11416.31       120.76 o                         
  -2   6   3      25422.80      25575.74       629.13 o                         
  -1   6   3       5035.69       4815.09        74.16 o                         
   0   6   3       6233.03       6229.94       140.27 o                         
   1   6   3        252.21        258.03        29.05 o                         
   2   6   3      15202.90      14954.74       125.33 o                         
   3   6   3        167.58        186.13        22.56 o                         
   4   6   3      22593.54      24086.63       459.34 o                         
   5   6   3        797.18        848.88        30.26 o                         
   6   6   3        274.98        296.23        29.15 o                         
   7   6   3       1293.87       1373.63        42.53 o                         
   8   6   3        372.69        361.76        35.43 o                         
  -8   7   3        404.58        395.26        39.70 o                         
  -7   7   3        278.22        286.01        37.63 o                         
  -6   7   3         17.18         31.31        26.90 o                         
  -5   7   3         41.53         62.76        29.73 o                         
  -4   7   3       5306.59       5565.09       176.97 o                         
  -3   7   3         24.93         29.72        24.88 o                         
  -2   7   3       7259.57       7152.34        65.53 o                         
  -1   7   3         17.64         -3.16        25.36 o                         
   0   7   3      25043.31      24089.94       254.89 o                         
   1   7   3         91.04        118.79        27.25 o                         
   2   7   3       2896.73       2756.27        38.77 o                         
   3   7   3         62.62         20.66        29.52 o                         
   4   7   3       2048.68       2074.66        77.32 o                         
   5   7   3         29.36         16.84        29.15 o                         
   6   7   3        194.08        237.54        29.15 o                         
   7   7   3        387.85        411.78        28.13 o                         
   8   7   3        322.60        294.78        52.88 o                         
  -8   8   3       1131.98        989.47        36.72 o                         
  -7   8   3        263.60        295.99        30.03 o                         
  -6   8   3        972.89        968.74        34.30 o                         
  -5   8   3       3962.13       4279.30        41.26 o                         
  -4   8   3       5247.37       5471.26        43.10 o                         
  -3   8   3      12637.88      12685.05       243.68 o                         
  -2   8   3        654.03        633.88        29.33 o                         
  -1   8   3       7884.56       7893.02       143.03 o                         
   0   8   3        524.41        554.26        23.55 o                         
   1   8   3         46.89         18.69        21.02 o                         
   2   8   3          0.24         43.54        24.18 o                         
   3   8   3        693.74        675.51        25.81 o                         
   4   8   3       2543.66       2762.25        40.51 o                         
   5   8   3       3001.37       3130.07        41.03 o                         
   6   8   3       2946.83       2960.26        64.80 o                         
   7   8   3        749.45        782.04        50.85 o                         
   8   8   3        612.76        500.64        41.88 o                         
  -8   9   3        104.96         73.52        41.77 o                         
  -7   9   3       2007.35       2048.45        64.25 o                         
  -6   9   3        107.08        153.24        28.35 o                         
  -5   9   3         29.16        -20.48        30.15 o                         
  -4   9   3       1935.99       2023.45        38.97 o                         
  -3   9   3       1715.95       1828.63        42.68 o                         
  -2   9   3         65.35         70.36        25.02 o                         
  -1   9   3       1048.32       1097.17        48.76 o                         
   0   9   3        663.89        634.44        27.67 o                         
   1   9   3        847.73        845.21        37.77 o                         
   2   9   3       2571.70       2528.08        67.46 o                         
   3   9   3         17.36         32.84        28.77 o                         
   4   9   3        113.53        118.79        27.91 o                         
   5   9   3       2336.66       2458.04        69.48 o                         
   6   9   3        384.52        377.23        28.51 o                         
   7   9   3        296.40        397.39        38.61 o                         
  -7  10   3        500.31        493.04        45.00 o                         
  -6  10   3          6.16         -0.54        39.06 o                         
  -5  10   3        307.84        314.67        25.81 o                         
  -4  10   3        198.91        219.24        31.66 o                         
  -3  10   3        769.43        833.14        50.22 o                         
  -2  10   3        287.59        257.20        43.29 o                         
  -1  10   3        846.91        890.16        30.83 o                         
   0  10   3       2795.40       2991.60        37.35 o                         
   1  10   3      14674.12      15306.27       151.17 o                         
   2  10   3       2957.16       3095.47        89.20 o                         
   3  10   3       3332.92       3498.11        66.90 o                         
   4  10   3          1.98         -3.59        49.57 o                         
   5  10   3         55.42         38.65        27.74 o                         
   6  10   3        739.25        843.52        51.10 o                         
   7  10   3        123.99         89.81        35.26 o                         
  -6  11   3       1823.53       1766.15        59.14 o                         
  -5  11   3          2.75        -21.61        36.84 o                         
  -4  11   3         15.02         22.47        27.48 o                         
  -3  11   3        587.42        578.59        31.63 o                         
  -2  11   3       1233.51       1272.59        48.06 o                         
  -1  11   3        247.94        259.09        26.06 o                         
   0  11   3        237.00        268.17        30.73 o                         
   1  11   3          8.01         -1.44        25.56 o                         
   2  11   3        175.81        206.64        28.62 o                         
   3  11   3        544.79        585.53        31.94 o                         
   4  11   3       2566.84       2547.64       132.40 o                         
   5  11   3        785.86        842.21        41.26 o                         
   6  11   3        607.52        478.23        38.71 o                         
  -6  12   3        666.89        512.80        89.54 o                         
  -5  12   3        723.64        654.23        86.08 o                         
  -4  12   3       1403.95       1372.61       126.23 o                         
  -3  12   3         71.34         56.94        28.37 o                         
  -2  12   3       2773.91       2814.62       116.53 o                         
  -1  12   3        561.22        518.47        34.14 o                         
   0  12   3         42.76         72.67        27.94 o                         
   1  12   3        152.69        200.06        28.41 o                         
   2  12   3          3.95        -34.30        34.30 o                         
   3  12   3        733.84        696.63        32.53 o                         
   4  12   3        230.77        294.16        37.52 o                         
   5  12   3        466.20        324.11        35.19 o                         
  -4  13   3         16.95         63.13        33.89 o                         
  -3  13   3         70.61         61.93        32.09 o                         
  -2  13   3        488.92        502.06        48.33 o                         
  -1  13   3       2251.18       2297.19        52.27 o                         
   0  13   3        135.71        136.54        30.28 o                         
   1  13   3        146.31        124.58        36.17 o                         
   2  13   3         35.47         48.21        34.06 o                         
   3  13   3        926.59        875.38        37.16 o                         
   4  13   3        412.98        344.00        34.99 o                         
  -3  14   3         16.76        -26.37        32.41 o                         
  -2  14   3        317.68        247.42        59.48 o                         
  -1  14   3        307.46        311.52        58.84 o                         
   0  14   3        110.32         57.19        35.90 o                         
   1  14   3         20.69         58.73        30.72 o                         
   2  14   3         69.80         15.94        31.91 o                         
   3  14   3       1032.63        994.92        69.35 o                         
 -10   0   4         98.49       -103.43       103.43 o                         
  -8   0   4       1555.44       1786.40        76.16 o                         
  -6   0   4       4759.90       4834.17        78.67 o                         
  -4   0   4      26718.28      27541.67       191.09 o                         
   2   0   4       1745.06       1636.41        70.02 o                         
   4   0   4       9706.95       9646.43       102.10 o                         
   6   0   4       1744.56       1815.56        55.46 o                         
   8   0   4       1919.18       1867.09        61.22 o                         
 -10   1   4        281.29        220.91        59.93 o                         
  -9   1   4        829.33        958.04        57.07 o                         
  -8   1   4        722.45        800.61        43.98 o                         
  -7   1   4       4409.89       4639.92        58.42 o                         
  -6   1   4       3074.10       3115.09        52.63 o                         
  -5   1   4       4313.57       4235.74        56.47 o                         
  -4   1   4        332.91        509.42        35.35 o                         
  -3   1   4         32.97         47.98        34.79 o                         
  -2   1   4      10162.43       9416.96       198.87 o                         
  -1   1   4       9627.77       8592.52       114.16 o                         
   1   1   4      32559.02      31419.20       320.61 o                         
   2   1   4      10944.94      10034.83       152.25 o                         
   3   1   4      26106.35      26468.12       656.53 o                         
   4   1   4       5370.63       5243.21       253.47 o                         
   5   1   4      10169.74       9696.76        70.18 o                         
   6   1   4       8696.03       8992.32       207.00 o                         
   7   1   4        692.13        726.82        37.60 o                         
   8   1   4        257.48        236.76        53.37 o                         
   9   1   4         13.98         64.02        42.73 o                         
 -10   2   4         67.16         46.29        58.04 o                         
  -9   2   4          9.38        -58.45        58.45 o                         
  -8   2   4       1238.20       1278.94        56.97 o                         
  -7   2   4       2338.57       2261.79        45.11 o                         
  -6   2   4        953.84        916.28        48.78 o                         
  -5   2   4       5326.27       5642.44       288.92 o                         
  -4   2   4      12890.87      12910.67       151.36 o                         
  -3   2   4       5604.21       5266.09        89.64 o                         
  -2   2   4       5523.14       4975.43        65.77 o                         
  -1   2   4        219.85        150.20        38.31 o                         
   0   2   4       3221.13       2990.47        56.90 o                         
   1   2   4      15199.27      14133.50       141.22 o                         
   2   2   4       6572.14       6228.27       103.95 o                         
   3   2   4        830.71        762.20        36.22 o                         
   4   2   4       2306.56       2347.56        36.91 o                         
   5   2   4      13431.78      13192.52        84.64 o                         
   6   2   4       1318.43       1317.72        80.67 o                         
   7   2   4       2523.80       2465.97        82.96 o                         
   8   2   4       1268.29       1346.15        48.40 o                         
   9   2   4         45.08         42.31        69.12 o                         
  -9   3   4         15.21         65.09        48.79 o                         
  -8   3   4        326.96        411.48        41.94 o                         
  -7   3   4       2901.29       3035.70        49.95 o                         
  -6   3   4        494.50        578.68        45.90 o                         
  -5   3   4        325.53        320.58        30.63 o                         
  -4   3   4      26411.45      26255.08       501.17 o                         
  -3   3   4      47189.60      48276.76       840.21 o                         
  -2   3   4      35897.74      36345.54       575.26 o                         
  -1   3   4       5390.43       5001.29        52.09 o                         
   0   3   4       4816.10       4415.30        56.24 o                         
   1   3   4        127.65        175.55        66.50 o                         
   2   3   4       8587.87       7813.01        89.15 o                         
   3   3   4        412.15        374.45        24.94 o                         
   4   3   4       2110.01       2165.11        50.72 o                         
   5   3   4       1736.44       1626.97        53.28 o                         
   6   3   4         18.37         11.22        38.99 o                         
   7   3   4       1071.16       1033.32        40.92 o                         
   8   3   4       4460.53       4602.44        65.46 o                         
   9   3   4       2451.43       2386.18        82.54 o                         
  -9   4   4          0.97        -25.85        47.55 o                         
  -8   4   4        613.97        598.23        37.13 o                         
  -7   4   4        795.18        782.92        42.19 o                         
  -6   4   4       1848.42       1857.29        36.01 o                         
  -5   4   4       2711.27       2772.02        37.29 o                         
  -4   4   4        754.80        806.46        26.27 o                         
  -3   4   4         53.81         85.01        27.17 o                         
  -2   4   4        872.85        805.81        29.69 o                         
  -1   4   4         17.97         63.07        28.45 o                         
   0   4   4      14921.36      14290.33       164.33 o                         
   1   4   4      45457.66      45465.05       179.10 o                         
   2   4   4      10068.17       9838.85        87.27 o                         
   3   4   4       1947.97       1898.03        33.73 o                         
   4   4   4       6018.58       5899.40        59.12 o                         
   5   4   4       1834.45       1971.45        34.84 o                         
   6   4   4       1264.12       1346.45        47.88 o                         
   7   4   4       1423.50       1488.01       103.69 o                         
   8   4   4        148.26        137.73        43.36 o                         
   9   4   4         50.61         55.72        43.97 o                         
  -9   5   4       1603.98       1485.73        50.43 o                         
  -8   5   4       1339.26       1215.66        57.22 o                         
  -7   5   4        141.61        148.83        32.05 o                         
  -6   5   4       8330.07       8621.35       175.14 o                         
  -5   5   4         42.30         67.89        26.25 o                         
  -4   5   4         63.72         90.53        21.85 o                         
  -3   5   4       5652.70       5443.86        44.59 o                         
  -2   5   4        507.82        467.68        29.03 o                         
  -1   5   4       6167.20       6101.83        48.66 o                         
   0   5   4      15006.60      13762.49       195.50 o                         
   1   5   4       1762.01       1902.93        35.35 o                         
   2   5   4      16715.15      16242.14       148.80 o                         
   3   5   4      21315.00      21984.53       103.20 o                         
   4   5   4      20951.81      21459.83       152.94 o                         
   5   5   4        457.94        432.27        25.88 o                         
   6   5   4       3333.65       3326.20        43.77 o                         
   7   5   4         29.47         24.53        34.21 o                         
   8   5   4        472.41        422.52        45.62 o                         
   9   5   4        267.53        295.29        93.60 o                         
  -9   6   4        129.07        128.03        53.15 o                         
  -8   6   4         17.52         29.28        45.38 o                         
  -7   6   4        247.58        256.05        30.46 o                         
  -6   6   4       1693.17       1629.89        31.35 o                         
  -5   6   4       9953.95       9763.24       313.31 o                         
  -4   6   4       1111.77       1071.75        31.83 o                         
  -3   6   4        162.58        204.10        25.99 o                         
  -2   6   4         74.42         83.68        32.03 o                         
  -1   6   4      19226.20      18921.29       185.25 o                         
   0   6   4       1070.24        933.20        29.82 o                         
   1   6   4       1118.94       1279.56        28.75 o                         
   2   6   4         85.08         90.19        23.99 o                         
   3   6   4       1522.80       1425.22        30.02 o                         
   4   6   4       3084.00       3081.97        65.03 o                         
   5   6   4        580.07        637.18        28.47 o                         
   6   6   4       1101.92       1183.37        46.04 o                         
   7   6   4       2748.85       2613.35       113.47 o                         
   8   6   4        332.33        319.19        48.44 o                         
  -8   7   4        421.74        404.25        40.49 o                         
  -7   7   4        223.87        265.60        37.23 o                         
  -6   7   4        369.06        374.75        26.44 o                         
  -5   7   4       2836.46       2945.07        54.79 o                         
  -4   7   4         79.85         84.56        32.24 o                         
  -3   7   4       2457.02       2397.73        32.16 o                         
  -2   7   4       1967.53       2088.42        34.66 o                         
  -1   7   4      35463.33      36023.45       611.56 o                         
   0   7   4       2566.55       2573.59        45.14 o                         
   1   7   4       4560.15       4549.35        60.30 o                         
   2   7   4       1126.01       1182.90        25.49 o                         
   3   7   4       9162.33       9502.56        60.42 o                         
   4   7   4         21.01         16.90        40.87 o                         
   5   7   4       1983.63       1975.09        32.32 o                         
   6   7   4        670.03        729.68        43.79 o                         
   7   7   4       1387.09       1321.78        49.65 o                         
   8   7   4         90.13         71.33        57.62 o                         
  -8   8   4        242.73        213.08        33.21 o                         
  -7   8   4        716.68        626.91        32.67 o                         
  -6   8   4        443.81        487.97        48.14 o                         
  -5   8   4       4547.74       4678.20       107.06 o                         
  -4   8   4        794.35        854.61        29.90 o                         
  -3   8   4         23.58         48.70        25.07 o                         
  -2   8   4       1957.25       2005.11        41.28 o                         
  -1   8   4      11629.51      11709.51       199.49 o                         
   0   8   4        521.57        485.34        24.74 o                         
   1   8   4        321.00        346.27        22.17 o                         
   2   8   4        864.46        820.61        27.87 o                         
   3   8   4       2761.10       2739.37        63.34 o                         
   4   8   4       2378.98       2422.11        43.15 o                         
   5   8   4         85.09         52.16        26.51 o                         
   6   8   4       2323.14       2331.19        53.36 o                         
   7   8   4       1819.43       1713.03        62.05 o                         
   8   8   4         66.70          4.11        45.06 o                         
  -8   9   4        654.84        578.66        46.72 o                         
  -7   9   4        194.89        152.36        35.25 o                         
  -6   9   4       1411.82       1305.42        50.30 o                         
  -5   9   4        179.98        177.05        24.76 o                         
  -4   9   4       1912.44       2015.27        47.15 o                         
  -3   9   4       7403.13       7822.28       121.15 o                         
  -2   9   4       4613.85       4619.66        79.64 o                         
  -1   9   4        117.12        105.06        22.31 o                         
   0   9   4       1072.47       1083.53        40.44 o                         
   1   9   4       2268.35       2225.14        53.34 o                         
   2   9   4       1129.23       1125.61        29.12 o                         
   3   9   4       7324.46       7868.48       117.08 o                         
   4   9   4       1527.23       1617.86        35.72 o                         
   5   9   4          0.39        -10.38        31.10 o                         
   6   9   4       1124.97       1196.80        71.60 o                         
   7   9   4        284.48        280.67        37.04 o                         
  -7  10   4        506.36        408.16        44.18 o                         
  -6  10   4        130.59         87.38        37.42 o                         
  -5  10   4         73.33         38.28        28.04 o                         
  -4  10   4         59.78         43.26        30.14 o                         
  -3  10   4        286.07        376.80        31.04 o                         
  -2  10   4        458.30        492.27        31.58 o                         
  -1  10   4        171.75        204.07        33.67 o                         
   0  10   4       3647.82       3913.98        39.33 o                         
   1  10   4       7180.09       7559.25       101.31 o                         
   2  10   4       3802.42       4133.65        76.18 o                         
   3  10   4         88.39         40.87        36.16 o                         
   4  10   4        817.10        843.83        72.92 o                         
   5  10   4         16.33          6.90        35.45 o                         
   6  10   4        512.37        457.15        35.21 o                         
   7  10   4         33.44         -1.97        36.63 o                         
  -6  11   4        149.00        170.70        38.63 o                         
  -5  11   4        502.22        439.62        30.92 o                         
  -4  11   4       2214.09       2199.63        91.64 o                         
  -3  11   4        901.37        954.32        29.17 o                         
  -2  11   4       2677.42       2788.89        52.54 o                         
  -1  11   4         42.00        105.79        29.04 o                         
   0  11   4         75.06         49.35        27.28 o                         
   1  11   4       1505.95       1551.11        54.94 o                         
   2  11   4       1923.32       2015.52        58.70 o                         
   3  11   4       1625.89       1582.35        61.75 o                         
   4  11   4        338.39        313.40        26.21 o                         
   5  11   4       1634.47       1742.25        41.99 o                         
   6  11   4          8.16         39.44        33.54 o                         
  -6  12   4        294.73         79.73       134.02 o                         
  -5  12   4        891.19        831.60        37.28 o                         
  -4  12   4        578.96        579.49        31.44 o                         
  -3  12   4        264.95        258.49        33.35 o                         
  -2  12   4       1059.47       1053.86        73.53 o                         
  -1  12   4         44.67         37.64        27.92 o                         
   0  12   4         47.04         35.98        25.68 o                         
   1  12   4        508.07        427.91        29.43 o                         
   2  12   4        310.35        351.46        47.82 o                         
   3  12   4        194.62        175.66        33.25 o                         
   4  12   4        442.66        454.72        51.05 o                         
   5  12   4        628.02        564.22        35.94 o                         
  -4  13   4        180.10        162.26        31.96 o                         
  -3  13   4        202.18        181.35        32.14 o                         
  -2  13   4       1356.79       1510.98        41.37 o                         
  -1  13   4         95.36        107.67        41.82 o                         
   0  13   4       2796.02       2961.11        46.20 o                         
   1  13   4          0.46         -8.92        31.07 o                         
   2  13   4        179.23        235.93        37.98 o                         
   3  13   4        388.76        477.73        83.52 o                         
   4  13   4         62.02         13.57        32.50 o                         
  -3  14   4         57.71         40.05        34.58 o                         
  -2  14   4        666.29        532.33        95.01 o                         
  -1  14   4         40.08         11.11        34.41 o                         
   0  14   4        856.95        753.43        34.09 o                         
   1  14   4          1.08         34.99        32.81 o                         
   2  14   4        146.29        154.92        37.41 o                         
   3  14   4         21.84         95.36        68.47 o                         
  -9   0   5        701.27        681.07        78.03 o                         
  -7   0   5        256.11        221.25        41.16 o                         
  -5   0   5      35274.05      36984.51       213.47 o                         
  -3   0   5       2305.69       1982.88        75.21 o                         
   1   0   5      24245.86      24044.64       212.70 o                         
   3   0   5      24316.62      24834.00       179.11 o                         
   5   0   5       3308.39       3181.64        69.67 o                         
   7   0   5      11769.01      11084.86        91.34 o                         
   9   0   5         35.31         40.40        61.22 o                         
 -10   1   5        363.60        347.29        51.22 o                         
  -9   1   5       2754.82       2954.58       168.02 o                         
  -8   1   5       1581.05       1669.39        54.18 o                         
  -7   1   5        286.51        260.05        40.05 o                         
  -6   1   5       4220.72       4248.28        54.37 o                         
  -5   1   5      14097.13      14018.83        96.05 o                         
  -4   1   5          0.07          9.95        36.46 o                         
  -3   1   5        987.36       1038.55        46.92 o                         
  -2   1   5       4949.10       4843.77        81.40 o                         
  -1   1   5      18900.07      17736.33       153.71 o                         
   1   1   5       6564.15       6220.08        67.89 o                         
   2   1   5      37300.20      38294.61       679.16 o                         
   3   1   5      34351.29      35725.85      1257.62 o                         
   4   1   5      10455.99      10273.79       279.24 o                         
   5   1   5       4146.55       4056.62        56.41 o                         
   6   1   5       1233.17       1261.78        37.62 o                         
   7   1   5       3574.62       3749.37        79.36 o                         
   8   1   5         27.82         12.24        41.15 o                         
   9   1   5         14.38         62.72        49.97 o                         
 -10   2   5        374.02        486.40        72.00 o                         
  -9   2   5          2.24         -7.66        46.15 o                         
  -8   2   5       2120.03       2146.49        51.64 o                         
  -7   2   5       2018.24       2050.35        88.59 o                         
  -6   2   5        892.99        952.95        56.34 o                         
  -5   2   5       1708.12       1648.71        46.71 o                         
  -4   2   5       3951.44       3824.51        77.02 o                         
  -3   2   5       4199.03       4088.76        81.86 o                         
  -2   2   5      16168.98      16008.20       216.19 o                         
   0   2   5      40646.87      40009.20       347.45 o                         
   1   2   5         88.29         85.84        31.20 o                         
   2   2   5      13073.93      12971.81        66.87 o                         
   3   2   5       2320.67       2196.85        39.99 o                         
   4   2   5       5751.49       5676.64        49.48 o                         
   5   2   5       6267.19       6158.06       161.08 o                         
   6   2   5       2022.06       2128.04        43.08 o                         
   7   2   5        569.58        574.25        53.31 o                         
   8   2   5        624.02        641.95        81.75 o                         
   9   2   5        239.44        215.90        51.70 o                         
  -9   3   5        211.45        234.18        43.18 o                         
  -8   3   5          3.16         21.52        48.55 o                         
  -7   3   5        429.26        434.80        28.47 o                         
  -6   3   5        138.86        156.36        35.31 o                         
  -5   3   5       1680.08       1606.19        34.02 o                         
  -4   3   5      24232.61      24802.35       461.91 o                         
  -3   3   5      43217.71      45955.74       592.38 o                         
  -2   3   5      32861.60      33282.70       701.73 o                         
  -1   3   5       2070.72       1803.48        37.43 o                         
   0   3   5      17629.02      16452.40       255.60 o                         
   1   3   5       1902.23       1922.74        35.56 o                         
   2   3   5       1032.24       1072.57        30.49 o                         
   3   3   5      12534.64      12223.37        79.05 o                         
   4   3   5        544.14        537.33        30.92 o                         
   5   3   5        253.14        324.39        35.35 o                         
   6   3   5        177.40        159.94        68.80 o                         
   7   3   5       1499.16       1527.51        47.52 o                         
   8   3   5       1432.64       1513.55        48.62 o                         
   9   3   5       1414.08       1411.92        57.19 o                         
  -9   4   5         11.80         18.96        60.08 o                         
  -8   4   5       2600.41       2490.06        90.25 o                         
  -7   4   5       3377.85       3480.65        55.19 o                         
  -6   4   5       2800.85       2795.03        66.92 o                         
  -5   4   5        255.06        252.38        23.37 o                         
  -4   4   5        442.39        444.98        25.51 o                         
  -3   4   5       7540.94       7381.87       110.17 o                         
  -2   4   5      13216.39      12614.45       244.99 o                         
  -1   4   5       2277.42       2147.71        36.10 o                         
   0   4   5       1348.73       1131.44        33.30 o                         
   1   4   5      16217.45      15799.97        95.64 o                         
   2   4   5        425.93        489.14        24.56 o                         
   3   4   5       1188.96       1072.02        28.59 o                         
   4   4   5      17165.69      16792.06       152.67 o                         
   5   4   5       9041.48       9228.16        95.47 o                         
   6   4   5       4436.43       4766.17        46.17 o                         
   7   4   5          5.86         18.85        59.33 o                         
   8   4   5        264.40        221.38        56.06 o                         
   9   4   5         67.10         44.61        91.19 o                         
  -9   5   5        801.81        689.37        46.98 o                         
  -8   5   5        611.59        629.83        37.96 o                         
  -7   5   5        559.09        624.00        30.22 o                         
  -6   5   5       2024.31       2042.97        35.62 o                         
  -5   5   5        532.18        567.87        30.96 o                         
  -4   5   5        943.62        902.25        27.65 o                         
  -3   5   5       3508.25       3325.16        39.47 o                         
  -2   5   5       8908.52       8351.19       150.57 o                         
  -1   5   5       5613.50       5450.12        45.65 o                         
   0   5   5       4751.70       4704.98        44.16 o                         
   1   5   5      48405.22      50365.29       137.81 o                         
   2   5   5      16988.89      17229.09        78.04 o                         
   3   5   5      12379.17      12621.09        77.92 o                         
   4   5   5       5211.00       5365.46        58.90 o                         
   5   5   5       4902.73       5168.07        67.63 o                         
   6   5   5       1039.58       1021.27        35.65 o                         
   7   5   5        134.88        163.59        38.35 o                         
   8   5   5          4.77         42.58        50.04 o                         
   9   5   5        161.58        114.49        52.07 o                         
  -9   6   5         49.83         30.13        53.06 o                         
  -8   6   5         39.88          9.59        46.56 o                         
  -7   6   5        443.32        550.30        40.98 o                         
  -6   6   5       3203.61       3244.51        46.84 o                         
  -5   6   5        317.28        376.98        41.40 o                         
  -4   6   5      15092.87      14504.23       143.80 o                         
  -3   6   5       3745.70       3581.44        64.27 o                         
  -2   6   5       7668.54       7195.45       142.70 o                         
  -1   6   5       6512.40       6548.39        62.87 o                         
   0   6   5        558.84        512.08        31.93 o                         
   1   6   5       7022.21       6983.35        46.09 o                         
   2   6   5       8733.51       8513.32       117.10 o                         
   3   6   5         26.75         54.06        27.44 o                         
   4   6   5        248.49        260.24        26.92 o                         
   5   6   5        311.02        341.77        33.41 o                         
   6   6   5       2358.98       2386.68        40.66 o                         
   7   6   5        432.56        411.29        29.55 o                         
   8   6   5       1513.17       1546.57        52.82 o                         
  -8   7   5        441.91        435.36        40.50 o                         
  -7   7   5        400.12        375.39        31.98 o                         
  -6   7   5       5766.18       5725.02        46.29 o                         
  -5   7   5         77.70         92.78        31.85 o                         
  -4   7   5       8646.80       8536.82       196.60 o                         
  -3   7   5         12.11         32.63        29.86 o                         
  -2   7   5       5076.38       5102.78        75.04 o                         
  -1   7   5        824.87        831.85        29.31 o                         
   0   7   5      10687.61      10783.15       126.36 o                         
   1   7   5       2153.37       2179.02        40.81 o                         
   2   7   5       3590.14       3468.45        35.50 o                         
   3   7   5       1652.67       1669.52        33.99 o                         
   4   7   5        617.63        634.04        29.66 o                         
   5   7   5         72.84         43.99        49.80 o                         
   6   7   5       6826.96       7521.97       196.28 o                         
   7   7   5        911.39       1016.59        51.29 o                         
   8   7   5        707.59        673.88        44.84 o                         
  -8   8   5         33.92         22.25        37.47 o                         
  -7   8   5        461.39        421.55        37.05 o                         
  -6   8   5        274.92        278.46        31.18 o                         
  -5   8   5        877.01        840.25        31.29 o                         
  -4   8   5       2404.57       2552.87        90.66 o                         
  -3   8   5       1984.17       1910.51        52.34 o                         
  -2   8   5       8794.21       8651.75       145.41 o                         
  -1   8   5       4734.08       4564.79        74.62 o                         
   0   8   5       4229.23       4085.22        49.60 o                         
   1   8   5       7316.37       7171.75       112.47 o                         
   2   8   5       1591.71       1650.86        54.29 o                         
   3   8   5       1794.02       1773.76        27.49 o                         
   4   8   5        135.33         80.82        40.02 o                         
   5   8   5        761.38        814.98        29.06 o                         
   6   8   5        233.54        241.30        26.98 o                         
   7   8   5          0.32         -9.06        61.08 o                         
   8   8   5         85.29         35.93        42.24 o                         
  -8   9   5        763.36        646.36        50.21 o                         
  -7   9   5        703.40        610.74        34.14 o                         
  -6   9   5        100.29        146.74        25.58 o                         
  -5   9   5        278.38        308.18        28.84 o                         
  -4   9   5        979.72       1040.06        31.31 o                         
  -3   9   5       5455.75       5605.82       111.40 o                         
  -2   9   5       2709.31       2682.49        50.73 o                         
  -1   9   5        819.06        900.55        26.14 o                         
   0   9   5          0.13         -9.19        27.38 o                         
   1   9   5       8598.63       8617.82       177.69 o                         
   2   9   5       3771.64       3998.41        45.01 o                         
   3   9   5        692.91        738.27        30.31 o                         
   4   9   5       2881.40       2968.62        36.70 o                         
   5   9   5          0.33         -4.19        25.14 o                         
   6   9   5        123.89        139.94        45.55 o                         
   7   9   5         10.32         12.58        42.92 o                         
  -7  10   5       2069.59       1761.51       104.45 o                         
  -6  10   5        671.95        655.66        36.42 o                         
  -5  10   5        139.34        121.22        28.29 o                         
  -4  10   5        551.86        544.73        27.50 o                         
  -3  10   5        655.60        629.65        29.91 o                         
  -2  10   5        313.42        317.78        28.24 o                         
  -1  10   5         42.03         66.97        27.47 o                         
   0  10   5         51.88         86.30        28.65 o                         
   1  10   5        483.86        466.81        32.51 o                         
   2  10   5         34.52         37.92        27.34 o                         
   3  10   5        197.44        244.94        35.11 o                         
   4  10   5       3116.31       3264.69        62.41 o                         
   5  10   5       4949.66       4631.55        78.72 o                         
   6  10   5        210.35        196.90        34.73 o                         
  -6  11   5        114.54        114.44        38.21 o                         
  -5  11   5        191.45        228.65        37.60 o                         
  -4  11   5        891.40        859.97        36.67 o                         
  -3  11   5       4345.68       4431.17       133.86 o                         
  -2  11   5        878.24        862.98        28.08 o                         
  -1  11   5        252.35        323.86        24.08 o                         
   0  11   5       1931.60       1978.95        32.92 o                         
   1  11   5         55.54          9.47        27.54 o                         
   2  11   5        939.48       1042.18       115.24 o                         
   3  11   5       1413.16       1558.94        38.26 o                         
   4  11   5        943.59        809.49        43.37 o                         
   5  11   5         83.51        105.02        31.87 o                         
   6  11   5         74.18          0.30        29.78 o                         
  -5  12   5        777.35        714.84        65.55 o                         
  -4  12   5        374.14        369.35        45.84 o                         
  -3  12   5          1.18         68.83        39.74 o                         
  -2  12   5       1655.74       1732.14        36.95 o                         
  -1  12   5        615.69        689.57        28.62 o                         
   0  12   5       3377.86       3426.95       118.61 o                         
   1  12   5        158.19        131.29        27.35 o                         
   2  12   5        449.57        404.42        29.01 o                         
   3  12   5        108.75         22.96        28.52 o                         
   4  12   5        288.89        311.29        46.61 o                         
   5  12   5        119.09         93.58        42.78 o                         
  -4  13   5          0.71         22.86        31.13 o                         
  -3  13   5        154.77        128.41        30.33 o                         
  -2  13   5          1.83         11.87        38.41 o                         
  -1  13   5       1083.73       1088.72        38.80 o                         
   0  13   5        228.84        193.99        32.71 o                         
   1  13   5         79.45         47.90        34.31 o                         
   2  13   5        141.68        180.68        63.33 o                         
   3  13   5        508.87        416.35        56.06 o                         
   4  13   5        243.26        274.69        34.05 o                         
  -3  14   5         22.27         42.67        40.93 o                         
  -2  14   5         84.96         74.92        44.60 o                         
  -1  14   5       1382.61       1303.87        63.85 o                         
   0  14   5        170.15        131.93        30.80 o                         
   1  14   5        107.69         73.41        40.72 o                         
   2  14   5        438.55        346.59        44.17 o                         
 -10   0   6       1806.68       1838.63       107.59 o                         
  -8   0   6       3102.32       3114.58        69.44 o                         
  -6   0   6       3684.69       3622.18        75.55 o                         
  -4   0   6      25360.82      24653.09       211.36 o                         
  -2   0   6      22067.98      23362.07       254.20 o                         
   0   0   6        478.19        447.17        88.96 o                         
   4   0   6      10977.19      11174.18       103.24 o                         
   6   0   6       3545.34       3489.08        65.75 o                         
   8   0   6        587.05        707.27        74.05 o                         
 -10   1   6        462.15        444.60        51.18 o                         
  -9   1   6         22.02         38.40        57.22 o                         
  -8   1   6       1631.59       1783.41        54.62 o                         
  -7   1   6       1712.17       1751.48        54.11 o                         
  -6   1   6      10499.95      10608.25       205.83 o                         
  -5   1   6       4421.30       4351.73        60.36 o                         
  -4   1   6       6176.63       5991.73       106.31 o                         
  -3   1   6      16419.83      16341.22       469.01 o                         
  -2   1   6      17590.29      17829.46       450.17 o                         
  -1   1   6        449.20        492.69        65.20 o                         
   0   1   6       1400.80       1324.72        44.29 o                         
   1   1   6       9904.20       9384.42        99.88 o                         
   2   1   6      18253.49      18633.16       437.90 o                         
   3   1   6        301.95        485.65       154.34 o                         
   4   1   6       3849.99       3780.32        88.53 o                         
   5   1   6       2362.56       2162.85        50.48 o                         
   6   1   6       6623.69       6762.32       225.58 o                         
   7   1   6        204.03        190.13        50.98 o                         
   8   1   6        221.41        258.94        36.42 o                         
   9   1   6         29.31         42.38        43.64 o                         
 -10   2   6         70.66         47.58        71.23 o                         
  -9   2   6         42.53         47.72        46.67 o                         
  -8   2   6        965.14        985.48        92.10 o                         
  -7   2   6        884.02        849.93        33.77 o                         
  -6   2   6       4603.12       4591.98        58.41 o                         
  -5   2   6       3669.15       3632.11       100.64 o                         
  -4   2   6        819.21        849.58        43.59 o                         
  -3   2   6      43854.03      47539.25       290.54 o                         
  -2   2   6      28769.44      30383.02       878.17 o                         
  -1   2   6      14191.48      13942.15       230.73 o                         
   0   2   6      32156.89      32795.06       251.06 o                         
   1   2   6      12804.36      12546.26       103.71 o                         
   2   2   6       2241.64       2416.05       124.85 o                         
   3   2   6       1292.05       1274.92        35.28 o                         
   4   2   6       9172.72       9218.15       280.01 o                         
   5   2   6       1499.78       1546.75        39.46 o                         
   6   2   6       2838.88       2877.50        82.69 o                         
   7   2   6       2403.94       2529.71        59.98 o                         
   8   2   6         11.62         56.21        41.38 o                         
   9   2   6       2674.39       2416.45        92.46 o                         
  -9   3   6        123.13        144.52        59.43 o                         
  -8   3   6        544.65        524.13        43.13 o                         
  -7   3   6          0.02         15.85        31.20 o                         
  -6   3   6       1952.72       1973.63        59.65 o                         
  -5   3   6          0.70         44.58        26.16 o                         
  -4   3   6         17.91         35.29        28.44 o                         
  -3   3   6      12642.86      12774.54       113.57 o                         
  -2   3   6       1821.58       1676.83        39.72 o                         
  -1   3   6      15418.78      15072.54       243.85 o                         
   0   3   6      25924.07      25435.89       384.47 o                         
   1   3   6      41182.66      41960.80       287.17 o                         
   2   3   6       1593.40       1479.19        29.90 o                         
   3   3   6        226.98        238.78        22.71 o                         
   4   3   6       2023.68       2013.70        32.66 o                         
   5   3   6        892.31       1024.24        77.46 o                         
   6   3   6        434.50        403.65        39.13 o                         
   7   3   6          4.09        -13.72        49.10 o                         
   8   3   6         53.62         47.63        37.35 o                         
   9   3   6        210.54        170.59       108.65 o                         
  -9   4   6        517.39        459.53        44.25 o                         
  -8   4   6       1453.53       1396.13        49.78 o                         
  -7   4   6       8153.78       8343.22       150.21 o                         
  -6   4   6       1498.80       1643.34        40.58 o                         
  -5   4   6        536.80        622.05        30.31 o                         
  -4   4   6       8644.85       8747.30        78.14 o                         
  -3   4   6       2248.21       2360.49        37.86 o                         
  -2   4   6       3708.23       3614.60        79.06 o                         
  -1   4   6      33849.32      33227.47       632.12 o                         
   0   4   6       3078.48       3129.63        48.39 o                         
   1   4   6       8884.84       9090.82       162.57 o                         
   2   4   6        672.26        710.57        26.05 o                         
   3   4   6       9172.47       8900.82        48.69 o                         
   4   4   6       8036.57       7923.33        88.58 o                         
   5   4   6      20146.84      20790.14       600.25 o                         
   6   4   6        179.29        196.36        32.34 o                         
   7   4   6          3.65         18.77        39.23 o                         
   8   4   6       1402.49       1224.46        50.03 o                         
   9   4   6          0.70         30.77        59.42 o                         
  -9   5   6        721.62        609.15        64.05 o                         
  -8   5   6        348.52        300.92        43.89 o                         
  -7   5   6        101.96         71.23        38.19 o                         
  -6   5   6       1349.62       1304.71        67.59 o                         
  -5   5   6       3891.29       3707.64        90.27 o                         
  -4   5   6      10181.46      10312.14       117.08 o                         
  -3   5   6       6748.22       6768.44        64.86 o                         
  -2   5   6       2254.44       2009.68        34.18 o                         
  -1   5   6        220.47        200.48        30.07 o                         
   0   5   6      14223.94      14555.03       105.52 o                         
   1   5   6       1075.45       1026.95        29.91 o                         
   2   5   6         18.00         14.41        26.03 o                         
   3   5   6       8077.34       7862.62        46.08 o                         
   4   5   6       1274.26       1267.87        35.44 o                         
   5   5   6          0.63        -28.31        28.31 o                         
   6   5   6       1527.64       1486.25        45.80 o                         
   7   5   6       1278.53       1193.93        38.84 o                         
   8   5   6        921.13        908.80        64.54 o                         
  -9   6   6       1739.59       1674.83        62.37 o                         
  -8   6   6          0.97         -5.82        55.14 o                         
  -7   6   6        126.49        132.19        35.51 o                         
  -6   6   6        115.43        153.36        30.59 o                         
  -5   6   6       5566.39       5528.44       164.74 o                         
  -4   6   6       3946.45       3830.36        75.11 o                         
  -3   6   6        595.11        607.09        29.78 o                         
  -2   6   6       5415.92       4914.22        98.58 o                         
  -1   6   6       7806.67       7683.81       195.14 o                         
   0   6   6       7609.23       7165.79       116.03 o                         
   1   6   6      11741.58      11331.61       126.18 o                         
   2   6   6        136.01        134.75        25.46 o                         
   3   6   6      24665.83      25467.74       118.93 o                         
   4   6   6        213.28        286.75        66.62 o                         
   5   6   6        504.97        469.76        36.95 o                         
   6   6   6       1123.50       1199.71        51.82 o                         
   7   6   6       1538.59       1486.73        39.25 o                         
   8   6   6        891.80        852.05        60.37 o                         
  -8   7   6         23.27         29.31        42.34 o                         
  -7   7   6         71.37         96.03        27.19 o                         
  -6   7   6         89.86        129.99        29.60 o                         
  -5   7   6       8310.31       8799.02       121.34 o                         
  -4   7   6       1586.40       1574.98        34.26 o                         
  -3   7   6       1138.26       1061.58        34.66 o                         
  -2   7   6         79.66         19.00        34.75 o                         
  -1   7   6       2230.90       2036.53        33.40 o                         
   0   7   6         66.51         72.55        21.87 o                         
   1   7   6        227.77        375.33        53.74 o                         
   2   7   6        212.44        223.25        25.23 o                         
   3   7   6       5070.05       4972.12        37.28 o                         
   4   7   6       1340.09       1376.69        37.28 o                         
   5   7   6       1120.50       1100.12        26.43 o                         
   6   7   6         17.95         13.37        44.84 o                         
   7   7   6       2862.89       2755.34        79.94 o                         
   8   7   6          2.48         16.51        34.37 o                         
  -8   8   6        422.80        407.03        40.44 o                         
  -7   8   6          7.77         32.42        38.95 o                         
  -6   8   6        915.02        957.19        42.30 o                         
  -5   8   6        664.89        684.01        27.84 o                         
  -4   8   6       4857.29       5017.93        73.02 o                         
  -3   8   6        150.63        188.94        25.26 o                         
  -2   8   6       7531.06       7672.75       163.08 o                         
  -1   8   6      15747.05      16120.61       306.37 o                         
   0   8   6       5237.35       5337.78       128.85 o                         
   1   8   6        965.69        914.95        33.04 o                         
   2   8   6       5227.94       5426.52       127.83 o                         
   3   8   6       1257.88       1487.04        35.26 o                         
   4   8   6         64.01        102.89        27.04 o                         
   5   8   6        354.82        330.69        29.48 o                         
   6   8   6         12.24         16.29        25.70 o                         
   7   8   6         68.33         99.19        62.13 o                         
  -8   9   6         14.09         40.56        53.40 o                         
  -7   9   6          1.76        -20.75        41.54 o                         
  -6   9   6          2.81        -13.40        25.35 o                         
  -5   9   6       1762.10       1596.73        35.08 o                         
  -4   9   6       2094.44       2090.29        32.83 o                         
  -3   9   6        256.12        297.92        35.12 o                         
  -2   9   6        237.78        283.17        35.57 o                         
  -1   9   6        232.77        218.15        30.00 o                         
   0   9   6       8052.24       8155.03       215.35 o                         
   1   9   6       1303.37       1310.32        49.38 o                         
   2   9   6       2304.28       2545.41        54.03 o                         
   3   9   6        836.57        941.50        27.95 o                         
   4   9   6        694.38        720.90        36.16 o                         
   5   9   6        757.92        705.41        31.12 o                         
   6   9   6        121.07        213.70        34.28 o                         
   7   9   6        398.62        324.69        34.76 o                         
  -7  10   6        792.13        632.49        42.25 o                         
  -6  10   6       1105.65       1100.62        45.15 o                         
  -5  10   6         87.73         45.53        27.93 o                         
  -4  10   6        178.17        130.73        34.06 o                         
  -3  10   6        159.20        160.57        27.87 o                         
  -2  10   6         70.07        105.49        25.20 o                         
  -1  10   6       1577.02       1733.33        34.93 o                         
   0  10   6       1829.47       2012.71        65.36 o                         
   1  10   6         22.77         51.00        23.86 o                         
   2  10   6        710.52        772.22        43.85 o                         
   3  10   6       1014.70       1194.73        29.09 o                         
   4  10   6       4663.31       4772.56        43.21 o                         
   5  10   6       1892.42       1954.03        34.47 o                         
   6  10   6       1287.51       1331.16        49.70 o                         
  -6  11   6        271.31        189.99        32.65 o                         
  -5  11   6        575.56        556.01        48.98 o                         
  -4  11   6         88.32         96.27        28.44 o                         
  -3  11   6       1234.82       1172.24        55.67 o                         
  -2  11   6        799.63        871.88        36.05 o                         
  -1  11   6         70.90         69.13        27.37 o                         
   0  11   6       2197.93       2286.00        67.29 o                         
   1  11   6       1692.77       1809.35        78.79 o                         
   2  11   6         15.23        -27.67        27.67 o                         
   3  11   6        444.26        390.46        31.94 o                         
   4  11   6        756.22        790.20        58.16 o                         
   5  11   6        114.72         98.97        34.52 o                         
   6  11   6          0.58        -11.39        35.58 o                         
  -5  12   6         60.46         42.97        37.01 o                         
  -4  12   6        267.86        236.93        38.22 o                         
  -3  12   6       2399.88       2564.13        69.66 o                         
  -2  12   6        217.24        256.61        33.34 o                         
  -1  12   6       1902.09       1977.68        31.60 o                         
   0  12   6        143.13        169.02        26.27 o                         
   1  12   6        446.99        427.83        42.40 o                         
   2  12   6       1840.44       1783.53        33.12 o                         
   3  12   6         45.25         51.73        29.12 o                         
   4  12   6         16.93         27.40        43.19 o                         
   5  12   6         43.66         61.50        31.94 o                         
  -4  13   6        150.34         78.05        31.97 o                         
  -3  13   6          9.46         17.31        33.38 o                         
  -2  13   6        477.14        498.99        38.80 o                         
  -1  13   6         41.79         17.91        35.74 o                         
   0  13   6         36.52         54.45        31.83 o                         
   1  13   6        262.08        213.72        39.02 o                         
   2  13   6        460.40        474.73        37.82 o                         
   3  13   6          5.84         23.79        37.60 o                         
   4  13   6        293.67        160.64        45.50 o                         
  -3  14   6         98.86         65.30        39.14 o                         
  -2  14   6        282.46        291.10        59.93 o                         
  -1  14   6         52.31         59.46        39.87 o                         
   0  14   6         88.81         77.74        34.04 o                         
   1  14   6        276.02        260.73        42.70 o                         
   2  14   6       1300.53       1085.65        56.03 o                         
  -9   0   7       2301.75       2468.61        74.24 o                         
  -7   0   7       1426.01       1434.37        66.35 o                         
  -5   0   7        147.67        131.47        60.87 o                         
  -3   0   7        248.16        245.04        52.49 o                         
  -1   0   7      13688.99      12853.59       150.97 o                         
   1   0   7      26501.49      26555.01       180.81 o                         
   3   0   7      43619.05      47301.72       216.42 o                         
   5   0   7       1526.60       1511.83        72.86 o                         
   7   0   7        535.35        564.44        55.32 o                         
   9   0   7         34.24         30.05        60.60 o                         
 -10   1   7         13.92          1.10        57.77 o                         
  -9   1   7        618.64        626.77        61.10 o                         
  -8   1   7       2375.95       2394.71        59.30 o                         
  -7   1   7        979.11        857.79        53.29 o                         
  -6   1   7       3094.99       3212.03        64.57 o                         
  -5   1   7       9783.34       9494.95        94.26 o                         
  -4   1   7       8586.16       7995.75       245.74 o                         
  -3   1   7      20585.59      21184.45       284.74 o                         
  -2   1   7       2406.06       2170.88       123.02 o                         
  -1   1   7      49629.80      53756.66       436.42 o                         
   0   1   7        446.55        452.65        38.34 o                         
   1   1   7        391.00        363.98        31.28 o                         
   2   1   7       9897.94       9659.54       145.49 o                         
   3   1   7       2790.04       2383.44        64.30 o                         
   4   1   7      22464.36      23259.12       199.27 o                         
   5   1   7        123.12        213.11        65.70 o                         
   6   1   7       4554.48       4644.37       112.57 o                         
   7   1   7       3420.36       3537.16        48.49 o                         
   8   1   7        715.35        693.49        90.50 o                         
   9   1   7       1080.41       1053.08        55.93 o                         
  -9   2   7        710.27        731.87        61.48 o                         
  -8   2   7       1789.25       1866.58        84.89 o                         
  -7   2   7       1092.00       1110.84        45.94 o                         
  -6   2   7         67.68         70.34        40.31 o                         
  -5   2   7         62.92         58.39        26.31 o                         
  -4   2   7      19672.39      19001.51       674.96 o                         
  -3   2   7        601.18        542.58        38.30 o                         
  -2   2   7      15377.33      15107.78       347.38 o                         
  -1   2   7      25592.43      25474.47       142.92 o                         
   0   2   7       1115.51       1099.51        33.96 o                         
   1   2   7       2444.20       2553.23        43.58 o                         
   2   2   7       1110.01       1080.73        59.47 o                         
   3   2   7       4038.80       3932.42        44.25 o                         
   4   2   7       1517.08       1507.86        43.90 o                         
   5   2   7       4537.75       4490.20       109.73 o                         
   6   2   7        176.80        178.38        33.00 o                         
   7   2   7         19.45        116.34        55.80 o                         
   8   2   7       3295.79       3394.94        54.43 o                         
   9   2   7         26.04         47.17        52.49 o                         
  -9   3   7          0.04          7.86        41.10 o                         
  -8   3   7       1505.49       1565.43        54.89 o                         
  -7   3   7        143.01        123.75        32.18 o                         
  -6   3   7         12.51         15.20        34.75 o                         
  -5   3   7       4857.63       4657.68       135.82 o                         
  -4   3   7          4.65          6.81        38.15 o                         
  -3   3   7        110.15         70.17        37.59 o                         
  -2   3   7       3245.20       3459.95        52.51 o                         
  -1   3   7      16144.48      15288.55       189.10 o                         
   0   3   7      43311.36      45062.43       414.15 o                         
   1   3   7      50161.98      52259.09       753.45 o                         
   2   3   7       6136.78       6060.59        46.17 o                         
   3   3   7        129.98         92.48        26.23 o                         
   4   3   7       7866.52       7734.12       113.26 o                         
   5   3   7        530.09        505.20        29.38 o                         
   6   3   7         65.68         79.43        36.78 o                         
   7   3   7       2496.54       2377.79        60.10 o                         
   8   3   7        163.05        123.43        44.44 o                         
   9   3   7          2.42        -21.07        61.38 o                         
  -9   4   7        232.59        201.61        61.51 o                         
  -8   4   7        593.23        627.67        52.63 o                         
  -7   4   7       1571.13       1678.41        67.60 o                         
  -6   4   7       1502.98       1445.91        49.19 o                         
  -5   4   7        462.26        520.13        30.60 o                         
  -4   4   7       4275.71       4260.35        53.68 o                         
  -3   4   7      14820.48      14556.12       151.80 o                         
  -2   4   7        841.31        935.53        29.05 o                         
  -1   4   7       2883.00       2797.68        37.93 o                         
   0   4   7      15018.47      14985.22       187.76 o                         
   1   4   7       5303.84       5231.00        84.41 o                         
   2   4   7        213.22        247.37        23.39 o                         
   3   4   7       3535.24       3419.40        36.85 o                         
   4   4   7       1740.10       1587.80        58.41 o                         
   5   4   7       2547.44       2593.58        36.85 o                         
   6   4   7        961.32       1003.02        39.92 o                         
   7   4   7       2258.45       2229.43        69.99 o                         
   8   4   7        469.67        432.33        52.12 o                         
  -9   5   7         96.44         51.16        48.68 o                         
  -8   5   7        194.32        248.77        36.92 o                         
  -7   5   7       5399.92       5687.29       155.77 o                         
  -6   5   7       4627.70       4762.32        81.84 o                         
  -5   5   7       3535.74       3479.51        81.54 o                         
  -4   5   7       1996.62       1981.53        44.16 o                         
  -3   5   7       3944.89       3755.00        60.96 o                         
  -2   5   7       6057.06       5999.82        88.45 o                         
  -1   5   7        116.51        164.09        32.01 o                         
   0   5   7       9189.19       8896.45        83.57 o                         
   1   5   7         95.13        168.11        25.79 o                         
   2   5   7       2941.91       2889.41        36.21 o                         
   3   5   7      17701.11      18348.30       112.60 o                         
   4   5   7        298.55        303.92        25.38 o                         
   5   5   7       8254.83       8711.18       147.49 o                         
   6   5   7       2657.22       2558.83        82.19 o                         
   7   5   7       1303.12       1236.24        85.08 o                         
   8   5   7        306.83        319.87        64.78 o                         
  -9   6   7          1.02        -33.23        66.31 o                         
  -8   6   7         39.69         42.64        55.25 o                         
  -7   6   7         13.09         19.12        32.47 o                         
  -6   6   7       2536.15       2463.70        41.87 o                         
  -5   6   7       1199.15       1181.58        34.97 o                         
  -4   6   7        537.70        554.66        27.67 o                         
  -3   6   7       4604.37       4524.76        75.22 o                         
  -2   6   7       5088.61       5024.59        52.44 o                         
  -1   6   7       3672.34       3676.43        87.67 o                         
   0   6   7       1316.98       1369.44        31.08 o                         
   1   6   7        374.18        407.77        24.42 o                         
   2   6   7      27807.41      28506.23       215.20 o                         
   3   6   7        183.19        180.05        25.39 o                         
   4   6   7        269.74        345.04        36.57 o                         
   5   6   7         32.97          8.55        28.02 o                         
   6   6   7        980.97       1030.88        57.49 o                         
   7   6   7       1442.60       1499.92        43.09 o                         
   8   6   7          7.89          6.58       108.16 o                         
  -8   7   7        575.49        533.10        44.26 o                         
  -7   7   7        172.68        149.74        31.00 o                         
  -6   7   7       2275.19       2275.28        73.27 o                         
  -5   7   7        137.47        225.38        39.00 o                         
  -4   7   7         20.60         15.78        25.11 o                         
  -3   7   7       1662.01       1715.14        34.74 o                         
  -2   7   7      37561.77      38945.00       610.51 o                         
  -1   7   7       2197.27       2203.52        30.63 o                         
   0   7   7       8135.23       8228.23        49.51 o                         
   1   7   7        760.49        725.90        37.88 o                         
   2   7   7       3255.53       3211.79        57.70 o                         
   3   7   7        945.48        968.73        29.06 o                         
   4   7   7       3967.66       4162.21        54.36 o                         
   5   7   7       1217.95       1221.30        30.09 o                         
   6   7   7       1447.82       1405.21        30.81 o                         
   7   7   7         25.96         38.75        36.01 o                         
   8   7   7        104.74        119.14        42.40 o                         
  -8   8   7        394.86        377.24        40.03 o                         
  -7   8   7         33.00        -18.73        37.73 o                         
  -6   8   7       1040.43       1100.10        32.59 o                         
  -5   8   7       1413.64       1560.99        54.80 o                         
  -4   8   7        341.51        384.30        31.81 o                         
  -3   8   7       6861.46       7036.08       137.57 o                         
  -2   8   7       1204.63       1214.96        27.60 o                         
  -1   8   7          6.62          4.25        25.93 o                         
   0   8   7         76.58        127.47        49.37 o                         
   1   8   7          7.08         45.63        25.08 o                         
   2   8   7      19315.15      19778.27       230.09 o                         
   3   8   7        127.57        132.93        25.66 o                         
   4   8   7        286.31        293.65        25.36 o                         
   5   8   7          7.83         15.79        26.56 o                         
   6   8   7        410.31        375.74        32.27 o                         
   7   8   7        122.96         81.04        37.37 o                         
  -7   9   7        627.52        585.00        44.92 o                         
  -6   9   7       1383.86       1326.34        61.82 o                         
  -5   9   7        179.35        201.30        36.99 o                         
  -4   9   7       2508.19       2503.84        43.24 o                         
  -3   9   7        316.96        325.77        26.43 o                         
  -2   9   7         51.53         50.06        26.47 o                         
  -1   9   7       2252.16       2380.65        57.72 o                         
   0   9   7       5446.62       5312.23        38.67 o                         
   1   9   7       3432.88       3659.05        34.81 o                         
   2   9   7       3402.64       3549.97        91.46 o                         
   3   9   7       1690.83       1842.34        30.32 o                         
   4   9   7         68.30         59.82        30.83 o                         
   5   9   7       2992.04       3162.02        37.05 o                         
   6   9   7       2410.73       2395.98       100.60 o                         
   7   9   7         56.12         17.79        32.13 o                         
  -7  10   7        408.43        407.35        44.41 o                         
  -6  10   7        492.84        444.74        36.52 o                         
  -5  10   7        861.93        816.06        45.94 o                         
  -4  10   7        475.00        465.45        30.02 o                         
  -3  10   7       2564.70       2546.67        39.10 o                         
  -2  10   7        115.93        180.82        27.63 o                         
  -1  10   7        896.54       1024.10        28.64 o                         
   0  10   7       1496.74       1635.27        75.08 o                         
   1  10   7        989.95       1054.69        30.65 o                         
   2  10   7        240.82        247.10        25.18 o                         
   3  10   7        169.83        217.43        50.81 o                         
   4  10   7       2139.96       2273.00        38.35 o                         
   5  10   7        663.58        711.08        35.78 o                         
   6  10   7         27.12         11.84        31.20 o                         
  -6  11   7        850.80        626.47        56.22 o                         
  -5  11   7        862.81        792.75        44.99 o                         
  -4  11   7        149.41        176.25        30.17 o                         
  -3  11   7          9.15        -10.74        27.15 o                         
  -2  11   7         49.74         43.12        29.05 o                         
  -1  11   7        910.94        914.02        90.87 o                         
   0  11   7        952.80       1002.71        36.63 o                         
   1  11   7       4671.83       4976.44       216.96 o                         
   2  11   7        643.70        594.40        28.98 o                         
   3  11   7          0.86         -6.10        25.30 o                         
   4  11   7       1272.97       1302.54        43.22 o                         
   5  11   7          1.00         20.25        38.31 o                         
  -5  12   7         32.11          6.52        36.97 o                         
  -4  12   7       1146.14       1163.22        67.26 o                         
  -3  12   7         34.38         24.33        36.33 o                         
  -2  12   7        880.91        908.08        43.78 o                         
  -1  12   7       1582.14       1670.64        40.44 o                         
   0  12   7          9.83         14.75        25.62 o                         
   1  12   7          2.34         42.70        25.13 o                         
   2  12   7        124.45        111.60        34.98 o                         
   3  12   7        491.83        499.80        41.82 o                         
   4  12   7        280.51        257.88        37.50 o                         
   5  12   7        324.70        212.44        40.26 o                         
  -4  13   7          5.59        -19.66        37.59 o                         
  -3  13   7       1751.84       1604.31        52.90 o                         
  -2  13   7          0.30          1.35        36.53 o                         
  -1  13   7       2759.12       2808.22        44.07 o                         
   0  13   7        462.59        455.79        32.84 o                         
   1  13   7        327.91        306.45        38.74 o                         
   2  13   7        127.69        200.07        43.03 o                         
   3  13   7        642.20        535.71        51.65 o                         
  -2  14   7          0.21        -26.76        35.55 o                         
  -1  14   7        222.65        185.02        45.20 o                         
   0  14   7          2.09        -19.90        31.96 o                         
   1  14   7       1179.82       1002.04        39.49 o                         
   2  14   7          0.29        -10.10        67.73 o                         
 -10   0   8        850.61        786.24       106.08 o                         
  -8   0   8        159.70        203.42        67.50 o                         
  -6   0   8      20703.01      21374.23       179.81 o                         
  -4   0   8       3323.56       3206.53       115.93 o                         
  -2   0   8      14232.93      14800.39       167.26 o                         
   0   0   8       7819.30       7941.54       114.97 o                         
   2   0   8      27726.95      28465.97       176.97 o                         
   4   0   8       3064.90       2671.67        56.29 o                         
   6   0   8      12762.87      12714.40        96.35 o                         
   8   0   8        409.95        358.87        81.35 o                         
 -10   1   8         80.69         67.32        59.01 o                         
  -9   1   8        717.43        708.72        79.80 o                         
  -8   1   8         73.61         85.29        40.24 o                         
  -7   1   8       5135.62       5267.54        67.57 o                         
  -6   1   8        903.86        945.73        47.15 o                         
  -5   1   8        985.42        968.94        43.48 o                         
  -4   1   8          1.36         17.01        32.78 o                         
  -3   1   8       2318.43       2352.06        67.87 o                         
  -1   1   8       2644.01       2623.63        64.94 o                         
   0   1   8          1.26         27.51        32.26 o                         
   1   1   8        845.21        744.62        41.85 o                         
   2   1   8       8482.56       8884.92        69.10 o                         
   3   1   8      19982.16      20352.09       200.37 o                         
   4   1   8       1576.07       1560.20        88.81 o                         
   5   1   8       8691.33       8849.74       214.57 o                         
   6   1   8       1210.53       1312.10        47.73 o                         
   7   1   8        590.64        641.93        67.73 o                         
   8   1   8        196.68        301.83        43.89 o                         
   9   1   8          1.33        -67.17        67.17 o                         
  -9   2   8        372.61        421.22        49.71 o                         
  -8   2   8        323.27        328.72        50.26 o                         
  -7   2   8        583.94        562.96        37.93 o                         
  -6   2   8       2676.68       2607.24        61.57 o                         
  -5   2   8       1060.53       1093.09        35.57 o                         
  -4   2   8       8869.18       8840.70       164.92 o                         
  -3   2   8       6825.50       6833.79        70.66 o                         
  -2   2   8       4420.21       4271.02        52.86 o                         
  -1   2   8      37303.43      39045.35       703.61 o                         
   0   2   8        784.40        799.60        31.10 o                         
   1   2   8      33368.73      34348.42       603.96 o                         
   2   2   8      28806.44      29242.83       324.65 o                         
   3   2   8       3267.91       3347.55        41.98 o                         
   4   2   8        893.75        882.01        42.57 o                         
   5   2   8        174.28        195.11        43.31 o                         
   6   2   8        609.58        760.09        50.71 o                         
   7   2   8        307.07        375.49        73.77 o                         
   8   2   8        991.97       1124.93        78.31 o                         
   9   2   8        126.97        112.44        60.11 o                         
  -9   3   8        669.73        665.49        62.50 o                         
  -8   3   8        943.76       1029.99        54.43 o                         
  -7   3   8       2613.10       2501.16       180.51 o                         
  -6   3   8        928.17        905.13        45.37 o                         
  -5   3   8       3850.87       3811.07        60.32 o                         
  -4   3   8      12374.15      12771.78       125.69 o                         
  -3   3   8       3851.91       4084.47        83.21 o                         
  -2   3   8        882.31        790.46        33.78 o                         
  -1   3   8       6601.54       6366.52       135.46 o                         
   0   3   8      17633.11      17137.16       183.91 o                         
   1   3   8      15396.49      15249.56       194.51 o                         
   2   3   8       8959.23       8557.50        57.29 o                         
   3   3   8       5015.28       5033.66        46.13 o                         
   4   3   8       3088.24       3009.91        57.16 o                         
   5   3   8       1312.55       1477.75        61.69 o                         
   6   3   8       2186.04       2510.87        66.56 o                         
   7   3   8       1116.18       1121.73        70.92 o                         
   8   3   8        452.86        431.04        64.01 o                         
  -9   4   8        170.44        176.85        50.31 o                         
  -8   4   8         47.92         18.17        82.98 o                         
  -7   4   8         75.70         57.43        32.41 o                         
  -6   4   8         68.72         95.43        47.55 o                         
  -5   4   8       6425.40       6436.61        76.37 o                         
  -4   4   8       8355.66       8514.35        70.44 o                         
  -3   4   8      30810.11      31904.59       625.24 o                         
  -2   4   8        697.45        693.59        27.90 o                         
  -1   4   8        791.79        901.08        42.99 o                         
   0   4   8      20625.76      19771.51       166.55 o                         
   1   4   8        665.34        615.37        26.23 o                         
   2   4   8       1430.81       1438.62        36.48 o                         
   3   4   8       9238.78       9019.30        90.33 o                         
   4   4   8        183.41        212.05        27.11 o                         
   5   4   8         45.17         50.21        26.91 o                         
   6   4   8        180.28        260.54        36.14 o                         
   7   4   8        506.68        575.99        70.04 o                         
   8   4   8       1081.31       1156.08       137.00 o                         
  -9   5   8          0.21        -22.24        57.56 o                         
  -8   5   8       3113.88       3041.82       235.04 o                         
  -7   5   8         88.26         53.67        45.76 o                         
  -6   5   8       5596.84       5874.92        64.13 o                         
  -5   5   8       4198.97       4141.64       120.80 o                         
  -4   5   8         23.19         54.97        22.66 o                         
  -3   5   8        869.33        874.45        31.46 o                         
  -2   5   8         44.19         32.46        22.04 o                         
  -1   5   8       2953.79       3023.31        78.55 o                         
   0   5   8        623.62        603.54        25.79 o                         
   1   5   8      11369.02      10967.35        92.91 o                         
   2   5   8       5445.47       5475.73        39.45 o                         
   3   5   8         22.06         21.35        22.12 o                         
   4   5   8      13423.76      14076.07       277.94 o                         
   5   5   8         49.02         34.40        29.51 o                         
   6   5   8        874.87        956.47        33.91 o                         
   7   5   8       1660.88       1620.54        48.22 o                         
   8   5   8         67.12         48.30        64.42 o                         
  -9   6   8        642.24        670.06        71.24 o                         
  -8   6   8         22.82         22.68        93.94 o                         
  -7   6   8       3293.00       3207.54        93.20 o                         
  -6   6   8          6.56         -3.65        33.98 o                         
  -5   6   8       4683.03       5082.71        51.03 o                         
  -4   6   8         11.96         43.49        27.15 o                         
  -3   6   8        488.04        461.31        33.92 o                         
  -2   6   8         13.93         -0.37        23.33 o                         
  -1   6   8       8035.48       7889.58        79.86 o                         
   0   6   8       8090.26       8008.93       152.30 o                         
   1   6   8        230.69        279.25        23.13 o                         
   2   6   8       2645.23       2594.64        33.29 o                         
   3   6   8       3622.96       3753.79        68.05 o                         
   4   6   8        944.64        948.87        26.86 o                         
   5   6   8       7015.57       7123.72       119.10 o                         
   6   6   8        192.65        182.01        44.86 o                         
   7   6   8       2057.78       2034.72        53.51 o                         
   8   6   8         70.75         50.14        46.33 o                         
  -8   7   8        210.90        213.41        56.34 o                         
  -7   7   8         65.14         51.54        30.40 o                         
  -6   7   8        193.60        188.04        34.96 o                         
  -5   7   8        627.33        544.03        28.34 o                         
  -4   7   8        555.89        625.17        29.54 o                         
  -3   7   8      14523.63      14898.37       165.92 o                         
  -2   7   8         42.60         26.37        23.73 o                         
  -1   7   8      23396.25      23758.04       396.51 o                         
   0   7   8        801.03        786.68        25.67 o                         
   1   7   8        564.62        552.95        22.70 o                         
   2   7   8         17.20         45.07        24.28 o                         
   3   7   8        156.96        202.86        26.52 o                         
   4   7   8        903.45        952.30        64.29 o                         
   5   7   8        163.95        174.56        35.88 o                         
   6   7   8        633.76        610.61        37.47 o                         
   7   7   8        158.32        146.89        35.95 o                         
  -8   8   8        366.25        343.64        40.83 o                         
  -7   8   8        635.64        621.87        43.73 o                         
  -6   8   8         68.70         54.98        31.02 o                         
  -5   8   8        839.85        808.25        28.31 o                         
  -4   8   8        239.83        311.63        31.05 o                         
  -3   8   8       1168.39       1177.95        35.08 o                         
  -2   8   8       2411.72       2400.42        48.25 o                         
  -1   8   8        492.37        526.64        32.19 o                         
   0   8   8       9518.32       9229.25       199.64 o                         
   1   8   8       4527.71       4569.52        35.79 o                         
   2   8   8       6349.80       6243.04       118.36 o                         
   3   8   8       2132.64       2134.58        37.16 o                         
   4   8   8         19.70         22.31        26.01 o                         
   5   8   8       1892.61       1998.92        43.72 o                         
   6   8   8        246.25        265.59        29.82 o                         
   7   8   8        204.87        192.47        36.87 o                         
  -7   9   8          1.19         17.31        41.71 o                         
  -6   9   8        239.40        189.94        35.45 o                         
  -5   9   8       2576.75       2535.86        62.30 o                         
  -4   9   8        129.12        157.42        27.75 o                         
  -3   9   8         47.00        101.10        27.92 o                         
  -2   9   8        234.94        279.89        28.46 o                         
  -1   9   8         18.22         57.72        28.27 o                         
   0   9   8        328.49        388.01        29.50 o                         
   1   9   8       3845.52       3977.34        60.98 o                         
   2   9   8         37.33         -5.28        29.89 o                         
   3   9   8         76.22         30.57        26.78 o                         
   4   9   8       3585.43       3989.05        84.76 o                         
   5   9   8        214.03        201.96        31.23 o                         
   6   9   8        389.04        354.95        54.89 o                         
   7   9   8        543.12        425.61        85.94 o                         
  -7  10   8          4.85         16.35        35.63 o                         
  -6  10   8        233.36        215.92        35.47 o                         
  -5  10   8        180.32        175.63        43.21 o                         
  -4  10   8       6420.07       6299.13       142.58 o                         
  -3  10   8       2843.50       2918.20        72.63 o                         
  -2  10   8       1362.73       1295.71        31.19 o                         
  -1  10   8        261.46        282.73        30.41 o                         
   0  10   8        589.01        690.36        62.20 o                         
   1  10   8          2.31         27.02        22.86 o                         
   2  10   8         92.62         79.02        30.14 o                         
   3  10   8         94.90        162.18        33.41 o                         
   4  10   8       1531.48       1462.91        41.05 o                         
   5  10   8         14.08         54.58        30.68 o                         
   6  10   8         75.44         94.17        48.01 o                         
  -6  11   8        178.39        162.94        39.52 o                         
  -5  11   8         15.20         42.63        31.80 o                         
  -4  11   8        715.56        627.09        38.88 o                         
  -3  11   8        321.13        335.73        35.73 o                         
  -2  11   8          6.44         -3.26        28.86 o                         
  -1  11   8        431.44        447.36        27.22 o                         
   0  11   8       2535.62       2718.78        74.15 o                         
   1  11   8        155.55        155.67        29.92 o                         
   2  11   8        853.60        859.39        28.04 o                         
   3  11   8       1586.63       1582.34        39.48 o                         
   4  11   8        207.29        210.97        34.56 o                         
   5  11   8        483.44        338.88        30.47 o                         
  -5  12   8         53.43         44.22        35.60 o                         
  -4  12   8         16.67         -5.49        33.71 o                         
  -3  12   8         51.27         39.91        36.06 o                         
  -2  12   8        358.30        305.22        31.31 o                         
  -1  12   8        905.14        825.26        55.29 o                         
   0  12   8        560.08        593.62        63.50 o                         
   1  12   8       1974.70       1829.26        67.24 o                         
   2  12   8        527.82        582.11        37.43 o                         
   3  12   8        568.54        610.04        43.10 o                         
   4  12   8          3.30          2.83        28.73 o                         
  -4  13   8         86.49         89.04        37.48 o                         
  -3  13   8          1.52         39.47        53.30 o                         
  -2  13   8       2668.37       2749.44        89.60 o                         
  -1  13   8        110.48         66.89        32.95 o                         
   0  13   8        177.46        142.34        31.28 o                         
   1  13   8         81.53        111.17        33.71 o                         
   2  13   8         52.21         34.55        31.18 o                         
   3  13   8        457.70        489.51        48.79 o                         
  -2  14   8         26.09         68.25        37.56 o                         
  -1  14   8        364.56        264.48       104.77 o                         
   0  14   8          0.05         -5.06        36.86 o                         
   1  14   8        332.35        307.69        62.30 o                         
  -9   0   9        367.53        399.63        60.51 o                         
  -7   0   9      11941.84      11478.29       123.35 o                         
  -5   0   9      21243.54      20799.21       206.72 o                         
  -3   0   9       1391.95       1360.90        76.59 o                         
  -1   0   9       1399.07       1248.72        72.80 o                         
   1   0   9       8898.52       9155.30       109.60 o                         
   3   0   9       1085.21       1174.83        47.04 o                         
   5   0   9      31151.77      33005.21       149.23 o                         
   7   0   9       6075.71       6288.13        79.71 o                         
  -9   1   9        345.76        416.02        60.92 o                         
  -8   1   9        333.62        298.98        41.68 o                         
  -7   1   9        207.87        203.99        32.17 o                         
  -6   1   9       1308.70       1221.21        62.74 o                         
  -5   1   9       2230.37       2156.15        52.42 o                         
  -4   1   9       8867.98       9094.71       281.32 o                         
  -3   1   9       3940.50       3868.59        72.84 o                         
  -2   1   9       7545.17       7363.60       118.85 o                         
  -1   1   9      13568.97      13310.23       164.01 o                         
   0   1   9        785.29        807.54        48.93 o                         
   1   1   9      24207.73      23511.79       124.02 o                         
   2   1   9        137.20        136.51        35.37 o                         
   3   1   9       3278.92       3117.75        56.58 o                         
   4   1   9        502.81        522.63        58.31 o                         
   5   1   9       1640.16       1711.89       103.81 o                         
   6   1   9        896.23        902.69        39.72 o                         
   7   1   9        122.03        170.91        36.31 o                         
   8   1   9       1173.11       1055.64        54.57 o                         
  -9   2   9       1315.67       1259.27        87.91 o                         
  -8   2   9         19.29          8.93        41.07 o                         
  -7   2   9         66.98         78.76        42.17 o                         
  -6   2   9        172.29        196.29        47.81 o                         
  -5   2   9        210.10        222.01        36.49 o                         
  -4   2   9        372.25        365.21        39.94 o                         
  -3   2   9      22737.36      23932.49       494.78 o                         
  -2   2   9      12043.21      12203.60       264.36 o                         
  -1   2   9        981.82        953.66        34.54 o                         
   0   2   9      60481.72      65825.23       194.27 o                         
   1   2   9       8057.77       8403.01       143.40 o                         
   2   2   9      10300.04      10370.55       281.49 o                         
   3   2   9      16510.04      16561.78       476.78 o                         
   4   2   9        547.35        546.50        55.03 o                         
   5   2   9          1.19         18.82        34.86 o                         
   6   2   9        373.12        389.62        36.81 o                         
   7   2   9        125.76        197.38        42.20 o                         
   8   2   9         13.15        -50.89        50.89 o                         
  -9   3   9        281.65        251.03        58.42 o                         
  -8   3   9       3113.66       3084.23        66.58 o                         
  -7   3   9       2673.77       2541.20       101.77 o                         
  -6   3   9         99.80        118.12        50.65 o                         
  -5   3   9       3345.59       3433.58       150.23 o                         
  -4   3   9       7686.01       7542.22        68.97 o                         
  -3   3   9         16.48         53.04        30.68 o                         
  -2   3   9       1110.03       1232.41        34.91 o                         
  -1   3   9       1058.06        992.29        38.76 o                         
   0   3   9       1115.66       1217.06        32.45 o                         
   1   3   9       1771.14       1863.91        30.82 o                         
   2   3   9       1543.38       1514.45        27.88 o                         
   3   3   9       6137.89       6021.18        46.12 o                         
   4   3   9      10716.98      10790.91        57.28 o                         
   5   3   9       1594.13       1655.75        45.41 o                         
   6   3   9         28.55         -9.23        35.44 o                         
   7   3   9        301.12        326.38        57.13 o                         
   8   3   9       1392.23       1206.56        71.74 o                         
  -9   4   9        101.87        106.90        88.43 o                         
  -8   4   9       1161.28       1238.93        82.74 o                         
  -7   4   9        250.73        265.38        45.97 o                         
  -6   4   9        216.40        239.70        39.28 o                         
  -5   4   9        465.63        461.22        37.43 o                         
  -4   4   9      11620.75      12007.90       130.09 o                         
  -3   4   9       2682.55       2680.83        50.29 o                         
  -2   4   9       8156.04       8157.25        71.26 o                         
  -1   4   9      25540.01      26489.49       283.04 o                         
   0   4   9       2818.41       2740.60        36.39 o                         
   1   4   9       7308.71       7374.88        80.35 o                         
   2   4   9      13446.78      13160.51        84.24 o                         
   3   4   9       1178.59       1176.08        31.58 o                         
   4   4   9      18323.42      18560.90       297.20 o                         
   5   4   9        517.53        542.34        34.12 o                         
   6   4   9        527.59        531.46        41.44 o                         
   7   4   9        229.09        262.16        51.08 o                         
   8   4   9       1414.49       1340.45        71.37 o                         
  -9   5   9         76.42         67.30        97.17 o                         
  -8   5   9        364.74        331.23        59.67 o                         
  -7   5   9       1096.51       1184.49        83.83 o                         
  -6   5   9         94.31        132.47        41.91 o                         
  -5   5   9       8310.62       8696.95       168.52 o                         
  -4   5   9       2102.30       2090.93        39.98 o                         
  -3   5   9      10019.21       9970.64       204.68 o                         
  -2   5   9      10374.53      10498.40       157.27 o                         
  -1   5   9       1059.74       1089.95        31.18 o                         
   0   5   9       1765.30       1837.36        29.71 o                         
   1   5   9          1.16         -1.28        24.16 o                         
   2   5   9       6949.62       6761.08        77.18 o                         
   3   5   9       5360.31       5413.83       117.74 o                         
   4   5   9        432.96        491.44        27.55 o                         
   5   5   9          0.15         26.28        28.79 o                         
   6   5   9          9.77         37.80        34.40 o                         
   7   5   9       1835.26       1592.47        84.16 o                         
   8   5   9        232.00        156.99        43.78 o                         
  -9   6   9         30.25         88.96        76.19 o                         
  -8   6   9        107.32        119.36        78.21 o                         
  -7   6   9         31.54         38.42        37.36 o                         
  -6   6   9       9460.68       9808.80        70.98 o                         
  -5   6   9          6.01         -5.38        30.99 o                         
  -4   6   9        187.60        226.33        24.09 o                         
  -3   6   9        317.93        273.74        28.63 o                         
  -2   6   9        217.83        227.16        25.93 o                         
  -1   6   9       7397.48       7259.73        59.24 o                         
   0   6   9       3898.06       3804.17        79.87 o                         
   1   6   9       5191.18       5010.01       109.05 o                         
   2   6   9         23.64         59.93        30.30 o                         
   3   6   9        311.19        389.90        24.60 o                         
   4   6   9       4380.43       4417.24        38.65 o                         
   5   6   9         95.87         97.13        29.14 o                         
   6   6   9       7509.25       7550.48        55.62 o                         
   7   6   9          4.05         19.43        32.87 o                         
   8   6   9          7.03         23.47        67.96 o                         
  -8   7   9         84.73         75.16        50.58 o                         
  -7   7   9        428.14        426.09        43.96 o                         
  -6   7   9         48.75         43.92        34.04 o                         
  -5   7   9       1334.42       1331.77        32.25 o                         
  -4   7   9          2.76        -26.25        26.25 o                         
  -3   7   9       1226.46       1190.63        52.89 o                         
  -2   7   9      10622.81      10784.36       106.84 o                         
  -1   7   9         90.39         85.74        27.00 o                         
   0   7   9       1429.66       1320.28        25.56 o                         
   1   7   9       1251.02       1238.86        29.23 o                         
   2   7   9      11078.43      11216.77       290.79 o                         
   3   7   9        782.61        816.02        30.65 o                         
   4   7   9         15.12         13.26        26.25 o                         
   5   7   9          6.82          8.30        28.78 o                         
   6   7   9          6.94        -12.15        29.58 o                         
   7   7   9         30.71          0.05        40.10 o                         
  -8   8   9        116.21        118.24        42.72 o                         
  -7   8   9        225.16        195.61        32.20 o                         
  -6   8   9       2487.46       2436.66        71.37 o                         
  -5   8   9         13.99         35.23        25.86 o                         
  -4   8   9        196.01        221.98        24.49 o                         
  -3   8   9        224.29        260.77        29.63 o                         
  -2   8   9       1665.85       1755.92        31.86 o                         
  -1   8   9       9434.78       9732.33        89.21 o                         
   0   8   9        179.89        167.30        22.26 o                         
   1   8   9      10481.57      10508.98       162.00 o                         
   2   8   9       2059.63       2102.75        32.49 o                         
   3   8   9        149.29        193.94        27.13 o                         
   4   8   9        237.20        270.11        29.10 o                         
   5   8   9         45.19         96.54        31.75 o                         
   6   8   9       1760.56       1945.33        43.30 o                         
   7   8   9        375.57        401.94        77.79 o                         
  -7   9   9        585.47        527.00        36.90 o                         
  -6   9   9         60.78         75.89        30.68 o                         
  -5   9   9        911.80        913.43        29.42 o                         
  -4   9   9         26.72         27.30        29.19 o                         
  -3   9   9        512.25        511.50        31.83 o                         
  -2   9   9       2724.42       2728.53        68.54 o                         
  -1   9   9        768.51        862.15        30.61 o                         
   0   9   9         85.77         66.06        30.78 o                         
   1   9   9        283.92        406.11        33.40 o                         
   2   9   9       1297.16       1449.03        34.70 o                         
   3   9   9       2371.20       2473.17        43.73 o                         
   4   9   9       1730.95       1632.36        77.02 o                         
   5   9   9       1195.89       1278.51        37.79 o                         
   6   9   9          0.04         -9.25        35.12 o                         
  -7  10   9         51.03         97.87        44.58 o                         
  -6  10   9         60.72         49.45        34.20 o                         
  -5  10   9       1522.48       1372.91        55.75 o                         
  -4  10   9        941.50        966.80        36.90 o                         
  -3  10   9       1438.66       1488.46        40.42 o                         
  -2  10   9        435.96        438.99        35.27 o                         
  -1  10   9        275.52        294.43        27.62 o                         
   0  10   9        960.57        951.79        35.58 o                         
   1  10   9        389.17        428.34        24.20 o                         
   2  10   9        883.66        913.19        26.60 o                         
   3  10   9       4921.99       4920.92        82.31 o                         
   4  10   9        741.50        714.80        28.25 o                         
   5  10   9        952.79        860.35        34.27 o                         
   6  10   9         78.81         80.03        34.62 o                         
  -6  11   9          8.69        -33.05        33.82 o                         
  -5  11   9        438.71        438.60        41.87 o                         
  -4  11   9       2399.74       2370.45        95.26 o                         
  -3  11   9        103.55         84.60        37.30 o                         
  -2  11   9        925.72        977.23        58.75 o                         
  -1  11   9        280.40        284.55        28.98 o                         
   0  11   9        119.82        133.19        28.52 o                         
   1  11   9        249.36        275.96        27.65 o                         
   2  11   9         69.34         63.74        25.44 o                         
   3  11   9        220.68        291.76        34.48 o                         
   4  11   9        645.17        708.83        33.04 o                         
   5  11   9        248.71        248.78        45.27 o                         
  -5  12   9        107.55        142.29        30.15 o                         
  -4  12   9         70.15        156.62        32.55 o                         
  -3  12   9        350.70        399.35        36.46 o                         
  -2  12   9        878.31        864.17        39.04 o                         
  -1  12   9          2.31         74.93        28.88 o                         
   0  12   9       3332.28       3238.62        38.24 o                         
   1  12   9         57.51        -22.40        50.39 o                         
   2  12   9        362.86        362.74        34.69 o                         
   3  12   9        440.52        449.53        35.88 o                         
   4  12   9         51.68         32.47        35.25 o                         
  -4  13   9         14.60        107.00        51.79 o                         
  -3  13   9        112.67         85.81        33.54 o                         
  -2  13   9          9.24         34.12        39.56 o                         
  -1  13   9        256.71        319.18        38.09 o                         
   0  13   9         32.22         76.41        34.12 o                         
   1  13   9       1386.57       1318.28        90.62 o                         
   2  13   9        594.45        567.39        72.43 o                         
   3  13   9        321.75        330.81        46.48 o                         
  -1  14   9          0.37         67.64        41.15 o                         
   0  14   9        284.28        296.83        45.48 o                         
  -8   0  10        234.58        199.72        51.26 o                         
  -6   0  10      11919.13      11637.64       156.73 o                         
  -4   0  10       1119.42       1153.64        58.65 o                         
  -2   0  10      24743.97      26315.93       186.83 o                         
   0   0  10       4609.94       4384.73        88.24 o                         
   2   0  10          1.65        -44.99        59.49 o                         
   4   0  10       1860.32       1893.60        74.90 o                         
   6   0  10       3534.75       3707.28        76.37 o                         
   8   0  10        254.12        237.66        87.65 o                         
  -9   1  10          0.19         -0.93        60.80 o                         
  -8   1  10         38.97         26.65        40.73 o                         
  -7   1  10        349.97        335.39        45.65 o                         
  -6   1  10        745.45        759.05        46.80 o                         
  -5   1  10      13039.84      12738.67       422.39 o                         
  -4   1  10       1083.29       1092.41        43.75 o                         
  -3   1  10      14984.43      14816.67       237.12 o                         
  -2   1  10       5301.90       5259.86       101.55 o                         
  -1   1  10       5779.19       6095.71       107.36 o                         
   0   1  10       5062.12       4671.44        66.84 o                         
   1   1  10       5150.69       5258.35        57.67 o                         
   2   1  10      36763.78      37278.17       862.22 o                         
   3   1  10       2189.58       2140.18        39.20 o                         
   4   1  10        145.98        197.31        34.14 o                         
   5   1  10       2668.83       2830.11        54.07 o                         
   6   1  10        599.45        611.77        67.24 o                         
   7   1  10       2230.64       2144.14        43.72 o                         
   8   1  10        147.05         13.87        51.74 o                         
  -9   2  10        775.42        716.72        54.78 o                         
  -8   2  10        223.32        223.28        52.72 o                         
  -7   2  10       1391.07       1318.21        99.04 o                         
  -6   2  10       2637.82       2739.44        84.33 o                         
  -5   2  10         13.95         10.28        56.83 o                         
  -4   2  10        497.41        459.01        42.88 o                         
  -3   2  10       1878.27       1880.70        65.82 o                         
  -2   2  10       8219.52       8237.48       105.15 o                         
  -1   2  10      26095.59      27254.10       222.48 o                         
   0   2  10       7603.91       7594.97       154.71 o                         
   1   2  10       3468.67       3341.32        41.27 o                         
   2   2  10         43.27         31.38        23.64 o                         
   3   2  10       9387.16       9380.63       151.73 o                         
   4   2  10        351.39        377.05        38.79 o                         
   5   2  10       2488.43       2661.83        48.56 o                         
   6   2  10       1848.53       1959.46       109.96 o                         
   7   2  10        215.21        229.39        93.41 o                         
   8   2  10        237.39        314.51        44.55 o                         
  -9   3  10        594.45        604.11        65.32 o                         
  -8   3  10       1141.14       1109.24        85.66 o                         
  -7   3  10       1142.76       1220.86        72.76 o                         
  -6   3  10        120.23        152.62        51.72 o                         
  -5   3  10       8286.11       8224.53        72.91 o                         
  -4   3  10       1167.26       1231.13        42.30 o                         
  -3   3  10        688.95        677.38        35.80 o                         
  -2   3  10      10343.08      10026.75       131.95 o                         
  -1   3  10      13168.53      12854.00       119.58 o                         
   0   3  10      27392.03      28152.45       246.15 o                         
   1   3  10       6902.07       6650.24       121.33 o                         
   2   3  10       3068.60       3023.00        54.52 o                         
   3   3  10       6147.62       6109.52        85.06 o                         
   4   3  10      11493.53      11613.06       232.32 o                         
   5   3  10        770.87        760.20        35.47 o                         
   6   3  10        147.50        173.31        78.84 o                         
   7   3  10        958.48        938.60        95.07 o                         
   8   3  10        277.60        151.13        51.77 o                         
  -9   4  10        616.58        605.48        91.79 o                         
  -8   4  10       2152.87       2005.35        91.63 o                         
  -7   4  10          4.10         11.80        54.05 o                         
  -6   4  10       1622.78       1611.13        47.85 o                         
  -5   4  10        149.96        183.98        30.76 o                         
  -4   4  10         31.08         37.41        35.21 o                         
  -3   4  10       2233.53       2165.40        41.30 o                         
  -2   4  10       1421.68       1438.25        31.70 o                         
  -1   4  10       1772.10       1617.69        31.76 o                         
   0   4  10       9082.91       8716.38       157.04 o                         
   1   4  10       2357.56       2270.44        33.51 o                         
   2   4  10       3108.88       3000.94        35.89 o                         
   3   4  10       9255.82       9454.87       144.30 o                         
   4   4  10      10072.05      10181.00       216.08 o                         
   5   4  10         60.32        198.56        54.35 o                         
   6   4  10          6.03        -20.44        47.64 o                         
   7   4  10        145.40         96.21        72.39 o                         
   8   4  10         79.07        107.98        62.02 o                         
  -9   5  10         38.58         64.51       102.68 o                         
  -8   5  10          3.17          2.57        63.37 o                         
  -7   5  10       2176.78       2310.08       161.17 o                         
  -6   5  10       3033.89       3057.84        52.66 o                         
  -5   5  10        511.36        521.85        44.66 o                         
  -4   5  10      15835.43      16467.04       352.36 o                         
  -3   5  10        435.38        400.36        27.14 o                         
  -2   5  10       5133.50       5264.09        92.05 o                         
  -1   5  10       9297.93       9033.45       187.78 o                         
   0   5  10        282.53        318.84        28.74 o                         
   1   5  10       1645.27       1611.36        39.24 o                         
   2   5  10        739.74        672.89        24.16 o                         
   3   5  10         35.12         49.22        24.81 o                         
   4   5  10        210.08        251.95        27.87 o                         
   5   5  10       4679.76       4852.97        45.88 o                         
   6   5  10       4924.03       5012.37       160.79 o                         
   7   5  10          2.67        -32.94        42.15 o                         
   8   5  10       1628.69       1482.40        60.97 o                         
  -8   6  10        211.22        275.12        64.71 o                         
  -7   6  10       1410.31       1455.56        94.02 o                         
  -6   6  10         51.10         51.54        40.91 o                         
  -5   6  10       2378.20       2598.35        55.91 o                         
  -4   6  10       1557.98       1633.25        41.28 o                         
  -3   6  10       9783.96       9928.26       250.65 o                         
  -2   6  10       4857.60       5093.25        58.31 o                         
  -1   6  10       2225.01       2112.01        32.35 o                         
   0   6  10       5439.88       5672.59       120.20 o                         
   1   6  10       2181.02       2254.84        31.61 o                         
   2   6  10          4.07         18.46        28.63 o                         
   3   6  10       1088.19       1069.24        59.17 o                         
   4   6  10        339.20        336.72        39.98 o                         
   5   6  10       1921.44       1997.44        61.60 o                         
   6   6  10        110.04        168.40        57.27 o                         
   7   6  10        240.99        267.41        60.03 o                         
  -8   7  10          1.65         26.27        59.41 o                         
  -7   7  10        499.92        413.53        50.87 o                         
  -6   7  10        524.26        524.93        51.50 o                         
  -5   7  10        137.65        136.50        33.58 o                         
  -4   7  10        143.68        144.72        31.05 o                         
  -3   7  10        397.16        414.80        30.25 o                         
  -2   7  10        407.92        425.82        23.64 o                         
  -1   7  10        345.62        418.27        31.56 o                         
   0   7  10        726.84        715.90        27.45 o                         
   1   7  10      26844.70      27291.60       474.95 o                         
   2   7  10       1799.32       1749.07        49.04 o                         
   3   7  10       9279.39       9798.85       116.77 o                         
   4   7  10        569.75        558.00        25.79 o                         
   5   7  10        505.68        437.25        39.56 o                         
   6   7  10          2.06         31.66        43.76 o                         
   7   7  10         88.43        170.09        44.07 o                         
  -8   8  10        131.98         74.62        65.13 o                         
  -7   8  10        979.31        999.38        53.33 o                         
  -6   8  10         16.80         20.10        34.08 o                         
  -5   8  10       2957.69       3014.74        63.95 o                         
  -4   8  10         88.06        124.19        27.36 o                         
  -3   8  10       3529.64       3600.57        61.00 o                         
  -2   8  10       1767.59       1928.78        48.16 o                         
  -1   8  10        111.87        155.58        24.24 o                         
   0   8  10       4959.27       5086.64        69.35 o                         
   1   8  10        527.21        581.86        28.46 o                         
   2   8  10          2.51         -0.05        27.55 o                         
   3   8  10          0.32          8.65        53.91 o                         
   4   8  10       1306.28       1342.28        66.13 o                         
   5   8  10       1664.38       1751.57        33.53 o                         
   6   8  10          1.26         29.85        38.51 o                         
   7   8  10        118.66        101.01        39.38 o                         
  -7   9  10        717.55        559.14        46.09 o                         
  -6   9  10        722.63        739.75        37.25 o                         
  -5   9  10         67.72         69.36        28.45 o                         
  -4   9  10       5673.45       5871.43       114.34 o                         
  -3   9  10        804.74        801.14        32.42 o                         
  -2   9  10         11.41        -13.58        27.45 o                         
  -1   9  10       5132.46       5331.98        50.18 o                         
   0   9  10        953.84       1093.50        42.80 o                         
   1   9  10         13.67         -4.43        26.96 o                         
   2   9  10        114.59        105.49        26.16 o                         
   3   9  10       1770.54       1788.35        51.07 o                         
   4   9  10        108.09        103.24        28.74 o                         
   5   9  10       2141.90       2194.69        56.68 o                         
   6   9  10        126.76        124.06        37.10 o                         
  -6  10  10          5.20         38.37        31.47 o                         
  -5  10  10         17.62         58.61        33.85 o                         
  -4  10  10          4.53         13.20        32.93 o                         
  -3  10  10        570.54        647.05        39.26 o                         
  -2  10  10        141.61        138.60        31.40 o                         
  -1  10  10        791.01        735.62        30.98 o                         
   0  10  10       3858.25       4016.11        42.94 o                         
   1  10  10         15.98         29.09        24.27 o                         
   2  10  10        198.30        222.22        31.16 o                         
   3  10  10       2191.66       2285.63        58.59 o                         
   4  10  10       1666.34       1807.92        40.14 o                         
   5  10  10         65.51         32.24        34.12 o                         
  -6  11  10        172.85        132.22        30.67 o                         
  -5  11  10       1471.76       1354.18        63.98 o                         
  -4  11  10        275.09        271.31        35.51 o                         
  -3  11  10       1365.33       1403.53        72.05 o                         
  -2  11  10       2495.61       2515.01        83.64 o                         
  -1  11  10         56.50         64.04        25.84 o                         
   0  11  10       1636.72       1718.91        38.19 o                         
   1  11  10         13.45         38.12        25.03 o                         
   2  11  10        305.49        280.49        27.19 o                         
   3  11  10        301.34        389.55        51.65 o                         
   4  11  10        491.38        462.33        33.08 o                         
   5  11  10        108.87         76.20        29.79 o                         
  -5  12  10         21.54         12.34        39.90 o                         
  -4  12  10        350.96        298.79        46.23 o                         
  -3  12  10        509.27        510.29        32.78 o                         
  -2  12  10       1132.01       1218.33        63.72 o                         
  -1  12  10       1586.45       1656.62        94.96 o                         
   0  12  10         57.83         68.93        33.28 o                         
   1  12  10        124.79         98.94        40.14 o                         
   2  12  10        103.62        133.83        37.76 o                         
   3  12  10        372.39        314.93        32.10 o                         
   4  12  10         83.45         82.50        34.28 o                         
  -3  13  10        283.58        218.14        34.97 o                         
  -2  13  10          0.24        -33.01        33.01 o                         
  -1  13  10          0.76         44.48        36.74 o                         
   0  13  10       1105.17       1030.55        34.84 o                         
   1  13  10         65.03          0.69        34.38 o                         
   2  13  10       2587.21       2125.68       179.24 o                         
  -9   0  11         47.63         19.71        88.92 o                         
  -7   0  11         70.69         70.28        63.77 o                         
  -5   0  11        310.40        310.34        60.13 o                         
  -3   0  11      62051.00      71328.37       333.78 o                         
  -1   0  11      10307.12      10254.18       115.58 o                         
   1   0  11       7922.52       7832.39        88.42 o                         
   3   0  11       2620.00       2518.49        67.20 o                         
   5   0  11          1.76          9.91        44.68 o                         
   7   0  11        287.97        251.50        51.82 o                         
  -9   1  11        525.71        510.60        65.34 o                         
  -8   1  11         97.67         97.72        41.66 o                         
  -7   1  11       3362.91       3319.66        73.66 o                         
  -6   1  11       2214.12       2174.94        97.44 o                         
  -5   1  11         34.44         60.90        38.58 o                         
  -4   1  11       4634.18       4922.98        65.88 o                         
  -3   1  11       3837.09       3676.71       141.30 o                         
  -2   1  11        269.77        301.87        46.01 o                         
  -1   1  11        914.82        931.10        60.45 o                         
   0   1  11       2936.21       2924.34        56.81 o                         
   1   1  11      20690.82      20771.66       251.17 o                         
   2   1  11       1132.23       1047.29        58.17 o                         
   3   1  11       4081.60       4445.63       119.70 o                         
   4   1  11       3040.42       3034.38        47.58 o                         
   5   1  11       6912.00       7122.17       203.34 o                         
   6   1  11       3281.45       3464.80        53.05 o                         
   7   1  11        124.46         69.51        68.30 o                         
   8   1  11        786.90        827.39        46.71 o                         
  -9   2  11          4.65          6.04        63.28 o                         
  -8   2  11       2809.39       2845.45       100.88 o                         
  -7   2  11        246.33        252.11        79.22 o                         
  -6   2  11        317.79        371.23        56.98 o                         
  -5   2  11       8929.99       9055.84       114.42 o                         
  -4   2  11       1153.80       1183.84        51.42 o                         
  -3   2  11       1477.71       1407.73        53.80 o                         
  -2   2  11        178.55        202.66        44.33 o                         
  -1   2  11       2964.76       3087.32        52.37 o                         
   0   2  11       1272.95       1394.00        40.68 o                         
   1   2  11      13664.84      13353.08        97.29 o                         
   2   2  11      10608.32      10584.30        72.18 o                         
   3   2  11        363.34        371.62        29.97 o                         
   4   2  11      12258.98      12645.44       413.13 o                         
   5   2  11        447.23        446.69        39.48 o                         
   6   2  11        115.44         69.46        44.00 o                         
   7   2  11        583.42        487.54        44.57 o                         
   8   2  11        154.25        164.43        58.44 o                         
  -9   3  11          7.49          3.16        91.95 o                         
  -8   3  11         48.21         66.86        93.20 o                         
  -7   3  11       1010.35       1026.66        86.89 o                         
  -6   3  11        714.97        733.41        63.63 o                         
  -5   3  11          0.67          8.61        40.08 o                         
  -4   3  11       5685.24       5782.17       137.13 o                         
  -3   3  11         76.11         66.15        32.28 o                         
  -2   3  11       6389.89       6163.83        51.17 o                         
  -1   3  11      26325.00      27377.27       229.04 o                         
   0   3  11      19372.16      19744.46       258.17 o                         
   1   3  11       1826.89       1746.11        33.38 o                         
   2   3  11        148.38        151.90        25.78 o                         
   3   3  11        775.15        777.03        33.81 o                         
   4   3  11          3.38        -25.59        30.60 o                         
   5   3  11       1353.40       1353.51        65.19 o                         
   6   3  11        213.55        195.73        40.30 o                         
   7   3  11          6.58         77.53        50.80 o                         
   8   3  11        144.51         88.77       145.74 o                         
  -9   4  11        827.73        648.08        95.78 o                         
  -8   4  11        303.25        309.15        76.99 o                         
  -7   4  11       1662.94       1642.15        67.63 o                         
  -6   4  11       2858.19       2858.61        52.81 o                         
  -5   4  11       3184.15       3337.88        90.56 o                         
  -4   4  11       3899.21       3973.17        81.15 o                         
  -3   4  11        750.88        741.46        29.17 o                         
  -2   4  11        675.06        769.66        32.72 o                         
  -1   4  11       1052.70       1062.92        38.58 o                         
   0   4  11      18512.89      18782.74       206.90 o                         
   1   4  11       1015.83        971.03        25.54 o                         
   2   4  11        771.78        764.43        32.16 o                         
   3   4  11      10919.33      11135.12       291.02 o                         
   4   4  11        420.28        455.40        35.82 o                         
   5   4  11        190.46        248.62        64.15 o                         
   6   4  11       2950.66       2747.20        50.88 o                         
   7   4  11        577.73        586.85        49.24 o                         
   8   4  11        789.75        753.31        76.63 o                         
  -9   5  11         66.13         53.36        96.18 o                         
  -8   5  11        531.48        486.61        68.05 o                         
  -7   5  11        545.17        532.77        43.79 o                         
  -6   5  11        946.31       1020.75        52.03 o                         
  -5   5  11       5829.32       6101.89        64.53 o                         
  -4   5  11       1582.95       1579.13        61.56 o                         
  -3   5  11       3398.69       3374.10        44.40 o                         
  -2   5  11       2884.75       2745.01        44.83 o                         
  -1   5  11       2995.87       3000.88        59.83 o                         
   0   5  11       1348.03       1187.94        28.94 o                         
   1   5  11         59.78         65.11        23.32 o                         
   2   5  11       2452.94       2305.57        77.98 o                         
   3   5  11        677.14        738.56        27.15 o                         
   4   5  11       1519.67       1511.52        57.78 o                         
   5   5  11       3828.23       3942.98       104.39 o                         
   6   5  11       1331.05       1368.70        45.25 o                         
   7   5  11       2256.46       2289.49       141.52 o                         
  -8   6  11         20.33          8.93        61.58 o                         
  -7   6  11        801.79        786.66        65.82 o                         
  -6   6  11        660.33        641.45        38.72 o                         
  -5   6  11         28.75         -0.25        33.65 o                         
  -4   6  11       5183.06       5302.64       127.29 o                         
  -3   6  11        214.30        234.84        28.62 o                         
  -2   6  11      23891.90      24804.76       171.76 o                         
  -1   6  11         10.03          6.41        25.74 o                         
   0   6  11         65.06        103.27        25.62 o                         
   1   6  11       1399.14       1429.30        48.03 o                         
   2   6  11          1.47         14.73        23.15 o                         
   3   6  11       4542.76       4771.86        38.32 o                         
   4   6  11        612.14        627.70        33.51 o                         
   5   6  11          0.56         17.93        40.13 o                         
   6   6  11          1.20         23.96        33.45 o                         
   7   6  11          1.78        -46.15        47.48 o                         
  -8   7  11         48.87         41.94        59.38 o                         
  -7   7  11         11.91         14.58        42.27 o                         
  -6   7  11        982.12       1207.69        55.82 o                         
  -5   7  11        226.19        267.82        30.60 o                         
  -4   7  11       1130.39       1237.12        42.45 o                         
  -3   7  11        100.08         93.68        46.40 o                         
  -2   7  11        783.97        815.81        28.42 o                         
  -1   7  11         21.16         64.98        27.82 o                         
   0   7  11       2709.18       2730.11        48.01 o                         
   1   7  11         68.35         58.42        38.88 o                         
   2   7  11      11124.03      11823.83       248.19 o                         
   3   7  11        367.83        408.43        28.03 o                         
   4   7  11        309.38        298.00        36.37 o                         
   5   7  11          1.09          3.32        41.43 o                         
   6   7  11        654.42        491.17        39.10 o                         
   7   7  11          6.68        -21.27        44.03 o                         
  -7   8  11        305.27        251.98        41.47 o                         
  -6   8  11       1195.09       1183.04        41.19 o                         
  -5   8  11          4.09         -7.28        29.89 o                         
  -4   8  11        300.59        335.21        33.67 o                         
  -3   8  11        364.38        349.05        29.17 o                         
  -2   8  11       3777.81       4013.97        94.44 o                         
  -1   8  11        240.09        243.81        26.76 o                         
   0   8  11       2884.48       3102.50        41.07 o                         
   1   8  11       2113.02       2111.83        37.10 o                         
   2   8  11       1643.50       1659.59        30.07 o                         
   3   8  11       3147.48       3269.73        57.73 o                         
   4   8  11          7.21         23.84        31.76 o                         
   5   8  11       2026.32       1960.85       105.48 o                         
   6   8  11        361.10        304.45        41.46 o                         
  -7   9  11         88.88         93.99        38.61 o                         
  -6   9  11        533.93        540.16        51.52 o                         
  -5   9  11       3021.04       2983.97        63.25 o                         
  -4   9  11          8.52         -9.46        30.93 o                         
  -3   9  11        160.82        134.30        24.08 o                         
  -2   9  11       1045.84       1157.75        30.85 o                         
  -1   9  11       1359.06       1412.65        50.62 o                         
   0   9  11       1482.74       1638.26        30.68 o                         
   1   9  11        415.96        451.59        35.75 o                         
   2   9  11        162.90        153.31        27.21 o                         
   3   9  11       1112.44       1166.50        28.45 o                         
   4   9  11       1839.92       1828.33        31.85 o                         
   5   9  11        410.66        408.95        38.50 o                         
   6   9  11        268.44        208.12        40.33 o                         
  -6  10  11        278.03        231.71        50.21 o                         
  -5  10  11       1038.73       1014.97        52.28 o                         
  -4  10  11        650.20        678.65        35.22 o                         
  -3  10  11       1580.73       1712.31        55.75 o                         
  -2  10  11         92.91        115.47        30.20 o                         
  -1  10  11       2364.90       2368.43        35.53 o                         
   0  10  11        568.59        568.84        27.46 o                         
   1  10  11       1283.82       1301.12        33.28 o                         
   2  10  11        318.22        309.78        27.80 o                         
   3  10  11        301.59        338.21        47.30 o                         
   4  10  11        210.63        203.38        33.40 o                         
   5  10  11          1.85        -18.78        36.56 o                         
  -6  11  11        171.49         93.43        49.59 o                         
  -5  11  11        186.74        147.15        35.50 o                         
  -4  11  11        854.95        911.27        50.50 o                         
  -3  11  11          1.70        -30.65        30.65 o                         
  -2  11  11        201.95        192.89        32.43 o                         
  -1  11  11       1939.37       2024.15        46.59 o                         
   0  11  11        732.61        723.23        27.16 o                         
   1  11  11        302.69        389.11        32.07 o                         
   2  11  11         14.81         35.90        33.66 o                         
   3  11  11         75.46         30.87        42.11 o                         
   4  11  11         11.69         -7.50        33.55 o                         
  -4  12  11         71.78         68.17        39.72 o                         
  -3  12  11       1059.22       1067.57        48.09 o                         
  -2  12  11          3.33         34.80        32.91 o                         
  -1  12  11        363.47        435.50        34.65 o                         
   0  12  11        119.41         84.80        36.60 o                         
   1  12  11        200.90        215.63        37.04 o                         
   2  12  11       1658.78       1564.37        68.20 o                         
   3  12  11        355.04        231.25        30.26 o                         
  -3  13  11        155.20        175.28        40.58 o                         
  -2  13  11         13.18         48.58        36.61 o                         
  -1  13  11         20.02         26.36        30.82 o                         
   0  13  11          0.10        -18.05        36.31 o                         
   1  13  11       1032.55        871.23       143.20 o                         
   2  13  11          2.40         -5.80        37.02 o                         
  -8   0  12        612.57        510.88        79.70 o                         
  -4   0  12      17625.74      18772.95       182.96 o                         
  -2   0  12      34497.61      37150.00       207.73 o                         
   0   0  12        522.07        589.38        46.04 o                         
   2   0  12         96.85         76.73        54.66 o                         
   4   0  12       8258.24       8269.08        83.56 o                         
   6   0  12       2993.52       3118.88        65.88 o                         
   8   0  12        938.00        728.10        68.81 o                         
  -9   1  12         59.60         29.45        63.35 o                         
  -8   1  12        928.98        839.81        86.44 o                         
  -7   1  12          1.39         -5.02        99.82 o                         
  -5   1  12          5.21         16.84        32.77 o                         
  -4   1  12       4059.43       4073.35        56.52 o                         
  -3   1  12       1531.38       1622.88       123.83 o                         
  -2   1  12       2696.90       2709.67        79.00 o                         
  -1   1  12      19346.25      20493.29       400.92 o                         
   0   1  12         24.28        207.84       116.72 o                         
   1   1  12       1918.58       1921.50        52.96 o                         
   2   1  12       1905.51       1888.68        61.06 o                         
   3   1  12        418.77        396.84        29.50 o                         
   4   1  12       4277.51       4432.13        51.39 o                         
   5   1  12         22.10         42.30        31.04 o                         
   6   1  12       3315.91       3353.11       165.71 o                         
   7   1  12        297.93        176.84        51.64 o                         
   8   1  12        532.98        438.17        54.75 o                         
  -9   2  12       1142.85       1024.31       106.07 o                         
  -8   2  12        288.78        259.62        81.89 o                         
  -7   2  12        268.09        288.13        83.01 o                         
  -6   2  12       3220.92       3123.30        99.12 o                         
  -5   2  12       4752.22       4830.34       180.95 o                         
  -4   2  12        797.25        793.44        41.78 o                         
  -3   2  12          1.46          8.92        33.92 o                         
  -2   2  12       1756.82       1557.87        72.08 o                         
  -1   2  12       8462.99       8378.60       125.33 o                         
   0   2  12      12939.33      13081.04       153.24 o                         
   1   2  12      10338.07      10224.36        74.14 o                         
   2   2  12       9397.44       9288.51       225.84 o                         
   3   2  12      12054.13      12244.15       161.58 o                         
   4   2  12          7.08         29.17        33.80 o                         
   5   2  12       1683.95       1805.10        49.10 o                         
   6   2  12       2343.13       2424.92       129.25 o                         
   7   2  12        895.26        926.55        46.91 o                         
   8   2  12        277.72        276.17       112.45 o                         
  -9   3  12        488.29        456.30        99.15 o                         
  -8   3  12        150.31        197.83        78.71 o                         
  -7   3  12        367.11        436.42        99.64 o                         
  -6   3  12         23.47         48.99        58.65 o                         
  -5   3  12       1409.83       1497.52        55.44 o                         
  -4   3  12       4378.48       4531.55       160.47 o                         
  -3   3  12        224.29        211.80        34.78 o                         
  -2   3  12        787.91        727.59        29.87 o                         
  -1   3  12      13703.04      13998.28        76.06 o                         
   0   3  12       5050.09       4960.11       104.94 o                         
   1   3  12         28.64         11.80        23.22 o                         
   2   3  12       6871.91       7015.99        56.65 o                         
   3   3  12       8295.51       8206.68       177.28 o                         
   4   3  12        730.57        694.13        36.35 o                         
   5   3  12       1958.07       1967.55        50.41 o                         
   6   3  12         78.84         88.17        39.93 o                         
   7   3  12         52.26         60.02        89.17 o                         
   8   3  12        310.59        299.54        61.02 o                         
  -9   4  12        171.18        140.94       101.89 o                         
  -8   4  12        715.59        783.68        99.12 o                         
  -7   4  12        113.87         93.06        55.10 o                         
  -6   4  12       2266.05       2294.80        75.94 o                         
  -5   4  12       7788.30       8037.98       136.96 o                         
  -4   4  12       5818.36       5967.48        97.22 o                         
  -3   4  12       2295.01       2265.98        40.65 o                         
  -2   4  12        147.38        156.41        29.59 o                         
  -1   4  12       1036.90       1018.64        25.73 o                         
   0   4  12        841.73        934.28        30.00 o                         
   1   4  12       8461.62       8528.15        98.70 o                         
   2   4  12       2778.91       2784.52       113.59 o                         
   3   4  12        455.71        496.29        88.80 o                         
   4   4  12       2127.98       2140.19        38.76 o                         
   5   4  12       1079.22       1081.79        35.05 o                         
   6   4  12       1739.19       1623.99       217.12 o                         
   7   4  12       3126.46       3045.86       181.73 o                         
  -8   5  12        429.12        407.77        67.34 o                         
  -7   5  12       1502.17       1557.82        87.91 o                         
  -6   5  12          1.12          3.33        50.70 o                         
  -5   5  12         52.25        105.88        31.57 o                         
  -4   5  12        209.70        237.10        29.99 o                         
  -3   5  12       1952.97       1871.01        34.85 o                         
  -2   5  12      12601.87      12800.00       142.81 o                         
  -1   5  12       2251.20       2454.17        51.05 o                         
   0   5  12       8896.60       8939.06        73.21 o                         
   1   5  12        772.80        737.32        41.44 o                         
   2   5  12         15.67          5.85        23.15 o                         
   3   5  12       1325.92       1417.17        34.63 o                         
   4   5  12        364.01        397.06        44.58 o                         
   5   5  12       1738.25       1825.11        43.17 o                         
   6   5  12         89.69        109.73        57.73 o                         
   7   5  12          1.21         23.41        58.25 o                         
  -8   6  12        378.27        364.96        64.72 o                         
  -7   6  12        740.85        732.64        56.76 o                         
  -6   6  12        100.24        107.51        40.02 o                         
  -5   6  12        371.72        380.44        31.52 o                         
  -4   6  12         89.56        134.72        35.19 o                         
  -3   6  12      13078.85      13178.80       107.32 o                         
  -2   6  12       1007.90       1021.98        32.76 o                         
  -1   6  12       1799.98       1788.94        48.03 o                         
   0   6  12       4597.46       4577.83        80.76 o                         
   1   6  12       6827.52       6935.97       122.46 o                         
   2   6  12       7655.70       7855.17       223.97 o                         
   3   6  12       1569.46       1547.40        36.63 o                         
   4   6  12        915.00       1004.45        29.15 o                         
   5   6  12       1737.19       1706.04        46.21 o                         
   6   6  12         58.29         74.58        41.19 o                         
   7   6  12        166.98         99.62        42.01 o                         
  -8   7  12        132.72        167.67        47.95 o                         
  -7   7  12       2992.16       2972.33        73.47 o                         
  -6   7  12         42.44         16.25        35.38 o                         
  -5   7  12        618.57        638.89        34.30 o                         
  -4   7  12        808.87        792.39        31.03 o                         
  -3   7  12       4266.84       4637.70       114.00 o                         
  -2   7  12        606.50        624.44        30.52 o                         
  -1   7  12         97.85        101.03        25.84 o                         
   0   7  12       3656.12       3675.59        57.20 o                         
   1   7  12        924.95       1105.70        46.48 o                         
   2   7  12        322.19        309.99        26.73 o                         
   3   7  12         56.86         71.28        29.06 o                         
   4   7  12         96.65        131.20        31.86 o                         
   5   7  12       6088.19       5746.75       110.27 o                         
   6   7  12        214.30        158.50        37.31 o                         
  -7   8  12         73.64         83.30        43.43 o                         
  -6   8  12         45.83         38.58        46.43 o                         
  -5   8  12        247.04        250.84        32.95 o                         
  -4   8  12         17.00         54.40        32.80 o                         
  -3   8  12       3189.79       3314.53       121.53 o                         
  -2   8  12       1662.84       1826.91        68.71 o                         
  -1   8  12          4.43         10.15        25.24 o                         
   0   8  12       4355.25       4413.88        87.72 o                         
   1   8  12       5574.33       5731.57        51.97 o                         
   2   8  12       2927.08       3023.47        52.04 o                         
   3   8  12          5.73        -10.25        26.13 o                         
   4   8  12       3138.08       3119.02        86.77 o                         
   5   8  12         72.83        198.38        41.06 o                         
   6   8  12         66.27         47.92        39.95 o                         
  -7   9  12         73.49         69.90        50.53 o                         
  -6   9  12        478.95        504.93        65.50 o                         
  -5   9  12          0.37         -0.28        27.40 o                         
  -4   9  12        923.21        967.84        39.28 o                         
  -3   9  12       2001.21       2068.49        73.85 o                         
  -2   9  12        502.30        539.09        31.07 o                         
  -1   9  12         37.83         38.85        43.76 o                         
   0   9  12       1920.96       1963.54        59.03 o                         
   1   9  12        784.53        762.27        28.59 o                         
   2   9  12       1574.80       1573.56        40.00 o                         
   3   9  12        546.16        481.76        28.60 o                         
   4   9  12       1586.87       1626.62        39.03 o                         
   5   9  12        107.23         75.55        32.04 o                         
   6   9  12        143.91        170.12        76.11 o                         
  -6  10  12       1056.33        970.76        56.09 o                         
  -5  10  12       1515.44       1531.49        74.42 o                         
  -4  10  12       2113.19       2253.70        54.34 o                         
  -3  10  12        311.46        358.14        28.31 o                         
  -2  10  12          0.38        -22.71        30.92 o                         
  -1  10  12        144.29        155.81        33.68 o                         
   0  10  12         72.28         97.89        31.05 o                         
   1  10  12        497.94        515.54        25.95 o                         
   2  10  12          1.86         46.68        25.56 o                         
   3  10  12         66.88         91.26        31.49 o                         
   4  10  12        101.09         19.39        29.81 o                         
   5  10  12        264.30        192.48        42.01 o                         
  -5  11  12         61.09         72.94        49.66 o                         
  -4  11  12        455.51        506.49        36.60 o                         
  -3  11  12        747.99        734.59        42.35 o                         
  -2  11  12        333.42        326.05        38.32 o                         
  -1  11  12       3316.27       3309.55       126.90 o                         
   0  11  12        767.21        787.51        31.90 o                         
   1  11  12        294.75        273.30        30.13 o                         
   2  11  12        656.79        652.94        34.52 o                         
   3  11  12        165.34        182.57        32.37 o                         
   4  11  12         48.97        118.08        31.48 o                         
  -4  12  12         10.35        -21.67        37.66 o                         
  -3  12  12         23.91         85.85        34.16 o                         
  -2  12  12        364.23        366.97        36.51 o                         
  -1  12  12        788.88        837.04        35.70 o                         
   0  12  12        379.56        387.27        37.49 o                         
   1  12  12       1349.80       1251.89        79.49 o                         
   2  12  12        254.40        288.71        37.45 o                         
   3  12  12       1796.25       1486.90       111.27 o                         
  -2  13  12         89.20        113.18        35.51 o                         
  -1  13  12          0.10         -2.63        31.66 o                         
   0  13  12         27.89         41.88        45.73 o                         
   1  13  12         91.42         69.06        31.39 o                         
  -5   0  13        590.27        581.75        46.99 o                         
  -3   0  13       2587.52       2482.92        78.73 o                         
  -1   0  13         58.82         80.44        57.02 o                         
   1   0  13      26905.08      29010.84       174.00 o                         
   3   0  13        469.36        578.87        66.37 o                         
   5   0  13       3085.53       3229.80        59.99 o                         
   7   0  13         78.56        149.23        87.63 o                         
  -9   1  13         48.84         34.64       115.20 o                         
  -8   1  13         40.81         42.82        80.87 o                         
  -6   1  13        491.34        442.62       149.34 o                         
  -5   1  13        537.71        565.32        33.70 o                         
  -4   1  13       2824.28       2975.53        49.32 o                         
  -3   1  13      10873.97      11561.40       469.02 o                         
  -2   1  13      13267.63      13986.77       129.97 o                         
  -1   1  13       1328.44       1351.34        44.08 o                         
   0   1  13       9969.86      10121.54        78.04 o                         
   1   1  13       4738.88       4847.04       111.24 o                         
   2   1  13        181.29        233.41        28.92 o                         
   3   1  13        140.54        126.94        33.87 o                         
   4   1  13        237.95        242.68        43.74 o                         
   5   1  13       4855.70       5023.51       134.06 o                         
   6   1  13       1102.90       1212.06       131.38 o                         
   7   1  13         87.03        167.40       132.99 o                         
   8   1  13        655.08        776.12        70.42 o                         
  -9   2  13         13.25         21.56        94.12 o                         
  -8   2  13        139.04         95.63        99.66 o                         
  -7   2  13        672.31        667.64       140.44 o                         
  -6   2  13       4242.26       4315.77       121.33 o                         
  -5   2  13        300.81        309.16        42.78 o                         
  -4   2  13       4107.06       4338.82        76.63 o                         
  -3   2  13        737.62        807.32        51.28 o                         
  -2   2  13       3084.48       3291.26        79.03 o                         
  -1   2  13        965.85       1039.21        41.66 o                         
   0   2  13       4724.56       4657.36       121.63 o                         
   1   2  13       9759.34       9698.37        71.70 o                         
   2   2  13        116.65        158.56        32.74 o                         
   3   2  13        522.08        562.99        38.86 o                         
   4   2  13        148.93        188.70        33.05 o                         
   5   2  13        751.93        823.34       105.57 o                         
   6   2  13       1876.83       1830.99        48.38 o                         
   7   2  13        170.08        139.72        63.10 o                         
   8   2  13        125.58         23.98        49.59 o                         
  -9   3  13       1092.52       1075.46       148.57 o                         
  -8   3  13       1150.19       1137.49       127.74 o                         
  -7   3  13        514.01        488.61       119.81 o                         
  -6   3  13         36.76         -5.64        70.15 o                         
  -5   3  13        546.98        548.21        53.28 o                         
  -4   3  13        899.10        861.45        50.71 o                         
  -3   3  13       5609.09       5503.47       184.60 o                         
  -2   3  13       2046.11       2059.71        44.73 o                         
  -1   3  13        245.70        258.94        31.18 o                         
   0   3  13        650.12        719.71        35.65 o                         
   1   3  13       5360.18       5369.42        44.84 o                         
   2   3  13      13407.89      13815.18       216.89 o                         
   3   3  13      13260.59      13367.05       194.03 o                         
   4   3  13       4953.41       5176.83       106.44 o                         
   5   3  13        304.15        381.67        38.72 o                         
   6   3  13        110.91         94.44        38.19 o                         
   7   3  13        107.70        132.94        44.42 o                         
  -9   4  13         63.30        118.30       132.24 o                         
  -8   4  13        409.29        387.57       117.37 o                         
  -7   4  13        173.94        122.62        61.22 o                         
  -6   4  13       1058.35       1050.03        49.47 o                         
  -5   4  13       6175.27       6395.71        81.68 o                         
  -4   4  13       2204.29       2180.33        50.92 o                         
  -3   4  13        275.62        274.83        28.15 o                         
  -2   4  13       4559.79       4416.28        42.83 o                         
  -1   4  13       4990.54       4894.15        84.66 o                         
   0   4  13        247.53        272.11        24.45 o                         
   1   4  13         26.97         61.13        24.97 o                         
   2   4  13        504.56        489.66        40.52 o                         
   3   4  13         86.39         74.75        33.83 o                         
   4   4  13       1048.24        947.99        58.73 o                         
   5   4  13        800.58        816.97        43.17 o                         
   6   4  13        406.23        463.66        39.51 o                         
   7   4  13       1980.53       1828.53       236.72 o                         
  -8   5  13          3.73          3.29        67.71 o                         
  -7   5  13          6.55         28.45        42.66 o                         
  -6   5  13       1034.02       1029.42        57.01 o                         
  -5   5  13       2015.61       2037.71        56.61 o                         
  -4   5  13       5064.43       5204.80       126.98 o                         
  -3   5  13       6018.62       6000.41        71.31 o                         
  -2   5  13       1987.75       1962.76        32.62 o                         
  -1   5  13      14146.71      14295.75       211.52 o                         
   0   5  13        368.48        351.13        29.34 o                         
   1   5  13       1182.44       1112.23        31.71 o                         
   2   5  13        884.03        991.04        48.93 o                         
   3   5  13        498.43        578.22        31.08 o                         
   4   5  13         34.97         79.03        27.54 o                         
   5   5  13        712.38        763.38        49.99 o                         
   6   5  13        562.20        577.74        39.35 o                         
   7   5  13        588.27        451.51        55.47 o                         
  -8   6  13        428.54        388.52        66.25 o                         
  -7   6  13          3.89         -3.26        42.86 o                         
  -6   6  13        175.70        194.92        39.96 o                         
  -5   6  13        152.35        141.71        33.09 o                         
  -4   6  13         75.52         62.93        28.41 o                         
  -3   6  13        129.24        184.40        32.35 o                         
  -2   6  13        719.05        717.27        34.80 o                         
  -1   6  13       2487.81       2560.92        48.90 o                         
   0   6  13       4651.34       4590.10        81.82 o                         
   1   6  13       1006.53       1067.05        40.80 o                         
   2   6  13       3255.92       3312.38        45.57 o                         
   3   6  13        435.44        442.20        27.59 o                         
   4   6  13       1575.07       1585.93        52.31 o                         
   5   6  13         88.56        111.72        53.82 o                         
   6   6  13        162.42         48.43        49.65 o                         
   7   6  13         83.28         27.16        44.96 o                         
  -8   7  13        896.89        740.12        64.54 o                         
  -7   7  13        184.72        163.93        53.30 o                         
  -6   7  13       3587.74       3603.14        79.84 o                         
  -5   7  13         50.11         82.92        32.00 o                         
  -4   7  13       1184.23       1220.71        31.95 o                         
  -3   7  13          2.68         41.45        30.07 o                         
  -2   7  13        762.84        793.51        33.34 o                         
  -1   7  13       1147.11       1229.93        31.35 o                         
   0   7  13       4415.92       4523.83        98.21 o                         
   1   7  13        518.63        546.24        26.98 o                         
   2   7  13       1737.20       1812.66        28.51 o                         
   3   7  13         96.58         97.74        25.69 o                         
   4   7  13       3375.91       3429.40        88.85 o                         
   5   7  13          1.63        -39.94        39.94 o                         
   6   7  13       1475.97       1296.47        96.55 o                         
  -7   8  13        142.45         94.51        43.96 o                         
  -6   8  13        465.69        517.00        45.75 o                         
  -5   8  13       1518.60       1536.07        40.87 o                         
  -4   8  13        335.27        345.13        33.75 o                         
  -3   8  13         18.85         24.11        29.79 o                         
  -2   8  13       1722.75       1820.03        54.56 o                         
  -1   8  13       1514.18       1616.04        39.07 o                         
   0   8  13       1810.65       1907.68        43.75 o                         
   1   8  13        219.80        252.88        27.32 o                         
   2   8  13        750.07        714.34        26.29 o                         
   3   8  13          0.04         24.49        31.98 o                         
   4   8  13       2419.17       2357.04        33.98 o                         
   5   8  13         12.53        -11.89        37.46 o                         
   6   8  13        119.86        -23.21        47.17 o                         
  -7   9  13          9.63         26.62        54.51 o                         
  -6   9  13         18.60          3.29        38.95 o                         
  -5   9  13        212.88        216.73        38.29 o                         
  -4   9  13       2020.88       2053.01        52.04 o                         
  -3   9  13       1226.98       1270.28        33.99 o                         
  -2   9  13       2073.06       2141.93        44.83 o                         
  -1   9  13       3678.14       3978.14        73.33 o                         
   0   9  13         57.84         35.54        29.95 o                         
   1   9  13         50.14         37.99        23.24 o                         
   2   9  13       2998.98       2935.58        78.09 o                         
   3   9  13       1823.74       1692.70        57.75 o                         
   4   9  13        267.08        286.63        35.74 o                         
   5   9  13         91.09         75.81        37.21 o                         
  -6  10  13        481.73        449.38        48.36 o                         
  -5  10  13        648.48        656.16        38.19 o                         
  -4  10  13       1019.16       1077.00        58.06 o                         
  -3  10  13          4.85          5.55        28.79 o                         
  -2  10  13        169.00        116.72        28.70 o                         
  -1  10  13       2201.64       2195.69        48.09 o                         
   0  10  13         31.08         44.67        26.60 o                         
   1  10  13        102.82        110.22        32.43 o                         
   2  10  13         12.91         15.67        22.93 o                         
   3  10  13         57.71         42.69        42.88 o                         
   4  10  13         11.82        -17.80        41.88 o                         
  -5  11  13        153.96        116.33        35.81 o                         
  -4  11  13        275.21        338.01        36.42 o                         
  -3  11  13        679.27        736.96        40.31 o                         
  -2  11  13       1218.25       1299.43        35.49 o                         
  -1  11  13          1.62          9.32        30.26 o                         
   0  11  13        649.47        634.81        33.97 o                         
   1  11  13        536.34        565.60        32.51 o                         
   2  11  13        265.53        274.30        31.53 o                         
   3  11  13       1622.53       1610.68       140.05 o                         
   4  11  13          3.82         -4.58        34.25 o                         
  -4  12  13        303.28        302.91        45.39 o                         
  -3  12  13          5.20         15.12        32.57 o                         
  -2  12  13        305.29        310.99        31.34 o                         
  -1  12  13          6.68        -33.31        33.31 o                         
   0  12  13        309.08        361.03        39.16 o                         
   1  12  13       1216.79       1184.66       102.33 o                         
   2  12  13        545.70        542.68        40.88 o                         
  -1  13  13        377.38        299.06        39.79 o                         
   0  13  13          0.82         14.81        49.26 o                         
  -4   0  14      15298.58      16050.52       156.34 o                         
  -2   0  14       2723.48       2992.78       124.65 o                         
   0   0  14      23615.71      25032.07       169.53 o                         
   2   0  14       8237.14       8121.10        88.71 o                         
   4   0  14       2392.10       2484.25        73.12 o                         
   6   0  14        345.74        423.38        71.23 o                         
  -6   1  14       1571.80       1619.98        87.97 o                         
  -5   1  14       2115.81       2003.94        51.76 o                         
  -4   1  14       5302.69       5433.05        78.73 o                         
  -3   1  14       2646.33       2566.76        77.09 o                         
  -2   1  14       3124.42       3185.11        63.00 o                         
  -1   1  14       3044.00       3074.91        58.57 o                         
   0   1  14      19624.52      19795.72       263.63 o                         
   1   1  14        250.70        263.79        34.47 o                         
   2   1  14       2312.40       2429.23        46.09 o                         
   3   1  14        287.35        330.34        42.16 o                         
   4   1  14         43.77         36.51        43.43 o                         
   5   1  14        840.27        927.02       110.61 o                         
   6   1  14        417.86        463.68        39.71 o                         
   7   1  14       1247.48       1333.47        54.12 o                         
  -6   2  14        824.12        938.15        60.38 o                         
  -5   2  14       3171.95       3329.00        97.70 o                         
  -4   2  14        787.85        747.06        43.69 o                         
  -3   2  14        374.57        411.82        50.63 o                         
  -2   2  14       8121.89       8068.97        92.57 o                         
  -1   2  14       6615.64       6862.26        88.86 o                         
   0   2  14        144.48        151.35        40.60 o                         
   1   2  14       1156.85       1162.96        78.65 o                         
   2   2  14        136.93        181.94        31.27 o                         
   3   2  14       3915.89       3876.75        49.78 o                         
   4   2  14       6217.07       6638.73       135.30 o                         
   5   2  14       2219.84       2254.79        55.08 o                         
   6   2  14        432.82        367.35        37.44 o                         
   7   2  14       1188.96       1203.21        58.38 o                         
  -9   3  14       1142.26       1001.05       175.57 o                         
  -7   3  14          3.96          6.72        68.32 o                         
  -6   3  14        801.08        763.00        67.69 o                         
  -5   3  14       1459.74       1580.33        62.84 o                         
  -4   3  14        574.95        492.67        39.39 o                         
  -3   3  14          2.25         53.29        44.91 o                         
  -2   3  14       1220.04       1166.90        35.67 o                         
  -1   3  14         61.97         63.72        33.81 o                         
   0   3  14        381.21        373.97        27.94 o                         
   1   3  14       2128.68       2218.08        46.93 o                         
   2   3  14      11918.65      12104.72        75.51 o                         
   3   3  14       6315.34       6213.53       100.36 o                         
   4   3  14       1896.65       2008.51        72.49 o                         
   5   3  14        123.00        133.83        39.80 o                         
   6   3  14         34.60         38.67        41.59 o                         
   7   3  14        834.71        889.05        54.11 o                         
  -8   4  14        111.84        101.33       165.47 o                         
  -7   4  14        335.70        340.85        84.87 o                         
  -6   4  14       1065.82       1035.16        57.88 o                         
  -5   4  14        272.97        225.29        49.19 o                         
  -4   4  14        995.76       1116.96        55.78 o                         
  -3   4  14       1047.19       1082.48        34.74 o                         
  -2   4  14       4507.41       4296.01        44.01 o                         
  -1   4  14      16918.07      17082.18       285.33 o                         
   0   4  14        496.43        500.14        31.39 o                         
   1   4  14         64.00         85.32        36.51 o                         
   2   4  14       1222.47       1148.87        33.31 o                         
   3   4  14        280.95        294.24        29.97 o                         
   4   4  14        341.41        309.61        37.51 o                         
   5   4  14       1242.71       1208.72        38.56 o                         
   6   4  14       1313.07       1381.55        77.39 o                         
   7   4  14          0.02         74.59        58.30 o                         
  -8   5  14        560.40        560.34        73.66 o                         
  -7   5  14        188.63        164.78        40.24 o                         
  -6   5  14       1039.03       1011.65        90.65 o                         
  -5   5  14         37.22         75.96        46.64 o                         
  -4   5  14       3001.72       3236.08        49.01 o                         
  -3   5  14       4479.12       4407.41        66.40 o                         
  -2   5  14       2806.59       2674.33        78.00 o                         
  -1   5  14        130.13        139.41        22.53 o                         
   0   5  14        119.48         91.13        27.06 o                         
   1   5  14       2011.93       1913.91        41.22 o                         
   2   5  14       2379.19       2513.84        52.71 o                         
   3   5  14       2243.61       2371.54        97.13 o                         
   4   5  14        241.72        202.30        27.75 o                         
   5   5  14         26.85          3.44        37.50 o                         
   6   5  14       1490.45       1292.66       174.16 o                         
   7   5  14         15.51          4.26        43.62 o                         
  -8   6  14        232.64        223.43        69.65 o                         
  -7   6  14        924.12        982.99        52.52 o                         
  -6   6  14        323.39        375.53        46.72 o                         
  -5   6  14       1068.93       1003.72        37.38 o                         
  -4   6  14        786.93        847.08        36.50 o                         
  -3   6  14       2203.96       2294.52        36.55 o                         
  -2   6  14        496.69        544.09        28.04 o                         
  -1   6  14       1328.03       1245.40        39.11 o                         
   0   6  14          5.14        -15.93        30.63 o                         
   1   6  14      10730.90      11427.95        95.71 o                         
   2   6  14        348.29        382.83        30.24 o                         
   3   6  14         37.43         25.60        27.95 o                         
   4   6  14        734.02        736.54        36.60 o                         
   5   6  14        879.32        852.86        40.79 o                         
   6   6  14        850.88        823.57        55.25 o                         
  -7   7  14        371.41        365.31        43.06 o                         
  -6   7  14          1.03          8.15        36.86 o                         
  -5   7  14        163.41        152.24        32.33 o                         
  -4   7  14         17.33         26.99        28.83 o                         
  -3   7  14       3460.48       3539.99       119.14 o                         
  -2   7  14          0.73          6.36        24.75 o                         
  -1   7  14       2590.15       2702.71        74.74 o                         
   0   7  14          1.36          5.16        28.91 o                         
   1   7  14       9541.48      10029.57        65.84 o                         
   2   7  14          7.40          6.66        23.61 o                         
   3   7  14        532.69        578.12        27.37 o                         
   4   7  14        337.34        272.34        35.65 o                         
   5   7  14        637.37        682.85        43.35 o                         
   6   7  14         79.07         83.19        55.06 o                         
  -7   8  14       1374.12       1245.64        88.56 o                         
  -6   8  14       1096.05       1069.36        40.35 o                         
  -5   8  14          1.41         -4.21        29.02 o                         
  -4   8  14        454.74        430.48        37.13 o                         
  -3   8  14          8.24         25.62        31.35 o                         
  -2   8  14         73.04        120.85        28.90 o                         
  -1   8  14         40.50         44.97        45.90 o                         
   0   8  14          8.54          0.65        24.23 o                         
   1   8  14        639.27        635.92        27.70 o                         
   2   8  14       1911.31       1890.88        30.35 o                         
   3   8  14       1160.18       1136.11        31.95 o                         
   4   8  14       1072.71       1001.08        31.67 o                         
   5   8  14       1302.31       1178.14        41.57 o                         
  -6   9  14        879.77        815.13        47.80 o                         
  -5   9  14          1.17        -15.00        36.09 o                         
  -4   9  14        663.77        678.64        34.14 o                         
  -3   9  14       1642.46       1697.06        38.73 o                         
  -2   9  14        541.01        598.60        29.06 o                         
  -1   9  14          7.91         42.95        29.62 o                         
   0   9  14         26.23         61.28        26.63 o                         
   1   9  14          0.08         19.64        24.76 o                         
   2   9  14        512.09        526.11        36.74 o                         
   3   9  14        810.20        862.20        53.16 o                         
   4   9  14        208.03        181.47        33.44 o                         
   5   9  14          0.27        -24.30        38.68 o                         
  -6  10  14        159.85        138.41        44.34 o                         
  -5  10  14        101.13         77.41        38.54 o                         
  -4  10  14         24.30         70.84        37.99 o                         
  -3  10  14        234.27        267.52        36.05 o                         
  -2  10  14       3813.14       3923.77        77.40 o                         
  -1  10  14       1179.39       1212.62        43.33 o                         
   0  10  14       2218.63       2206.71        35.95 o                         
   1  10  14         22.77         28.88        26.68 o                         
   2  10  14          0.00         63.20        30.01 o                         
   3  10  14         50.46         82.34        38.88 o                         
   4  10  14         17.88         19.68        42.39 o                         
  -5  11  14        395.97        386.36        45.77 o                         
  -4  11  14        178.71        215.03        35.81 o                         
  -3  11  14        170.78        150.23        35.65 o                         
  -2  11  14        136.08        114.67        42.25 o                         
  -1  11  14         63.06         60.80        31.53 o                         
   0  11  14         24.82         -2.14        30.79 o                         
   1  11  14        489.79        469.30        32.56 o                         
   2  11  14        594.59        591.05        52.66 o                         
   3  11  14        799.27        729.63        42.12 o                         
  -3  12  14         44.37         61.63        35.35 o                         
  -2  12  14         10.49        -38.90        38.90 o                         
  -1  12  14         83.15        104.51        40.82 o                         
   0  12  14        244.77        259.24        42.80 o                         
   1  12  14        124.85         75.16        31.59 o                         
   2  12  14        579.65        442.97        43.30 o                         
  -5   0  15       8794.71       8763.24       101.22 o                         
  -3   0  15      13030.59      13522.81       128.11 o                         
  -1   0  15       3257.05       3167.64        88.32 o                         
   1   0  15       5827.32       6135.45        99.94 o                         
   3   0  15         16.79        -17.47        61.90 o                         
   5   0  15       1070.99       1190.85        76.04 o                         
   7   0  15       2062.15       1852.96        73.21 o                         
  -6   1  15        455.46        438.59        50.07 o                         
  -5   1  15        937.17        936.49        52.47 o                         
  -4   1  15        273.07        259.19        26.56 o                         
  -3   1  15       6541.31       6723.30        62.65 o                         
  -2   1  15       3052.64       3154.54        60.74 o                         
  -1   1  15       1369.84       1327.16        41.50 o                         
   0   1  15       7470.55       7856.61       109.02 o                         
   1   1  15      10654.98      11157.70       296.94 o                         
   2   1  15       3582.94       3615.15        46.05 o                         
   3   1  15       2523.24       2548.29        54.35 o                         
   4   1  15        430.59        512.93        68.37 o                         
   5   1  15        278.62        277.96        37.02 o                         
   6   1  15         21.41         44.73        40.24 o                         
   7   1  15         67.77         57.16        43.45 o                         
  -6   2  15        870.46        824.85        46.47 o                         
  -5   2  15        146.27        212.45        39.70 o                         
  -4   2  15         57.21         68.41        35.87 o                         
  -3   2  15         96.71         56.58        74.68 o                         
  -2   2  15       1462.69       1572.73        53.58 o                         
  -1   2  15       4787.87       4632.75       113.23 o                         
   0   2  15        185.15        184.59        35.30 o                         
   1   2  15        310.24        320.35        56.49 o                         
   2   2  15       8964.52       9379.67       502.60 o                         
   3   2  15        610.43        703.40        50.62 o                         
   4   2  15       3672.10       3795.69        46.42 o                         
   5   2  15       2788.17       2786.00        94.36 o                         
   6   2  15        272.22        266.12        75.04 o                         
   7   2  15          7.85         16.89        43.57 o                         
  -7   3  15        191.89        190.96        65.04 o                         
  -6   3  15       5440.19       5457.04        74.35 o                         
  -5   3  15       3880.16       4207.96        74.79 o                         
  -4   3  15       3661.98       3977.51        66.96 o                         
  -3   3  15          4.42         21.67        34.30 o                         
  -2   3  15          7.67         -5.00        31.32 o                         
  -1   3  15        383.98        447.39        50.79 o                         
   0   3  15         26.31         41.71        38.64 o                         
   1   3  15        657.82        629.52        34.27 o                         
   2   3  15        837.91        909.62        46.55 o                         
   3   3  15         79.97         90.46        46.05 o                         
   4   3  15         42.47          8.05        30.22 o                         
   5   3  15        899.00        961.39        42.99 o                         
   6   3  15       1905.08       1945.14        63.01 o                         
   7   3  15        726.32        664.97        75.91 o                         
  -7   4  15         57.93         64.80        60.58 o                         
  -6   4  15        335.50        351.42        57.01 o                         
  -5   4  15         78.66         60.71        39.79 o                         
  -4   4  15          3.98         17.98        38.89 o                         
  -3   4  15       2650.46       2600.26        53.34 o                         
  -2   4  15      12658.14      12319.76       209.36 o                         
  -1   4  15       8325.20       8343.91       158.93 o                         
   0   4  15       3781.20       3720.48        92.21 o                         
   1   4  15        146.20        145.19        29.06 o                         
   2   4  15        282.21        237.06        39.73 o                         
   3   4  15       1432.39       1301.16        38.06 o                         
   4   4  15       1171.71       1270.83        51.50 o                         
   5   4  15         59.04         28.70        56.02 o                         
   6   4  15        865.54        747.71       124.64 o                         
   7   4  15         49.32         -8.74        51.88 o                         
  -8   5  15        416.51        357.27        71.99 o                         
  -7   5  15        114.58         83.07        50.14 o                         
  -6   5  15        146.41        145.82        49.99 o                         
  -5   5  15       1772.52       1838.86        62.68 o                         
  -4   5  15        831.29        861.22        35.03 o                         
  -3   5  15        585.49        568.74        30.98 o                         
  -2   5  15       1856.55       1946.88        58.11 o                         
  -1   5  15       3383.09       3433.33        45.49 o                         
   0   5  15       4151.21       4032.81       113.64 o                         
   1   5  15       7344.50       7650.34        82.46 o                         
   2   5  15         92.70         99.14        37.85 o                         
   3   5  15       2441.31       2607.34        46.17 o                         
   4   5  15        833.15        747.87        40.79 o                         
   5   5  15        244.87        212.62        48.27 o                         
   6   5  15         91.31         12.64        47.59 o                         
  -8   6  15        630.88        563.06       112.44 o                         
  -7   6  15        593.50        535.67        54.51 o                         
  -6   6  15        153.70        216.32        48.37 o                         
  -5   6  15        368.38        384.21        35.45 o                         
  -4   6  15       8344.22       8492.84        75.15 o                         
  -3   6  15         38.93         24.11        30.73 o                         
  -2   6  15       1088.36       1161.20        31.26 o                         
  -1   6  15          2.60        -14.62        25.27 o                         
   0   6  15       1326.16       1391.54        34.15 o                         
   1   6  15       2669.46       2644.45        35.45 o                         
   2   6  15       1283.13       1329.47        31.38 o                         
   3   6  15       2004.14       2083.22        36.65 o                         
   4   6  15        720.39        766.23        61.52 o                         
   5   6  15        588.36        629.92        77.83 o                         
   6   6  15          3.99        -36.38        66.86 o                         
  -7   7  15          0.16         -2.53        43.06 o                         
  -6   7  15         54.99         66.26        39.55 o                         
  -5   7  15         36.01         65.74        31.95 o                         
  -4   7  15       1181.05       1185.09        36.07 o                         
  -3   7  15        880.12        928.42        33.49 o                         
  -2   7  15       1076.67       1016.63        35.37 o                         
  -1   7  15        768.77        847.74        31.40 o                         
   0   7  15       6739.34       6829.78        67.76 o                         
   1   7  15        336.07        308.69        40.61 o                         
   2   7  15         50.03         76.00        25.23 o                         
   3   7  15        393.53        388.86        35.49 o                         
   4   7  15       1472.93       1370.44        40.64 o                         
   5   7  15        309.12        323.23        37.19 o                         
   6   7  15         89.32         67.03        57.20 o                         
  -7   8  15        164.94        160.51        52.91 o                         
  -6   8  15        255.35        236.72        37.85 o                         
  -5   8  15        632.20        666.48        38.24 o                         
  -4   8  15       2021.16       2091.35        64.72 o                         
  -3   8  15          8.21         27.36        26.30 o                         
  -2   8  15        137.77        164.61        26.93 o                         
  -1   8  15         61.90         67.09        37.71 o                         
   0   8  15         73.15        143.24        36.27 o                         
   1   8  15       1543.47       1495.14        97.32 o                         
   2   8  15         47.47         61.65        27.78 o                         
   3   8  15       2971.37       2717.45        98.69 o                         
   4   8  15       1805.58       1730.88        39.93 o                         
   5   8  15        548.81        500.84        58.27 o                         
  -6   9  15        264.32        242.10        40.56 o                         
  -5   9  15       1750.58       1776.35        80.53 o                         
  -4   9  15        127.86        133.01        30.71 o                         
  -3   9  15         31.17         29.72        28.92 o                         
  -2   9  15          2.61          6.83        25.09 o                         
  -1   9  15        191.46        218.68        33.60 o                         
   0   9  15       2545.83       2621.87        75.18 o                         
   1   9  15         45.11         22.88        23.04 o                         
   2   9  15          6.60        -15.58        32.08 o                         
   3   9  15        227.55        209.36        33.18 o                         
   4   9  15          6.86        -11.19        34.20 o                         
  -5  10  15          2.23         -8.67        34.92 o                         
  -4  10  15         77.73         90.56        41.71 o                         
  -3  10  15        697.11        702.74        37.75 o                         
  -2  10  15       1650.80       1879.61        60.91 o                         
  -1  10  15       3113.19       2979.92       108.01 o                         
   0  10  15        656.26        680.73        42.84 o                         
   1  10  15         23.98         56.07        57.83 o                         
   2  10  15         17.15         -8.97        44.44 o                         
   3  10  15        420.25        413.89        37.19 o                         
   4  10  15        157.11        123.84        38.15 o                         
  -4  11  15         58.20         50.26        42.73 o                         
  -3  11  15        103.29        109.49        42.12 o                         
  -2  11  15        572.03        562.61        46.54 o                         
  -1  11  15         17.32        122.34        36.12 o                         
   0  11  15        962.16        908.90        44.53 o                         
   1  11  15        143.21        138.67        51.20 o                         
   2  11  15       1266.20       1125.22        47.75 o                         
   3  11  15        185.02        119.91        47.88 o                         
  -2  12  15         88.47         78.46        48.26 o                         
  -1  12  15        259.41        223.61        44.86 o                         
   0  12  15        116.11        113.55        53.32 o                         
   1  12  15         35.41        -34.16        45.28 o                         
  -6   0  16        820.46        812.63        68.10 o                         
  -4   0  16       6473.18       6795.21       110.08 o                         
  -2   0  16         45.44         89.79        86.57 o                         
   0   0  16       2784.59       3099.14        90.75 o                         
   2   0  16          0.46        -49.63        62.71 o                         
   4   0  16       1160.54       1264.37        64.76 o                         
   6   0  16        171.60        235.09        60.43 o                         
  -6   1  16        296.08        306.89        38.81 o                         
  -5   1  16        377.05        370.96        39.72 o                         
  -4   1  16         30.31         52.07        34.00 o                         
  -3   1  16       3550.88       3583.56        56.18 o                         
  -2   1  16       1346.92       1403.23        58.49 o                         
  -1   1  16       4017.94       4172.12       106.29 o                         
   0   1  16       7639.17       7898.43        64.54 o                         
   1   1  16       1941.16       1960.73        45.56 o                         
   2   1  16        798.91        835.98        41.57 o                         
   3   1  16        348.05        347.09        37.43 o                         
   4   1  16       5784.92       5642.13        51.89 o                         
   5   1  16         50.50         16.47        70.52 o                         
   6   1  16         86.94         63.29        61.13 o                         
   7   1  16          2.58        -46.50        72.57 o                         
  -6   2  16        106.22        121.61        36.59 o                         
  -5   2  16        313.18        333.21        40.15 o                         
  -4   2  16       3347.17       3516.26       114.95 o                         
  -3   2  16       1285.47       1280.24        92.50 o                         
  -2   2  16          5.83        -16.98        54.03 o                         
  -1   2  16       1867.09       1945.25        62.61 o                         
   0   2  16       1485.39       1371.47        38.18 o                         
   1   2  16       3619.07       3639.85       117.70 o                         
   2   2  16       1905.44       2125.65        68.78 o                         
   3   2  16       4324.73       4557.56        76.30 o                         
   4   2  16        452.06        481.92        40.84 o                         
   5   2  16        193.16        145.15        74.10 o                         
   6   2  16          0.19        -50.78        50.78 o                         
   7   2  16        367.09        374.98        75.17 o                         
  -7   3  16        865.15        855.68        77.97 o                         
  -6   3  16       3075.99       3090.81       103.83 o                         
  -5   3  16       4628.92       4710.46        77.84 o                         
  -4   3  16       2635.50       2689.12        63.69 o                         
  -3   3  16       2244.96       2260.62        90.51 o                         
  -2   3  16        841.91        779.26        59.27 o                         
  -1   3  16       1984.78       2006.68        95.77 o                         
   0   3  16       2841.55       2895.68       126.47 o                         
   1   3  16         92.23        122.03        32.79 o                         
   2   3  16       1624.92       1577.79        52.93 o                         
   3   3  16        646.61        678.32        93.05 o                         
   4   3  16        505.32        563.35        40.04 o                         
   5   3  16       1163.83       1148.58        51.47 o                         
   6   3  16       2149.71       2275.30        69.32 o                         
  -7   4  16        165.55        147.83        55.86 o                         
  -6   4  16        533.99        541.11        54.41 o                         
  -5   4  16         91.52         93.25        51.03 o                         
  -4   4  16       1359.41       1441.49        49.64 o                         
  -3   4  16         46.37         95.03        40.31 o                         
  -2   4  16       1609.63       1796.59        47.17 o                         
  -1   4  16       1846.19       1738.92        39.52 o                         
   0   4  16        393.96        394.36        29.73 o                         
   1   4  16        621.37        673.59        41.57 o                         
   2   4  16       5936.25       6101.38        59.24 o                         
   3   4  16       1233.64       1288.05        80.01 o                         
   4   4  16          0.92          4.41        34.48 o                         
   5   4  16        724.02        688.78        94.47 o                         
   6   4  16        429.06        403.83        42.85 o                         
  -8   5  16          1.87         21.30        76.05 o                         
  -7   5  16          2.56        -13.20        82.16 o                         
  -6   5  16        321.05        353.10        51.34 o                         
  -5   5  16        870.85        986.89        94.82 o                         
  -4   5  16         36.92         20.97        38.29 o                         
  -3   5  16        273.02        286.26        43.16 o                         
  -2   5  16       6585.87       6979.25       114.42 o                         
  -1   5  16        428.72        517.23        69.91 o                         
   0   5  16       4597.23       4710.13        46.93 o                         
   1   5  16       2553.64       2573.44        38.40 o                         
   2   5  16       1395.25       1560.78        59.46 o                         
   3   5  16        541.95        511.69        52.17 o                         
   4   5  16         14.45        -46.96        46.96 o                         
   5   5  16          3.83         59.65        40.65 o                         
   6   5  16         90.79        146.02        48.36 o                         
  -7   6  16        783.77        738.74        66.63 o                         
  -6   6  16         55.81         59.70        44.49 o                         
  -5   6  16        784.01        716.74        47.65 o                         
  -4   6  16        348.53        334.77        34.24 o                         
  -3   6  16       1155.74       1178.82        35.20 o                         
  -2   6  16        327.71        348.64        27.94 o                         
  -1   6  16       1872.07       1900.08        43.32 o                         
   0   6  16        397.47        467.47        36.13 o                         
   1   6  16        752.32        787.42        35.13 o                         
   2   6  16       1665.07       1663.67        42.25 o                         
   3   6  16        248.12        237.05        34.79 o                         
   4   6  16         28.22         61.42        29.76 o                         
   5   6  16        947.33        955.96       136.35 o                         
   6   6  16          3.81          3.28        61.25 o                         
  -7   7  16       1323.04       1419.44        64.96 o                         
  -6   7  16          7.31         -6.30        72.06 o                         
  -5   7  16        346.08        351.40        30.76 o                         
  -4   7  16         44.21         62.82        26.63 o                         
  -3   7  16       1484.87       1519.80        40.10 o                         
  -2   7  16        316.21        342.57        27.01 o                         
  -1   7  16         39.72         70.69        28.11 o                         
   0   7  16        172.75        183.85        24.09 o                         
   1   7  16        445.09        445.96        29.71 o                         
   2   7  16          0.67         31.26        37.82 o                         
   3   7  16       4209.31       4091.01       225.47 o                         
   4   7  16        302.81        334.36        46.77 o                         
   5   7  16       1864.04       1666.87       221.91 o                         
  -6   8  16         24.53         10.69        39.41 o                         
  -5   8  16       1100.35       1100.51        47.41 o                         
  -4   8  16        275.52        269.43        32.20 o                         
  -3   8  16       2486.38       2522.46        37.70 o                         
  -2   8  16        224.65        195.47        30.50 o                         
  -1   8  16         58.59         96.22        28.81 o                         
   0   8  16         11.99          7.38        28.76 o                         
   1   8  16         11.82         10.49        24.28 o                         
   2   8  16       1177.73       1123.02        65.30 o                         
   3   8  16         15.94         -8.01        37.32 o                         
   4   8  16        342.87        321.99        38.58 o                         
   5   8  16          5.28         67.09        44.48 o                         
  -6   9  16        808.63        654.16        50.27 o                         
  -5   9  16        956.83       1036.86        47.04 o                         
  -4   9  16          7.40          7.09        42.66 o                         
  -3   9  16          4.27        -19.59        30.91 o                         
  -2   9  16       1989.96       1925.88        32.37 o                         
  -1   9  16        722.44        762.50        31.61 o                         
   0   9  16        721.90        682.04        56.27 o                         
   1   9  16       1628.19       1494.48        47.19 o                         
   2   9  16          1.20         38.49        30.07 o                         
   3   9  16         41.95         57.76        30.21 o                         
   4   9  16         14.45         -4.88        45.69 o                         
  -5  10  16         42.27         56.63        37.31 o                         
  -4  10  16          0.51         -5.06        31.87 o                         
  -3  10  16        189.51        168.41        33.86 o                         
  -2  10  16        243.53        249.16        37.22 o                         
  -1  10  16        749.47        756.62        38.75 o                         
   0  10  16         39.10         15.03        36.85 o                         
   1  10  16        114.40        116.77        41.91 o                         
   2  10  16       1683.28       1489.49        75.32 o                         
   3  10  16          3.15         -2.98        31.42 o                         
  -4  11  16        197.81        215.97        44.50 o                         
  -3  11  16        511.99        457.83        42.69 o                         
  -2  11  16          4.47         -5.89        30.42 o                         
  -1  11  16        827.59        743.50        51.08 o                         
   0  11  16        450.85        492.07        45.92 o                         
   1  11  16        374.37        296.30        34.73 o                         
   2  11  16        304.73        232.66        34.17 o                         
  -1  12  16         51.23         54.60       133.01 o                         
  -5   0  17       1117.43       1001.98        51.66 o                         
  -3   0  17       1915.32       1892.22        77.37 o                         
  -1   0  17      14357.67      16063.30       164.67 o                         
   1   0  17      11774.14      12671.85       121.58 o                         
   3   0  17       1975.27       2096.10        55.77 o                         
   5   0  17        659.77        637.45        73.75 o                         
  -6   1  17         72.77         78.96        36.91 o                         
  -5   1  17       1298.02       1446.74        53.24 o                         
  -4   1  17       1157.57       1044.03        73.12 o                         
  -3   1  17         17.39        -24.08        47.10 o                         
  -2   1  17       8082.77       8441.40       243.06 o                         
  -1   1  17          2.93         61.00        42.65 o                         
   0   1  17       2361.77       2298.54        46.08 o                         
   1   1  17        510.61        562.38        36.10 o                         
   2   1  17         91.08         97.36        32.21 o                         
   3   1  17       4272.20       4342.35        67.57 o                         
   4   1  17          8.21         43.33        42.65 o                         
   5   1  17       1256.48       1144.69        76.77 o                         
   6   1  17          1.91        -50.36        50.36 o                         
  -7   2  17        162.39        130.13       108.77 o                         
  -6   2  17       2218.22       2230.14        50.22 o                         
  -5   2  17        393.36        427.09        39.22 o                         
  -4   2  17       2116.96       2220.95        48.48 o                         
  -3   2  17       4543.06       4834.75        67.66 o                         
  -2   2  17         11.73         32.53        53.04 o                         
  -1   2  17        399.43        395.43        43.63 o                         
   0   2  17         35.87        -27.71        33.51 o                         
   1   2  17       1386.21       1386.16        44.44 o                         
   2   2  17       3297.98       3197.14        45.75 o                         
   3   2  17       2540.70       2495.59        46.82 o                         
   4   2  17        593.00        654.47        40.06 o                         
   5   2  17         48.95        -21.08        41.31 o                         
   6   2  17       2200.84       2316.31        69.14 o                         
  -7   3  17          1.99        -16.02        69.21 o                         
  -6   3  17        973.94        910.81        45.71 o                         
  -5   3  17       2013.51       2018.90        67.94 o                         
  -4   3  17        295.73        343.85        52.60 o                         
  -3   3  17       1870.78       1889.69        87.61 o                         
  -2   3  17       5132.10       5527.59        79.58 o                         
  -1   3  17         17.43         36.60        39.51 o                         
   0   3  17         11.05         -9.90        46.99 o                         
   1   3  17       2857.47       2832.58        45.22 o                         
   2   3  17       3253.83       3375.33       196.50 o                         
   3   3  17        590.85        602.74        47.79 o                         
   4   3  17        276.67        260.55        34.20 o                         
   5   3  17        311.34        286.79        86.08 o                         
   6   3  17        304.66        368.26        45.41 o                         
  -7   4  17        854.53        881.30        63.38 o                         
  -6   4  17        246.87        251.41        55.49 o                         
  -5   4  17       1264.64       1371.41        74.23 o                         
  -4   4  17        432.03        413.84        53.12 o                         
  -3   4  17          1.91         41.41        39.17 o                         
  -2   4  17        735.73        729.22        41.04 o                         
  -1   4  17         33.71         12.29        39.23 o                         
   0   4  17        614.72        582.20        40.66 o                         
   1   4  17       4507.08       4836.45        56.40 o                         
   2   4  17       7013.20       7272.92       190.84 o                         
   3   4  17        438.34        538.20        43.90 o                         
   4   4  17        493.14        428.82        46.94 o                         
   5   4  17       1141.73       1066.70        46.26 o                         
   6   4  17         37.00         48.53        59.99 o                         
  -7   5  17        297.91        340.88        85.86 o                         
  -6   5  17        301.21        356.25        62.84 o                         
  -5   5  17         80.07         47.36        49.92 o                         
  -4   5  17        670.52        673.66        53.39 o                         
  -3   5  17       5909.49       5750.59       269.48 o                         
  -2   5  17         27.91        -10.73        32.79 o                         
  -1   5  17       2718.24       2759.28        86.28 o                         
   0   5  17       1436.76       1512.26        50.24 o                         
   1   5  17         92.69         91.08        42.79 o                         
   2   5  17        514.14        495.10        49.97 o                         
   3   5  17        217.21        251.17        37.93 o                         
   4   5  17        438.25        366.89        35.14 o                         
   5   5  17        366.10        361.70        50.09 o                         
   6   5  17         32.47          5.63        43.36 o                         
  -7   6  17        115.16        151.85        61.78 o                         
  -6   6  17        204.19        225.77        50.78 o                         
  -5   6  17        968.02       1028.26        54.70 o                         
  -4   6  17       1235.60       1265.93        44.28 o                         
  -3   6  17        551.87        509.72        40.72 o                         
  -2   6  17        914.10        942.99        31.86 o                         
  -1   6  17         23.58         29.19        28.43 o                         
   0   6  17       8741.22       8920.45        53.49 o                         
   1   6  17        339.51        292.72        30.48 o                         
   2   6  17        980.82        992.29        74.51 o                         
   3   6  17        204.83        236.25        29.11 o                         
   4   6  17        296.51        315.27        52.17 o                         
   5   6  17        760.22        644.12       102.57 o                         
  -7   7  17         11.31          5.04        70.01 o                         
  -6   7  17         84.13        115.07        61.56 o                         
  -5   7  17         22.43          8.75        47.82 o                         
  -4   7  17        346.15        390.65        32.92 o                         
  -3   7  17         72.12         89.27        31.26 o                         
  -2   7  17         82.92         94.59        26.45 o                         
  -1   7  17         24.02         37.98        33.56 o                         
   0   7  17        381.82        350.21        24.16 o                         
   1   7  17         20.08         42.63        41.70 o                         
   2   7  17        560.14        597.15        52.09 o                         
   3   7  17         53.86         69.31        55.67 o                         
   4   7  17       3502.12       3427.73        92.23 o                         
   5   7  17         54.98         87.32        64.08 o                         
  -6   8  17         35.66         28.55        41.73 o                         
  -5   8  17        567.84        563.18        48.25 o                         
  -4   8  17       1959.33       2109.58        67.41 o                         
  -3   8  17        423.46        437.83        36.11 o                         
  -2   8  17         21.77         15.84        28.81 o                         
  -1   8  17        362.59        338.31        35.48 o                         
   0   8  17       1201.40       1103.34        37.06 o                         
   1   8  17          9.79         29.48        36.33 o                         
   2   8  17        341.70        344.00        56.83 o                         
   3   8  17          3.15          5.91        82.57 o                         
   4   8  17         24.31        -19.41        33.44 o                         
  -5   9  17          4.44          1.96        38.97 o                         
  -4   9  17         94.31        103.05        39.52 o                         
  -3   9  17       1985.96       2126.03        44.38 o                         
  -2   9  17         58.41         58.36        29.95 o                         
  -1   9  17       1921.70       1889.40        59.81 o                         
   0   9  17        621.07        559.23        31.15 o                         
   1   9  17          0.19         -2.18        36.01 o                         
   2   9  17         85.38        104.55        31.55 o                         
   3   9  17        145.27         89.94        53.92 o                         
   4   9  17        207.05        103.46        38.52 o                         
  -4  10  17          8.07         11.71        40.41 o                         
  -3  10  17        235.59        218.64        33.85 o                         
  -2  10  17         21.03         26.69        31.37 o                         
  -1  10  17        302.83        323.30        37.05 o                         
   0  10  17         83.38        106.91        30.88 o                         
   1  10  17       1449.01       1331.38        44.20 o                         
   2  10  17       1094.44        976.89        79.34 o                         
   3  10  17       1162.88        899.64        53.06 o                         
  -3  11  17         15.84        -23.21        40.07 o                         
  -2  11  17        651.55        596.74        50.11 o                         
  -1  11  17         24.47        -26.43        33.05 o                         
   0  11  17          0.19         57.50        34.12 o                         
   1  11  17        634.76        485.23        49.41 o                         
  -6   0  18         75.93         33.62        47.91 o                         
  -4   0  18       1032.49       1190.93        71.76 o                         
  -2   0  18       3905.52       3911.87       132.52 o                         
   0   0  18      14458.19      15698.54       143.50 o                         
   2   0  18        718.60        688.42        48.52 o                         
   4   0  18        752.12        728.50        75.44 o                         
   6   0  18        180.23        -89.19        89.19 o                         
  -6   1  18        130.53         90.08        33.44 o                         
  -5   1  18         56.02         93.10        36.29 o                         
  -4   1  18       3615.15       3774.14        63.09 o                         
  -3   1  18        462.35        402.67        52.65 o                         
  -2   1  18         32.17         29.16        53.74 o                         
  -1   1  18        894.87       1009.26        53.22 o                         
   0   1  18        105.17        104.64        47.33 o                         
   1   1  18       3073.35       3244.44        51.44 o                         
   2   1  18        179.60        222.44        36.15 o                         
   3   1  18       1658.47       1704.02        50.16 o                         
   4   1  18       1435.30       1457.14       107.32 o                         
   5   1  18        138.31        215.47        48.81 o                         
   6   1  18        259.58        246.00        51.31 o                         
  -7   2  18       1970.82       1813.01       108.13 o                         
  -6   2  18          4.37         29.82        33.47 o                         
  -5   2  18       2761.66       2777.63        79.49 o                         
  -4   2  18       2703.73       2657.56        47.45 o                         
  -3   2  18         12.21         43.60        39.73 o                         
  -2   2  18        335.16        312.71        39.84 o                         
  -1   2  18         78.14        116.93        38.62 o                         
   0   2  18        612.13        638.37        48.53 o                         
   1   2  18        632.19        730.37        47.64 o                         
   2   2  18       1176.85       1254.21        37.06 o                         
   3   2  18        439.18        503.05        45.33 o                         
   4   2  18        502.99        503.85        64.86 o                         
   5   2  18       2185.57       2301.01        82.68 o                         
   6   2  18          0.67        -32.61        52.90 o                         
  -7   3  18          2.07         11.80        68.48 o                         
  -6   3  18         43.42         38.87        39.28 o                         
  -5   3  18         56.86         79.10        36.67 o                         
  -4   3  18        939.38        962.97        56.45 o                         
  -3   3  18       4863.88       4800.01       132.12 o                         
  -2   3  18       4776.93       5130.05        92.81 o                         
  -1   3  18       2669.14       2887.94        90.38 o                         
   0   3  18        160.99        156.18        32.95 o                         
   1   3  18        607.22        632.93        47.83 o                         
   2   3  18        387.31        386.46        64.95 o                         
   3   3  18        173.35        179.85        37.77 o                         
   4   3  18        748.17        711.55       129.78 o                         
   5   3  18        370.58        400.23        49.76 o                         
   6   3  18          5.24         45.75        60.53 o                         
  -7   4  18        115.49         84.52        61.10 o                         
  -6   4  18       1443.87       1488.59        53.53 o                         
  -5   4  18         40.99         62.21        48.98 o                         
  -4   4  18        136.34         90.89        39.70 o                         
  -3   4  18       4551.10       4243.71        74.97 o                         
  -2   4  18       1579.49       1808.41       146.95 o                         
  -1   4  18        681.49        717.78        47.49 o                         
   0   4  18        293.76        288.48        38.52 o                         
   1   4  18        694.15        683.00        35.76 o                         
   2   4  18       1109.86       1122.18        44.15 o                         
   3   4  18       1255.65       1305.70        42.94 o                         
   4   4  18        653.93        620.26        76.38 o                         
   5   4  18         19.64        -10.97        41.61 o                         
   6   4  18        697.14        535.94        79.20 o                         
  -7   5  18         81.68         71.71        56.42 o                         
  -6   5  18          9.25         35.67        49.22 o                         
  -5   5  18       1009.48        930.65        59.36 o                         
  -4   5  18        130.47        147.86        50.17 o                         
  -3   5  18        241.03        166.20        46.00 o                         
  -2   5  18        180.35        190.15        37.52 o                         
  -1   5  18        440.07        458.01        44.80 o                         
   0   5  18       1532.48       1580.29        35.51 o                         
   1   5  18       1427.50       1402.23        89.04 o                         
   2   5  18       4487.77       4475.18       290.73 o                         
   3   5  18         73.80         69.43        97.98 o                         
   4   5  18        445.59        428.64        48.38 o                         
   5   5  18        104.58        154.35        58.26 o                         
  -7   6  18          4.90         -2.04        64.79 o                         
  -6   6  18        697.23        640.15        62.06 o                         
  -5   6  18         69.58         32.81        46.68 o                         
  -4   6  18        557.77        489.19        42.56 o                         
  -3   6  18        435.85        496.80        36.55 o                         
  -2   6  18         27.45         20.55        31.01 o                         
  -1   6  18       4678.80       4557.97        51.88 o                         
   0   6  18          2.51          9.59        31.49 o                         
   1   6  18       1455.61       1339.67        61.61 o                         
   2   6  18         63.06         73.40        29.32 o                         
   3   6  18        411.06        393.38        52.59 o                         
   4   6  18        883.07        858.38        62.75 o                         
   5   6  18         17.58         25.01        48.51 o                         
  -6   7  18         34.44         81.17        43.17 o                         
  -5   7  18       1768.09       1914.94       180.60 o                         
  -4   7  18        168.47        170.08        41.66 o                         
  -3   7  18       1498.60       1373.59        42.34 o                         
  -2   7  18        112.92        116.30        24.84 o                         
  -1   7  18          1.29         -5.78        26.52 o                         
   0   7  18        184.86        141.73        28.01 o                         
   1   7  18        323.92        331.36        31.36 o                         
   2   7  18        567.60        464.36        87.87 o                         
   3   7  18       1188.95       1262.55        41.00 o                         
   4   7  18         55.53         74.00        56.08 o                         
  -6   8  18        932.83        926.97        73.99 o                         
  -5   8  18         23.09          5.48        48.58 o                         
  -4   8  18        340.10        308.72        40.39 o                         
  -3   8  18        350.92        324.92        40.11 o                         
  -2   8  18          4.03         13.97        25.83 o                         
  -1   8  18       2115.34       2083.15        88.02 o                         
   0   8  18         66.89         66.03        25.96 o                         
   1   8  18        329.92        335.67        46.01 o                         
   2   8  18         27.89         84.77        37.25 o                         
   3   8  18        321.19        303.61        45.03 o                         
   4   8  18        266.20        201.14        49.34 o                         
  -5   9  18         46.83         35.36        39.79 o                         
  -4   9  18        418.21        456.02        39.08 o                         
  -3   9  18        169.44        127.71        43.50 o                         
  -2   9  18       1394.40       1415.39        41.86 o                         
  -1   9  18        623.94        590.07        35.79 o                         
   0   9  18          3.12         -4.14        35.57 o                         
   1   9  18         10.71         50.48        35.08 o                         
   2   9  18        874.87        842.35        53.28 o                         
   3   9  18        496.15        270.30        47.39 o                         
  -4  10  18         68.70         56.74        47.91 o                         
  -3  10  18        605.89        508.90        43.14 o                         
  -2  10  18        498.38        426.45        35.09 o                         
  -1  10  18        298.39        248.85        33.80 o                         
   0  10  18        174.15        115.56        33.31 o                         
   1  10  18        728.82        673.57        37.24 o                         
   2  10  18        193.53         69.15        34.48 o                         
  -1  11  18         79.39         17.20        38.56 o                         
   0  11  18          8.45         37.86        46.56 o                         
  -5   0  19          0.95         25.66        43.72 o                         
  -3   0  19        177.89        183.53        63.41 o                         
  -1   0  19       3811.00       3894.94        99.45 o                         
   1   0  19        336.41        256.00        62.93 o                         
   3   0  19       6369.90       6800.91       102.97 o                         
   5   0  19        176.91        192.20        87.27 o                         
  -7   1  19         61.00         69.24       100.35 o                         
  -6   1  19         10.72         14.36        32.22 o                         
  -5   1  19       2929.63       3004.31        73.71 o                         
  -4   1  19         14.57          1.89        44.15 o                         
  -3   1  19       2174.59       2395.72        53.63 o                         
  -2   1  19        165.04        146.13        53.93 o                         
  -1   1  19       3295.04       3414.87        69.73 o                         
   0   1  19       2038.71       2066.33        48.50 o                         
   1   1  19        544.87        535.73        38.32 o                         
   2   1  19       3201.21       3263.62        54.09 o                         
   3   1  19        296.28        346.31        38.40 o                         
   4   1  19        317.33        304.72        76.72 o                         
   5   1  19         44.36        103.67        42.92 o                         
   6   1  19          0.94         65.94        59.03 o                         
  -7   2  19          9.46          4.48        73.85 o                         
  -6   2  19        860.99        882.60        45.42 o                         
  -5   2  19        562.93        594.16        35.16 o                         
  -4   2  19        336.28        376.06        33.21 o                         
  -3   2  19        177.45        201.71        52.96 o                         
  -2   2  19       4091.26       4387.44       218.23 o                         
  -1   2  19       1420.36       1610.08        46.51 o                         
   0   2  19         48.36         54.88        36.18 o                         
   1   2  19        468.51        532.53        38.23 o                         
   2   2  19        738.49        702.79        37.07 o                         
   3   2  19       1004.36        965.21        37.23 o                         
   4   2  19       1325.46       1243.56        41.60 o                         
   5   2  19         61.17        122.49        43.87 o                         
   6   2  19        298.92        281.89        46.59 o                         
  -7   3  19        694.02        629.98        75.57 o                         
  -6   3  19        638.23        688.07        49.56 o                         
  -5   3  19         68.02         63.98        31.50 o                         
  -4   3  19        398.40        454.65        42.73 o                         
  -3   3  19        327.73        310.17        53.07 o                         
  -2   3  19       1050.87       1159.10        70.95 o                         
  -1   3  19        880.65        936.77        50.67 o                         
   0   3  19        737.28        833.73        40.46 o                         
   1   3  19        308.91        340.48        45.61 o                         
   2   3  19       1811.19       1727.50        52.79 o                         
   3   3  19        480.90        503.24        43.00 o                         
   4   3  19        348.11        346.79        55.85 o                         
   5   3  19       1274.79       1326.93        55.52 o                         
  -7   4  19        416.22        375.94        71.35 o                         
  -6   4  19        829.45        810.65        50.61 o                         
  -5   4  19        123.30        112.95        40.89 o                         
  -4   4  19        362.68        289.88        42.68 o                         
  -3   4  19       3451.37       3493.56        67.19 o                         
  -2   4  19        918.35        940.08        48.07 o                         
  -1   4  19       1304.75       1278.34        49.73 o                         
   0   4  19        376.51        434.52        43.59 o                         
   1   4  19         18.78         29.21        48.89 o                         
   2   4  19          0.03         15.97        37.92 o                         
   3   4  19        204.88        211.82        33.91 o                         
   4   4  19         11.73         27.47        45.14 o                         
   5   4  19        504.25        360.87        71.71 o                         
  -7   5  19         40.76         24.49        51.18 o                         
  -6   5  19          0.77        -29.36        66.32 o                         
  -5   5  19         75.15         78.87        55.20 o                         
  -4   5  19        648.96        564.99        42.25 o                         
  -3   5  19         22.65         40.06        43.98 o                         
  -2   5  19       1417.71       1421.28        63.85 o                         
  -1   5  19       1145.31       1092.92        36.17 o                         
   0   5  19        461.45        494.11        50.75 o                         
   1   5  19       4706.00       4859.18       410.51 o                         
   2   5  19          1.45         73.35        37.39 o                         
   3   5  19       1033.70        963.55       116.46 o                         
   4   5  19        522.11        480.01        44.21 o                         
   5   5  19          5.77         65.13        52.66 o                         
  -6   6  19          0.11         26.45        60.16 o                         
  -5   6  19        138.25        145.75        61.82 o                         
  -4   6  19        300.90        234.58        40.05 o                         
  -3   6  19        312.56        323.70        47.12 o                         
  -2   6  19        172.50        159.18        28.33 o                         
  -1   6  19         48.03         41.59        27.92 o                         
   0   6  19       1018.12        991.68        44.06 o                         
   1   6  19         97.88        100.43        37.67 o                         
   2   6  19        414.59        398.55        39.31 o                         
   3   6  19        284.94        252.05        51.30 o                         
   4   6  19       1754.88       1553.12        59.32 o                         
  -6   7  19        624.15        635.29        68.68 o                         
  -5   7  19         81.74         67.16        62.29 o                         
  -4   7  19       3047.40       3122.97        93.95 o                         
  -3   7  19          9.92         -0.97        32.83 o                         
  -2   7  19          2.87        -17.14        27.53 o                         
  -1   7  19         37.00         -7.45        28.03 o                         
   0   7  19         88.23         80.41        25.39 o                         
   1   7  19         15.97        -10.12        31.44 o                         
   2   7  19         98.60        108.28        51.02 o                         
   3   7  19        323.63        266.72        40.99 o                         
   4   7  19         24.79         78.20        44.12 o                         
  -5   8  19          0.03        -11.76        55.46 o                         
  -4   8  19         13.91         22.18        41.35 o                         
  -3   8  19        471.82        482.37        39.18 o                         
  -2   8  19        967.13        956.67        36.79 o                         
  -1   8  19        445.33        488.50        33.51 o                         
   0   8  19       1661.94       1638.20        49.95 o                         
   1   8  19         94.12         74.24        31.53 o                         
   2   8  19         37.34         37.59        37.18 o                         
   3   8  19        186.67        170.32        41.84 o                         
  -4   9  19         14.02         44.51        38.51 o                         
  -3   9  19         39.54         31.19        42.61 o                         
  -2   9  19        578.57        533.11        36.81 o                         
  -1   9  19         75.70         56.49        40.74 o                         
   0   9  19        357.80        275.68        36.56 o                         
   1   9  19       1326.20       1176.11        36.33 o                         
   2   9  19         59.41         15.49        31.52 o                         
  -3  10  19        262.85        273.84        44.99 o                         
  -2  10  19        602.11        458.68        85.37 o                         
  -1  10  19        151.96        137.85        33.15 o                         
   0  10  19          3.56         14.71        52.65 o                         
   1  10  19        249.61        206.31        53.24 o                         
  -6   0  20        158.66         87.07        56.95 o                         
  -4   0  20        146.13        126.68        61.30 o                         
  -2   0  20          2.18         17.54        76.65 o                         
   0   0  20         76.52        114.52        61.04 o                         
   2   0  20       4719.69       5043.38        79.73 o                         
   4   0  20       4116.91       4066.88        82.17 o                         
  -7   1  20        263.55        250.19        84.26 o                         
  -6   1  20        410.96        336.23        41.26 o                         
  -5   1  20         91.23        110.36        36.31 o                         
  -4   1  20       3104.66       3073.95        84.32 o                         
  -3   1  20         78.17         26.13        30.37 o                         
  -2   1  20       1878.47       1910.64        72.28 o                         
  -1   1  20       1784.31       1721.27        56.34 o                         
   0   1  20       1788.57       1882.51        56.65 o                         
   1   1  20       1224.91       1212.44        43.42 o                         
   2   1  20         47.19         81.41        56.14 o                         
   3   1  20        309.45        254.15        52.78 o                         
   4   1  20         52.98         69.06        51.34 o                         
   5   1  20        188.87        160.76        43.81 o                         
  -7   2  20        110.28         94.87        70.40 o                         
  -6   2  20        638.40        601.47        49.41 o                         
  -5   2  20        359.99        340.70        37.38 o                         
  -4   2  20        179.67        223.42        32.03 o                         
  -3   2  20       4797.84       5254.04        74.24 o                         
  -2   2  20         36.34         12.41        36.18 o                         
  -1   2  20       1968.96       2128.95        55.93 o                         
   0   2  20       1848.53       1902.61        40.68 o                         
   1   2  20        388.40        397.87        40.71 o                         
   2   2  20        120.45        121.48        39.91 o                         
   3   2  20         41.78         -1.68        36.89 o                         
   4   2  20          1.48         54.93        53.66 o                         
   5   2  20         52.59         31.18        50.60 o                         
  -7   3  20        977.69        904.13        71.05 o                         
  -6   3  20        444.46        453.75        47.82 o                         
  -5   3  20        109.61         87.77        36.22 o                         
  -4   3  20         33.98         35.90        29.84 o                         
  -3   3  20         53.89         78.85        33.32 o                         
  -2   3  20        415.38        375.30        33.26 o                         
  -1   3  20        325.11        405.78        50.98 o                         
   0   3  20          0.40          8.25        39.50 o                         
   1   3  20       1125.80       1287.97       134.83 o                         
   2   3  20        155.36        127.22        37.07 o                         
   3   3  20        128.19        115.71        39.70 o                         
   4   3  20        330.50        417.73       130.03 o                         
   5   3  20       1147.79       1159.41        77.83 o                         
  -7   4  20        341.52        242.50        59.80 o                         
  -6   4  20         53.10         70.41        45.66 o                         
  -5   4  20        619.98        649.59        49.85 o                         
  -4   4  20       1164.00       1144.17        58.76 o                         
  -3   4  20        182.71        220.24        41.50 o                         
  -2   4  20       2730.97       2487.22        43.94 o                         
  -1   4  20        377.57        370.13        44.63 o                         
   0   4  20        511.20        581.73        40.95 o                         
   1   4  20       4431.40       4423.58       422.53 o                         
   2   4  20        344.53        281.84        35.55 o                         
   3   4  20        122.43         72.19        74.80 o                         
   4   4  20        151.27         70.89        74.09 o                         
   5   4  20        382.29        298.31       122.35 o                         
  -6   5  20        592.51        601.11        69.40 o                         
  -5   5  20         78.43         55.23        49.56 o                         
  -4   5  20          2.00        -34.96        48.89 o                         
  -3   5  20         11.92         24.74        37.90 o                         
  -2   5  20        190.41         89.04        31.49 o                         
  -1   5  20       2355.78       2255.50        77.03 o                         
   0   5  20       2286.38       2136.91       169.06 o                         
   1   5  20          0.93        -14.70        41.23 o                         
   2   5  20        620.76        481.98        40.18 o                         
   3   5  20          8.06         26.39        41.01 o                         
   4   5  20        351.41        327.59        47.68 o                         
  -6   6  20         30.22          3.14        65.18 o                         
  -5   6  20        274.51        278.90        62.57 o                         
  -4   6  20        675.65        708.35        51.38 o                         
  -3   6  20          5.55          5.74        38.15 o                         
  -2   6  20        828.19        766.68        39.69 o                         
  -1   6  20          2.63        -58.66        58.74 o                         
   0   6  20         35.89        -18.42        35.08 o                         
   1   6  20        339.38        334.07        63.64 o                         
   2   6  20         33.69         32.08        49.05 o                         
   3   6  20       4114.54       3951.36       381.58 o                         
   4   6  20          1.32          6.71        48.95 o                         
  -5   7  20       1349.57       1007.56       293.74 o                         
  -4   7  20          1.44        -15.38        49.04 o                         
  -3   7  20        440.29        403.53        42.53 o                         
  -2   7  20          4.55         10.73        38.49 o                         
  -1   7  20       1346.11       1302.75        43.35 o                         
   0   7  20         35.53         47.20        38.61 o                         
   1   7  20          5.51        -31.25        31.25 o                         
   2   7  20        123.08         57.72        59.76 o                         
   3   7  20        177.90        223.46        46.76 o                         
  -5   8  20        535.78        577.05        72.20 o                         
  -4   8  20        711.18        565.30        47.82 o                         
  -3   8  20        129.61        106.08        41.81 o                         
  -2   8  20       2050.65       1806.72       202.21 o                         
  -1   8  20        339.36        315.75        48.44 o                         
   0   8  20         35.59         77.54        37.94 o                         
   1   8  20         37.30          6.10        38.16 o                         
   2   8  20          2.04         39.23        30.86 o                         
   3   8  20        475.89        174.98        70.37 o                         
  -4   9  20         53.51         20.95        68.29 o                         
  -3   9  20         10.77         26.82        39.04 o                         
  -2   9  20        103.80         78.50        36.88 o                         
  -1   9  20        503.38        380.05        39.05 o                         
   0   9  20        639.53        576.66        64.60 o                         
   1   9  20         24.42         58.43        44.56 o                         
  -1  10  20         36.00         11.37        46.66 o                         
  -7   0  21          5.05         -8.78        80.44 o                         
  -5   0  21       1971.01       2071.64        58.98 o                         
  -3   0  21          4.59         63.88        58.80 o                         
  -1   0  21        863.37        911.93        84.45 o                         
   1   0  21        774.08        769.50        78.98 o                         
   3   0  21       1921.03       1948.31        63.51 o                         
   5   0  21          1.56        131.18       102.43 o                         
  -7   1  21          0.26          5.36        57.15 o                         
  -6   1  21        580.52        558.08        42.53 o                         
  -5   1  21         75.45         89.17        40.17 o                         
  -4   1  21          0.21         24.49        34.23 o                         
  -3   1  21        110.77        131.29        30.61 o                         
  -2   1  21         40.34         29.84        76.23 o                         
  -1   1  21       4305.58       4880.57        80.26 o                         
   0   1  21        104.23        138.08        53.55 o                         
   1   1  21          0.22        -39.14        42.36 o                         
   2   1  21        202.12        168.26        43.17 o                         
   3   1  21       1182.12       1127.15        49.13 o                         
   4   1  21        845.45        835.41        53.95 o                         
   5   1  21          1.40          8.94        58.94 o                         
  -7   2  21         18.22         27.45        58.06 o                         
  -6   2  21        249.90        215.92        46.82 o                         
  -5   2  21        854.12        848.98        51.85 o                         
  -4   2  21       1296.87       1189.90        31.18 o                         
  -3   2  21         20.01         -2.33        48.96 o                         
  -2   2  21       2062.74       2085.19        87.94 o                         
  -1   2  21          0.79        -13.57        38.10 o                         
   0   2  21       1090.61       1032.33       113.04 o                         
   1   2  21        678.59        593.42        43.35 o                         
   2   2  21        225.32        225.60        52.16 o                         
   3   2  21        131.54        178.68        50.42 o                         
   4   2  21        250.53        261.17        82.41 o                         
   5   2  21         32.78         59.82        50.72 o                         
  -7   3  21        303.13        242.67        59.77 o                         
  -6   3  21        265.66        243.93        47.05 o                         
  -5   3  21         27.13         14.22        44.38 o                         
  -4   3  21        591.75        557.57        33.34 o                         
  -3   3  21        931.95       1053.78        37.66 o                         
  -2   3  21       1070.83       1140.77        63.56 o                         
  -1   3  21        123.97         97.71        50.51 o                         
   0   3  21        641.91        711.96        50.67 o                         
   1   3  21        441.68        500.34       167.98 o                         
   2   3  21        151.39        120.84        81.01 o                         
   3   3  21        360.41        355.39        41.68 o                         
   4   3  21        361.27        328.76        52.50 o                         
  -6   4  21        144.15        114.30        45.68 o                         
  -5   4  21        138.34        131.07        39.52 o                         
  -4   4  21          1.40         13.66        55.87 o                         
  -3   4  21        837.53        776.71        52.99 o                         
  -2   4  21        154.50        182.15        31.55 o                         
  -1   4  21         49.56        119.44        43.18 o                         
   0   4  21       1786.76       1760.34        62.20 o                         
   1   4  21       2137.19       2266.74        89.96 o                         
   2   4  21        419.74        402.62        45.62 o                         
   3   4  21         11.74        -58.50        58.50 o                         
   4   4  21          9.76         -8.04        49.03 o                         
  -6   5  21          8.28        -20.52        40.14 o                         
  -5   5  21        355.75        282.56        85.06 o                         
  -4   5  21        451.16        489.50        62.97 o                         
  -3   5  21          6.40        -38.20        48.03 o                         
  -2   5  21        263.65        211.52        37.02 o                         
  -1   5  21         69.26         77.27        36.08 o                         
   0   5  21        509.87        403.95        95.56 o                         
   1   5  21         89.00         47.48        51.05 o                         
   2   5  21        122.25         43.34        49.69 o                         
   3   5  21        869.10        757.90       148.49 o                         
   4   5  21          0.10        -44.30        45.79 o                         
  -5   6  21        430.87        393.07        87.17 o                         
  -4   6  21        571.48        592.91        69.49 o                         
  -3   6  21        314.78        324.50        60.84 o                         
  -2   6  21        704.83        625.96        42.01 o                         
  -1   6  21         37.35         87.00        49.79 o                         
   0   6  21        120.72         96.97        48.53 o                         
   1   6  21        134.28         88.58        46.78 o                         
   2   6  21        352.18        344.03        47.71 o                         
   3   6  21        120.25        147.51        49.86 o                         
  -5   7  21          3.17         65.88        50.40 o                         
  -4   7  21         53.07         64.08        61.69 o                         
  -3   7  21        113.87         95.88        47.75 o                         
  -2   7  21       1365.30       1236.66       167.54 o                         
  -1   7  21        184.86        239.41        39.03 o                         
   0   7  21       1872.53       1757.16       144.30 o                         
   1   7  21        311.62        222.19        45.36 o                         
   2   7  21        436.58        433.54       159.56 o                         
   3   7  21         37.21        -15.39        83.47 o                         
  -4   8  21        252.61        192.69        52.04 o                         
  -3   8  21        708.15        621.29        40.25 o                         
  -2   8  21        262.95        246.91        38.42 o                         
  -1   8  21         14.99         29.17        50.36 o                         
   0   8  21         98.09        103.59        32.20 o                         
   1   8  21         65.63         25.17        34.48 o                         
   2   8  21        473.30        442.05        39.92 o                         
  -2   9  21         11.51         17.77        34.48 o                         
  -1   9  21        463.89        376.97        46.33 o                         
   0   9  21         26.12        -37.78        37.78 o                         
  -6   0  22       1247.40       1164.82        95.10 o                         
  -4   0  22        821.40        849.35        67.32 o                         
  -2   0  22       2297.79       2368.60       142.17 o                         
   0   0  22        701.55        714.25        77.79 o                         
   2   0  22          5.14        -58.99        74.05 o                         
   4   0  22          0.08        -15.55        87.99 o                         
  -6   1  22        316.08        265.63        38.46 o                         
  -5   1  22          5.26         -8.71        38.41 o                         
  -4   1  22          8.37         -9.82        42.35 o                         
  -3   1  22         88.48        114.63        42.15 o                         
  -2   1  22        733.25        734.04        78.97 o                         
  -1   1  22         89.60         72.28        54.63 o                         
   0   1  22        995.15       1069.91        57.26 o                         
   1   1  22       1050.01       1003.69        86.49 o                         
   2   1  22       1863.02       1884.41        59.33 o                         
   3   1  22       1092.41       1002.38        56.00 o                         
   4   1  22         49.75          0.31        52.10 o                         
  -6   2  22        239.68        170.94        46.82 o                         
  -5   2  22        251.25        218.79        36.06 o                         
  -4   2  22        206.53        199.79        38.43 o                         
  -3   2  22        109.66         81.10        43.21 o                         
  -2   2  22       1096.86       1193.64        53.27 o                         
  -1   2  22        730.89        799.34        59.19 o                         
   0   2  22          0.34         45.79        52.93 o                         
   1   2  22       1688.19       1893.92        60.24 o                         
   2   2  22          3.42         22.82        42.39 o                         
   3   2  22         14.30         98.16        61.32 o                         
   4   2  22        149.33        174.74        58.95 o                         
  -6   3  22         59.84         73.38        45.31 o                         
  -5   3  22        116.39         96.39        39.22 o                         
  -4   3  22       1156.67       1035.06        65.77 o                         
  -3   3  22       2414.10       2281.25        47.11 o                         
  -2   3  22       1059.66        979.24        40.62 o                         
  -1   3  22        157.50        140.40        39.21 o                         
   0   3  22          3.67          7.59        37.26 o                         
   1   3  22        206.64        272.47        38.12 o                         
   2   3  22        436.37        293.66        72.48 o                         
   3   3  22         66.04         72.37        44.55 o                         
   4   3  22         45.91        105.81        60.53 o                         
  -6   4  22        399.99        320.96        48.06 o                         
  -5   4  22          5.31        -31.76        31.76 o                         
  -4   4  22          6.36         17.87        40.45 o                         
  -3   4  22        201.74        247.73        39.27 o                         
  -2   4  22          8.23         27.19        36.93 o                         
  -1   4  22          6.11         41.42        44.03 o                         
   0   4  22       2482.88       2363.47       181.46 o                         
   1   4  22        831.31        895.23        60.60 o                         
   2   4  22        225.32        180.77        42.09 o                         
   3   4  22         11.96         51.51        70.08 o                         
  -5   5  22          0.49         41.62        49.80 o                         
  -4   5  22        320.55        322.31        50.73 o                         
  -3   5  22        159.80        111.75        60.42 o                         
  -2   5  22        245.00        262.53        45.53 o                         
  -1   5  22        161.35        105.19        44.73 o                         
   0   5  22        106.18        138.07        49.36 o                         
   1   5  22        157.44         46.99       119.15 o                         
   2   5  22       1019.80        997.77       115.20 o                         
   3   5  22        874.30        630.52       134.13 o                         
  -5   6  22        964.02        894.33        71.01 o                         
  -4   6  22        107.07         47.20        64.89 o                         
  -3   6  22         22.31         84.56        47.24 o                         
  -2   6  22          0.21         77.83        54.02 o                         
  -1   6  22        361.40        302.64        39.65 o                         
   0   6  22        397.28        362.41        52.39 o                         
   1   6  22         10.66         51.01        65.84 o                         
   2   6  22          4.67         42.42        49.35 o                         
   3   6  22          0.58         18.02        72.13 o                         
  -4   7  22         22.38          6.93        64.98 o                         
  -3   7  22        590.65        400.07       117.24 o                         
  -2   7  22         15.56          6.86        44.88 o                         
  -1   7  22       2179.21       1893.31        48.57 o                         
   0   7  22        113.30         31.32        39.06 o                         
   1   7  22          0.21        -42.86        45.05 o                         
   2   7  22          0.54         -1.78        67.38 o                         
  -3   8  22        295.31        281.63        70.02 o                         
  -2   8  22         75.91         66.12        55.71 o                         
  -1   8  22        734.89        586.94        38.28 o                         
   0   8  22        184.94        155.05        54.32 o                         
  -5   0  23       1170.51       1088.02        61.09 o                         
  -3   0  23         17.12        126.29        66.98 o                         
  -1   0  23        859.28        859.71        83.39 o                         
   1   0  23        437.38        452.94        55.18 o                         
   3   0  23       1170.66        965.14        70.32 o                         
  -6   1  23          0.86        -16.00        39.25 o                         
  -5   1  23        534.21        501.76        41.44 o                         
  -4   1  23        493.26        494.10        46.79 o                         
  -3   1  23          2.60         -0.06        43.65 o                         
  -2   1  23        153.91        240.19        40.29 o                         
  -1   1  23        269.59        301.46        55.45 o                         
   0   1  23        453.11        414.84        45.84 o                         
   1   1  23        195.40        253.23        45.14 o                         
   2   1  23        374.86        292.06        53.30 o                         
   3   1  23        470.09        504.76        55.46 o                         
   4   1  23         31.79        118.91        65.00 o                         
  -6   2  23        101.20         80.00        44.82 o                         
  -5   2  23         25.16          2.00        38.77 o                         
  -4   2  23        409.65        385.84        40.46 o                         
  -3   2  23        620.65        576.56        45.21 o                         
  -2   2  23        980.20        859.57        95.88 o                         
  -1   2  23        878.95        921.18        59.09 o                         
   0   2  23       1393.55       1429.93        68.65 o                         
   1   2  23          0.06         64.65        43.92 o                         
   2   2  23        247.90        215.46        45.44 o                         
   3   2  23         58.02        105.97        69.25 o                         
  -6   3  23          0.34        -14.01        67.19 o                         
  -5   3  23        182.15        129.56        45.10 o                         
  -4   3  23        925.30        791.54        38.51 o                         
  -3   3  23        996.13        925.64        42.38 o                         
  -2   3  23        328.98        279.80        45.59 o                         
  -1   3  23        117.96        156.66        45.22 o                         
   0   3  23        714.28        762.30        60.57 o                         
   1   3  23        102.89        183.43        58.39 o                         
   2   3  23        457.43        432.74        43.30 o                         
   3   3  23          5.79        -52.56        52.76 o                         
  -5   4  23         16.47         45.81        37.92 o                         
  -4   4  23          6.67         13.56        37.00 o                         
  -3   4  23        133.98        128.79        49.21 o                         
  -2   4  23        201.08        147.37        56.66 o                         
  -1   4  23        692.88        703.54        36.52 o                         
   0   4  23         81.88         76.27        59.97 o                         
   1   4  23        543.81        505.32        49.26 o                         
   2   4  23         29.33         37.53        65.90 o                         
   3   4  23         75.49         73.91        85.27 o                         
  -5   5  23        355.78        322.42        74.72 o                         
  -4   5  23         71.42         62.89        59.86 o                         
  -3   5  23        715.29        599.44        51.12 o                         
  -2   5  23         46.53         27.45        43.91 o                         
  -1   5  23         48.09         29.35        43.64 o                         
   0   5  23         11.25         17.05        59.33 o                         
   1   5  23        899.61        836.86       107.61 o                         
   2   5  23        364.85        255.92        53.78 o                         
  -4   6  23        289.49        212.98       101.69 o                         
  -3   6  23        151.73        158.72        60.68 o                         
  -2   6  23        464.09        328.29        56.30 o                         
  -1   6  23        322.33        322.34        39.99 o                         
   0   6  23          0.43         41.61        69.80 o                         
   1   6  23        159.24         60.05        62.43 o                         
   2   6  23        662.28        402.26       143.86 o                         
  -3   7  23         86.37         30.40        48.94 o                         
  -2   7  23         79.59         65.10        45.55 o                         
  -1   7  23          0.26        -41.00        54.48 o                         
   0   7  23         28.53         11.83        38.18 o                         
   1   7  23          9.96        -56.45        64.69 o                         
  -4   0  24          4.86         -1.86        53.60 o                         
  -2   0  24       1255.09       1405.67       174.26 o                         
   0   0  24          8.38         -3.41        63.89 o                         
   2   0  24       2031.50       1968.93        99.61 o                         
  -5   1  24        571.23        502.77        43.68 o                         
  -4   1  24         76.28         44.56        44.43 o                         
  -3   1  24        202.34        124.05        54.19 o                         
  -2   1  24        319.52        270.08        67.14 o                         
  -1   1  24         43.95         41.59        69.86 o                         
   0   1  24         43.64         57.50        45.09 o                         
   1   1  24         32.96         27.87        62.92 o                         
   2   1  24        473.71        467.66        67.31 o                         
   3   1  24        110.12        115.96        52.43 o                         
  -5   2  24        249.09        172.70        35.79 o                         
  -4   2  24        124.33        147.45        32.34 o                         
  -3   2  24        857.79        707.98        57.49 o                         
  -2   2  24        230.78        212.80        45.98 o                         
  -1   2  24        343.92        368.84        72.32 o                         
   0   2  24         44.74         62.45        52.88 o                         
   1   2  24         35.25         48.75        72.81 o                         
   2   2  24        184.98        173.57        52.41 o                         
   3   2  24        254.75        287.81        53.00 o                         
  -5   3  24        171.29        171.60        45.27 o                         
  -4   3  24         26.16          3.65        34.30 o                         
  -3   3  24        168.10        180.38        45.35 o                         
  -2   3  24          0.03         26.33        61.11 o                         
  -1   3  24       1208.40       1287.47        77.50 o                         
   0   3  24       1121.22        941.00       245.03 o                         
   1   3  24       1577.48       1564.85       106.20 o                         
   2   3  24         76.59        116.87        98.13 o                         
  -4   4  24        479.90        325.49        40.80 o                         
  -3   4  24         93.20         90.82        47.17 o                         
  -2   4  24        160.15        174.99        48.74 o                         
  -1   4  24        577.00        474.25       133.17 o                         
   0   4  24          2.45         19.70        46.19 o                         
   1   4  24          0.17         -7.98        58.93 o                         
   2   4  24        122.97        123.05        54.05 o                         
  -4   5  24        372.61        221.04        45.47 o                         
  -3   5  24        200.47        209.06        41.10 o                         
  -2   5  24          9.27          5.63        33.88 o                         
  -1   5  24          9.90        -46.50        46.50 o                         
   0   5  24        558.10        479.77        36.13 o                         
   1   5  24         13.49         24.62        82.75 o                         
  -3   6  24         75.74        155.95        78.05 o                         
  -2   6  24        394.10        307.29        90.27 o                         
  -1   6  24        520.45        317.29        41.13 o                         
   0   6  24        136.77        154.91        55.87 o                         
  -5   0  25         46.08         88.84        53.24 o                         
  -3   0  25        182.19        210.24        54.54 o                         
  -1   0  25        726.14        877.15        97.94 o                         
   1   0  25        592.93        449.12        67.91 o                         
  -4   1  25         25.20         16.40        53.35 o                         
  -3   1  25        874.97        776.81       146.20 o                         
  -2   1  25          0.13         21.73        49.62 o                         
  -1   1  25        833.65        856.65        70.50 o                         
   0   1  25         96.96        125.69        64.60 o                         
   1   1  25          0.00         37.22        62.95 o                         
   2   1  25         59.27         31.79        53.81 o                         
  -4   2  25        907.26        832.26        47.79 o                         
  -3   2  25          1.38         -0.10        43.99 o                         
  -2   2  25         71.18         78.03        61.82 o                         
  -1   2  25        167.37        147.83        66.34 o                         
   0   2  25        420.72        478.69        66.42 o                         
   1   2  25        162.57        148.13        53.22 o                         
   2   2  25        327.21        308.08        54.08 o                         
  -4   3  25          5.79         21.65        34.17 o                         
  -3   3  25         39.44          7.57        40.13 o                         
  -2   3  25        223.13        138.50        40.40 o                         
  -1   3  25        697.67        644.61        49.63 o                         
   0   3  25        836.97        795.62        92.19 o                         
   1   3  25        334.94        305.42        89.49 o                         
  -3   4  25        228.33        152.74        48.94 o                         
  -2   4  25          5.45         55.41        37.42 o                         
  -1   4  25         62.78          5.63        50.66 o                         
   0   4  25          1.42        -49.12        76.53 o                         
   1   4  25        243.13        133.39        45.80 o                         
  -3   5  25         25.78         62.77        64.38 o                         
  -2   5  25         28.96         14.76        34.19 o                         
  -1   5  25        352.88        283.42        46.05 o                         
   0   5  25        136.40        122.44        85.98 o                         
  -2   0  26        160.09         71.15        54.29 o                         
   0   0  26        112.00        213.87       107.71 o                         
  -3   1  26        238.19        248.06        45.69 o                         
  -2   1  26        864.14        812.81        71.54 o                         
  -1   1  26         68.31         24.43        65.65 o                         
   0   1  26         11.27         38.15        76.19 o                         
   1   1  26         40.95         63.02        74.70 o                         
  -3   2  26         33.67         45.76        39.40 o                         
  -2   2  26         18.72         -2.47        50.04 o                         
  -1   2  26        411.45        506.59        86.87 o                         
   0   2  26          3.07          8.28        76.76 o                         
  -3   3  26        137.03         -0.93        66.25 o                         
  -2   3  26          2.07        -46.48        46.48 o                         
  -1   3  26        109.07        102.44        48.06 o                         
   0   3  26        150.71        168.10        88.72 o                         
  -1   4  26         59.74         37.35        70.06 o                         
                                                                                
