# Supplementary material for: Syntheses and crystal structures of bis­(2,3-di­methyl­pyrazine-κN)di­iodido­cadmium(II) and catena-poly[[di­iodido­cadmium(II)]-μ-2,3-di­methyl­pyrazine-κ2N1:N4]
Source: Acta Crystallogr E Crystallogr Commun. 2026 Mar 24;82(Pt 4):394–9. doi: 10.1107/S2056989026002896 (PMC13055956; doi:10.1107/S2056989026002896)
Supplement: Supplementary file 3 [file e-82-00394-2sup3.hkl]

data_2                                                                          
_shelx_title ' ZnI2(2,3-Dimethylpyrazin) bei RT in Pbcm'                        
_shelx_refln_list_code          4                                               
_shelx_F_calc_maximum      423.18                                               
_exptl_crystal_F_000       848.00                                               
_reflns_d_resolution_high  0.7830                                               
                                                                                
loop_                                                                           
 _space_group_symop_operation_xyz                                               
 'x, y, z'                                                                      
 '-x, -y, z+1/2'                                                                
 '-x, y+1/2, -z+1/2'                                                            
 'x, -y+1/2, -z'                                                                
 '-x, -y, -z'                                                                   
 'x, y, -z-1/2'                                                                 
 'x, -y-1/2, z-1/2'                                                             
 '-x, y-1/2, z'                                                                 
                                                                                
_cell_length_a     8.6390                                                       
_cell_length_b    12.1830                                                       
_cell_length_c    10.5190                                                       
_cell_angle_alpha  90.000                                                       
_cell_angle_beta   90.000                                                       
_cell_angle_gamma  90.000                                                       
                                                                                
_shelx_F_squared_multiplier     1.000                                           
                                                                                
loop_                                                                           
 _refln_index_h                                                                 
 _refln_index_k                                                                 
 _refln_index_l                                                                 
 _refln_F_squared_calc                                                          
 _refln_F_squared_meas                                                          
 _refln_F_squared_sigma                                                         
 _refln_observed_status                                                         
   1   0   0      29028.29      29045.20       692.87 o                         
   2   0   0      49975.80      52732.82       326.97 o                         
   3   0   0         50.21        127.94        26.96 o                         
   4   0   0       1857.73       1771.28        53.47 o                         
   5   0   0       8751.27       8113.55       184.96 o                         
   6   0   0       8678.85       8902.67       220.03 o                         
   7   0   0        815.27        889.36        50.51 o                         
   8   0   0        954.53        902.59        61.80 o                         
   9   0   0       2487.64       2507.58        84.84 o                         
  10   0   0       8077.72       7665.20       220.05 o                         
  11   0   0        106.16        104.41        52.14 o                         
   1   1   0        111.27        221.31        29.70 o                         
   2   1   0      11216.24      11221.24       103.48 o                         
   3   1   0      12172.99      12491.08       127.26 o                         
   4   1   0       9830.94       9620.35       130.55 o                         
   5   1   0          1.44        -26.31        60.38 o                         
   6   1   0       2456.01       2528.24       158.46 o                         
   7   1   0       2936.73       2953.72       112.65 o                         
   8   1   0       1717.55       1706.05        43.76 o                         
   9   1   0        252.27        288.14        59.98 o                         
  10   1   0         40.40        100.49        46.91 o                         
  11   1   0        177.52        175.96        36.91 o                         
   0   2   0      44497.20      46841.32       251.95 o                         
   1   2   0      19405.62      19630.52       116.15 o                         
   2   2   0       7683.51       7445.02       127.45 o                         
   3   2   0      20587.87      20039.25       231.90 o                         
   4   2   0        833.50        878.62        40.20 o                         
   5   2   0        236.66        382.49        40.31 o                         
   6   2   0       6372.25       6754.41       200.87 o                         
   7   2   0      16991.71      18094.78       335.09 o                         
   8   2   0        931.04        983.22        63.45 o                         
   9   2   0       3722.88       3621.92       111.48 o                         
  10   2   0       2349.75       2202.01        78.49 o                         
   1   3   0          4.75        107.74        75.87 o                         
   2   3   0      24066.35      23609.44       216.65 o                         
   3   3   0      16292.98      17497.57       219.40 o                         
   4   3   0       2755.43       2785.36        88.40 o                         
   5   3   0         50.23         26.14        85.15 o                         
   6   3   0       3509.07       3648.21       112.51 o                         
   7   3   0       1565.40       1428.63        65.81 o                         
   8   3   0       4033.73       4214.68       142.26 o                         
   9   3   0        217.82        131.80        56.54 o                         
  10   3   0          8.68          0.00       146.50 o                         
   0   4   0       4013.27       4179.81        98.78 o                         
   1   4   0      31959.96      32726.22       265.25 o                         
   2   4   0        766.21        775.03        28.50 o                         
   3   4   0      28830.35      28562.62       282.54 o                         
   4   4   0         39.96         89.69        29.85 o                         
   5   4   0      13654.32      13489.10       250.72 o                         
   6   4   0       4298.97       4264.19       128.28 o                         
   7   4   0      19404.84      19260.71       361.23 o                         
   8   4   0        417.86        456.39        51.46 o                         
   9   4   0       4568.12       4531.72       152.60 o                         
  10   4   0        134.20        -18.43       154.08 o                         
   1   5   0      51568.71      52372.95       550.79 o                         
   2   5   0       4309.67       4245.43       119.64 o                         
   3   5   0       2205.24       2214.35        68.09 o                         
   4   5   0      12090.85      12604.58       215.19 o                         
   5   5   0       2062.83       2101.16        65.71 o                         
   6   5   0       1817.99       1957.16        61.56 o                         
   7   5   0         27.32         44.02       119.54 o                         
   8   5   0       1428.57       1326.48        70.21 o                         
   9   5   0       4458.55       4209.87       126.40 o                         
  10   5   0        270.20        317.12        49.80 o                         
   0   6   0      51296.77      52298.83       400.74 o                         
   1   6   0       2161.95       2345.67        51.39 o                         
   2   6   0      11298.42      11323.27       188.22 o                         
   3   6   0       2215.00       2232.80        68.35 o                         
   4   6   0        864.58        705.71        34.14 o                         
   5   6   0         43.31         23.11        92.58 o                         
   6   6   0       1756.62       1678.29        53.57 o                         
   7   6   0        699.09        834.07        48.71 o                         
   8   6   0         26.38         99.05       123.81 o                         
   9   6   0        629.00        616.59        62.33 o                         
  10   6   0        884.22        867.37        74.31 o                         
   1   7   0      34766.34      34514.11       296.82 o                         
   2   7   0      12345.87      12574.38       211.20 o                         
   3   7   0       1262.56       1222.10        45.71 o                         
   4   7   0       1591.08       1618.30        51.23 o                         
   5   7   0        363.60        313.98        39.90 o                         
   6   7   0        146.48        139.36        40.72 o                         
   7   7   0        749.13        640.59        47.48 o                         
   8   7   0       3217.27       3009.78       102.77 o                         
   9   7   0       2822.92       2802.51        79.06 o                         
   0   8   0      14617.22      14119.00       235.07 o                         
   1   8   0       1571.55       1610.76        81.67 o                         
   2   8   0      16484.52      16601.19       258.05 o                         
   3   8   0        951.60        942.05        39.92 o                         
   4   8   0       3690.06       3485.56       108.50 o                         
   5   8   0        112.06        119.69        39.90 o                         
   6   8   0         41.60         57.36        45.81 o                         
   7   8   0          4.47        -81.57       116.52 o                         
   8   8   0       1024.14       1023.65        59.18 o                         
   9   8   0         24.83        101.25       148.84 o                         
   1   9   0        242.68        182.52        61.98 o                         
   2   9   0      19915.26      19609.64       305.39 o                         
   3   9   0       8861.26       8599.72       223.60 o                         
   4   9   0       3964.61       3853.10       120.22 o                         
   5   9   0         57.98         68.78       108.81 o                         
   6   9   0       4938.20       4708.69       148.79 o                         
   7   9   0       1347.55       1255.07        57.54 o                         
   8   9   0       5899.07       5533.71       175.29 o                         
   9   9   0        404.05        398.72        70.31 o                         
   0  10   0       2182.03       1929.59        58.54 o                         
   1  10   0         92.89        136.18        28.93 o                         
   2  10   0        146.00        194.39        40.03 o                         
   3  10   0        495.86        480.08        40.04 o                         
   4  10   0       2173.07       2168.23        80.57 o                         
   5  10   0       5919.04       5466.82       149.14 o                         
   6  10   0        291.09         91.63       131.66 o                         
   7  10   0        680.78        921.67        57.24 o                         
   8  10   0        150.16        115.42       132.62 o                         
   1  11   0       3792.14       3802.89       165.07 o                         
   2  11   0       4138.97       4365.12       132.21 o                         
   3  11   0         87.43         80.20        45.81 o                         
   4  11   0        249.76        -11.56       126.99 o                         
   5  11   0        963.94        871.30        51.61 o                         
   6  11   0        660.70        774.43        57.38 o                         
   7  11   0        512.04        475.79        63.02 o                         
   0  12   0       6355.48       6360.87       158.98 o                         
   1  12   0        597.44        665.28        36.67 o                         
   2  12   0         12.00        -23.11       109.50 o                         
   3  12   0       1535.55       1548.02        63.33 o                         
   4  12   0        111.72        121.20        40.45 o                         
   5  12   0       4163.74       4131.73       132.58 o                         
   6  12   0         80.18        108.95        45.81 o                         
   7  12   0        163.39        103.59        51.73 o                         
   1  13   0       7698.57       7634.66       133.67 o                         
   2  13   0        122.45        162.19        40.58 o                         
   3  13   0        861.13        918.58        57.80 o                         
   4  13   0        448.66        451.71        57.93 o                         
   5  13   0        101.70        -80.89       144.45 o                         
   6  13   0        127.18         34.39       154.90 o                         
   0  14   0          1.37         88.73        47.32 o                         
   1  14   0       1622.26       1711.54        54.31 o                         
   2  14   0       1870.32       1890.81        75.58 o                         
   3  14   0        976.84       1008.89        63.72 o                         
   4  14   0       2393.71       2329.05        81.38 o                         
   1  15   0        421.45        449.65        46.92 o                         
   2  15   0         31.39         52.55       151.73 o                         
   1   1   1       2671.60       2594.39        24.23 o                         
   2   1   1          2.01          3.19        34.99 o                         
   3   1   1      40856.58      40704.01       700.46 o                         
   4   1   1      69246.35      67294.79       706.25 o                         
   5   1   1        305.22        298.61        19.50 o                         
   6   1   1      32759.13      32393.01       201.37 o                         
   7   1   1       2155.85       2033.57        60.66 o                         
   8   1   1        905.17        875.07        27.32 o                         
   9   1   1       1074.37       1161.85        28.52 o                         
  10   1   1       1681.73       1674.70        38.59 o                         
   0   2   1       8996.30       9144.31       218.57 o                         
   1   2   1      10429.96      10315.07       112.90 o                         
   2   2   1      40543.79      41824.81       499.22 o                         
   3   2   1      10890.60      10743.00       292.86 o                         
   4   2   1      12251.74      12853.86       457.98 o                         
   5   2   1       1544.05       1548.99        37.25 o                         
   6   2   1       2606.19       2705.07       188.17 o                         
   7   2   1       2724.93       2847.87        71.30 o                         
   8   2   1       2146.66       2197.69        48.40 o                         
   9   2   1        588.61        585.66        39.25 o                         
  10   2   1        364.73        379.10        46.79 o                         
   1   3   1      62625.54      62599.31       311.91 o                         
   2   3   1      11481.73      11622.36       116.26 o                         
   3   3   1      69812.71      66717.92       324.51 o                         
   4   3   1       5839.04       6065.96       635.36 o                         
   5   3   1       1244.86       1171.91        32.23 o                         
   6   3   1       1115.71       1222.97        32.45 o                         
   7   3   1       3359.36       3181.44        89.93 o                         
   8   3   1        575.99        587.14        36.05 o                         
   9   3   1        291.73        319.92        95.96 o                         
  10   3   1        835.79        884.56        47.24 o                         
   0   4   1       2151.48       2088.43        41.84 o                         
   1   4   1       3137.24       3165.91        45.73 o                         
   2   4   1       2825.15       2740.33        48.06 o                         
   3   4   1       1870.97       1784.51        44.63 o                         
   4   4   1       3511.35       3257.69        63.96 o                         
   5   4   1      15684.49      15098.29       208.77 o                         
   6   4   1       2918.48       2870.74       138.43 o                         
   7   4   1         62.77         96.36        86.20 o                         
   8   4   1          5.39        -48.00        99.46 o                         
   9   4   1         16.55         50.67        41.93 o                         
  10   4   1        182.61         97.50        83.16 o                         
   1   5   1      18258.81      18144.65       107.88 o                         
   2   5   1       2224.99       2081.34        45.94 o                         
   3   5   1      26580.57      26527.70       397.31 o                         
   4   5   1       3028.43       3049.83        93.76 o                         
   5   5   1        594.68        575.19        36.12 o                         
   6   5   1       2342.39       2262.93        62.82 o                         
   7   5   1       1884.55       1788.50        40.22 o                         
   8   5   1         53.19         19.09        89.90 o                         
   9   5   1        285.95        300.86        44.70 o                         
  10   5   1        680.29        747.80        63.09 o                         
   0   6   1      30990.77      32341.08       708.75 o                         
   1   6   1       2339.71       2352.74        35.91 o                         
   2   6   1         19.45         12.60        28.34 o                         
   3   6   1      11268.93      10733.98       138.01 o                         
   4   6   1       1933.48       1783.54        84.78 o                         
   5   6   1      37443.31      36628.41       301.94 o                         
   6   6   1       2115.76       2117.11        50.63 o                         
   7   6   1       2266.61       2238.92        57.71 o                         
   8   6   1        100.43        157.46        69.40 o                         
   9   6   1         70.00        -46.75       105.80 o                         
  10   6   1        938.20       1006.49        52.64 o                         
   1   7   1       1027.78       1049.24        20.47 o                         
   2   7   1       5554.96       5446.49       269.37 o                         
   3   7   1        133.37        131.42        20.04 o                         
   4   7   1      14261.05      13487.28       177.07 o                         
   5   7   1        291.77        296.94        28.26 o                         
   6   7   1      10373.48       9966.70       284.55 o                         
   7   7   1        250.61        182.78        37.01 o                         
   8   7   1       3356.31       3374.42       190.82 o                         
   9   7   1        249.40        311.08        46.29 o                         
   0   8   1        148.79        164.87        20.66 o                         
   1   8   1       4953.78       4925.33        93.85 o                         
   2   8   1      16130.99      15796.30       187.42 o                         
   3   8   1         54.76        173.32        59.70 o                         
   4   8   1      12026.98      11868.94       179.04 o                         
   5   8   1       6487.33       6413.87       145.65 o                         
   6   8   1       2472.32       2299.66        58.54 o                         
   7   8   1        142.01        242.86       154.01 o                         
   8   8   1        413.98        364.64        41.83 o                         
   9   8   1        149.08        180.55        49.53 o                         
   1   9   1       2061.33       2088.10        33.92 o                         
   2   9   1       3840.30       4064.47       139.89 o                         
   3   9   1         48.98         66.08        37.18 o                         
   4   9   1        885.37        937.57       106.46 o                         
   5   9   1        640.08        641.46        32.40 o                         
   6   9   1        791.54        828.90        54.77 o                         
   7   9   1        950.75        945.22        40.68 o                         
   8   9   1       1077.81       1154.49        98.88 o                         
   0  10   1       4062.22       4074.35        83.03 o                         
   1  10   1       2919.89       3086.44        48.19 o                         
   2  10   1      13843.59      13755.57       432.62 o                         
   3  10   1        288.17        272.35        28.36 o                         
   4  10   1       4589.26       4592.98       152.71 o                         
   5  10   1       1150.07       1069.77        36.50 o                         
   6  10   1       1765.42       1777.32        57.20 o                         
   7  10   1        219.37        220.39        35.77 o                         
   8  10   1        817.84        816.67        44.91 o                         
   1  11   1      11980.12      12013.54       162.82 o                         
   2  11   1        104.80         46.01        77.28 o                         
   3  11   1        337.53        415.54        32.49 o                         
   4  11   1       3616.44       3497.46        84.95 o                         
   5  11   1        723.23        719.53        49.68 o                         
   6  11   1       1134.99       1120.84        87.81 o                         
   7  11   1        187.28         71.65       113.48 o                         
   0  12   1        525.97        497.36        33.26 o                         
   1  12   1         31.78        110.35        26.46 o                         
   2  12   1        172.47        204.27        75.94 o                         
   3  12   1       1759.21       1666.67        44.83 o                         
   4  12   1        281.29        251.94        89.29 o                         
   5  12   1       5544.53       5582.13       119.93 o                         
   6  12   1        285.42        253.28        32.39 o                         
   1  13   1       1001.01       1019.01        26.55 o                         
   2  13   1       1215.18       1152.96        75.29 o                         
   3  13   1        867.92        766.30        40.87 o                         
   4  13   1        760.80        750.95        40.77 o                         
   5  13   1         89.33        129.90        71.53 o                         
   6  13   1         30.02         34.46       109.67 o                         
   0  14   1         57.25         38.40        96.09 o                         
   1  14   1        112.83        126.83        39.13 o                         
   2  14   1         31.83        -23.28        98.78 o                         
   3  14   1       1194.65       1195.50        45.16 o                         
   4  14   1        224.78        251.47       156.49 o                         
   1  15   1        130.41         54.82        74.52 o                         
   2  15   1       2336.27       2387.90        62.07 o                         
   0   0   2     179078.00     174192.25       740.15 o                         
   1   0   2      11034.25      10674.85        91.17 o                         
   2   0   2      56713.59      60504.43       362.58 o                         
   3   0   2        788.98        859.19        35.52 o                         
   4   0   2        708.45        663.08        36.20 o                         
   5   0   2      11151.88      10851.16       214.65 o                         
   6   0   2       5044.48       4847.25       122.29 o                         
   7   0   2       4670.62       4847.36       133.94 o                         
   8   0   2       4351.82       4079.54       132.36 o                         
   9   0   2       1620.70       1644.85        71.04 o                         
  10   0   2       6327.46       6204.13       186.36 o                         
   1   1   2      19420.74      19166.16       135.39 o                         
   2   1   2      12048.43      11787.62       105.99 o                         
   3   1   2       8391.08       9224.03       227.30 o                         
   4   1   2       4578.63       4499.83        92.29 o                         
   5   1   2        108.07         39.63        60.30 o                         
   6   1   2       5164.22       4983.06        88.65 o                         
   7   1   2        178.54        188.31        30.06 o                         
   8   1   2       2202.29       2237.78        51.03 o                         
   9   1   2         92.12        111.44        48.76 o                         
  10   1   2         33.11         84.27        98.63 o                         
   0   2   2     137822.73     138083.86       660.10 o                         
   1   2   2      36483.15      37340.16       482.21 o                         
   2   2   2       4647.71       4519.30       101.89 o                         
   3   2   2      11603.55      11735.46       178.30 o                         
   4   2   2         62.29        175.26        31.37 o                         
   5   2   2        587.49        605.95        37.85 o                         
   6   2   2       6674.02       6849.05       201.85 o                         
   7   2   2       9740.93       9811.05       255.35 o                         
   8   2   2          8.64        -36.59       121.88 o                         
   9   2   2       4202.10       4153.99       126.12 o                         
  10   2   2       2375.15       2302.67        82.48 o                         
   1   3   2        449.00        509.49        76.46 o                         
   2   3   2      22237.48      22595.41       243.72 o                         
   3   3   2       5237.97       5196.26       131.23 o                         
   4   3   2       1752.37       1623.71        46.15 o                         
   5   3   2        340.54        292.94        39.08 o                         
   6   3   2       2169.25       2135.00        77.00 o                         
   7   3   2       2245.20       2411.33        75.62 o                         
   8   3   2       4037.52       4044.04       129.85 o                         
   9   3   2        102.00        157.38        42.37 o                         
  10   3   2         12.34         47.46       142.38 o                         
   0   4   2       7399.98       7456.42       148.25 o                         
   1   4   2      16790.80      17478.23       517.85 o                         
   2   4   2       1386.52       1416.35        43.12 o                         
   3   4   2      36212.70      34642.06       323.60 o                         
   4   4   2       2384.49       2707.51        87.10 o                         
   5   4   2      10754.38      11586.88       243.63 o                         
   6   4   2       5526.97       5468.85       145.62 o                         
   7   4   2      16995.17      16861.11       344.03 o                         
   8   4   2        211.47         56.54       131.80 o                         
   9   4   2       3843.78       3882.72       135.18 o                         
  10   4   2        233.09        263.87        48.01 o                         
   1   5   2      61359.73      60911.92       318.66 o                         
   2   5   2       4946.65       5064.32       132.39 o                         
   3   5   2         55.74         -5.64        67.68 o                         
   4   5   2       7738.63       7759.13       181.78 o                         
   5   5   2       1061.10        953.28        44.46 o                         
   6   5   2       2415.91       2600.43        80.04 o                         
   7   5   2        341.31        314.39        52.42 o                         
   8   5   2        828.65        758.27        57.80 o                         
   9   5   2       4147.81       4358.86       143.88 o                         
  10   5   2         47.71         85.02        54.75 o                         
   0   6   2      21785.01      21558.20       272.30 o                         
   1   6   2       1204.93       1251.18        31.37 o                         
   2   6   2      10972.74      11209.24       196.95 o                         
   3   6   2        700.28        657.48        34.00 o                         
   4   6   2       3194.28       2999.86        91.26 o                         
   5   6   2        146.85        211.45        35.22 o                         
   6   6   2        819.51        800.84        55.88 o                         
   7   6   2       1475.21       1566.50        64.15 o                         
   8   6   2        224.90        271.99        58.33 o                         
   9   6   2        471.52        470.70        70.03 o                         
  10   6   2        650.89        804.68        74.30 o                         
   1   7   2      21698.11      22503.86       206.82 o                         
   2   7   2       8771.96       8895.88       189.53 o                         
   3   7   2        827.87        906.64        39.92 o                         
   4   7   2       1658.50       1581.56        51.64 o                         
   5   7   2        441.77        490.12        39.90 o                         
   6   7   2          1.18        -88.31       100.01 o                         
   7   7   2        172.80        226.45        55.03 o                         
   8   7   2       3271.82       3222.79       106.22 o                         
   9   7   2       3019.85       3027.23       100.96 o                         
   0   8   2      21147.35      21997.01       308.33 o                         
   1   8   2        210.92        251.97        25.35 o                         
   2   8   2      15854.01      15624.88       261.05 o                         
   3   8   2       1146.44       1105.28        45.84 o                         
   4   8   2       4989.32       4822.28       131.20 o                         
   5   8   2        150.63        103.18        40.17 o                         
   6   8   2         28.31         22.97       103.04 o                         
   7   8   2        100.44         52.96        41.27 o                         
   8   8   2        323.24        294.98        60.26 o                         
   9   8   2         69.90         85.29       140.18 o                         
   1   9   2        581.50        627.39        34.72 o                         
   2   9   2      18324.68      17738.15       308.62 o                         
   3   9   2       3938.28       3793.79       115.13 o                         
   4   9   2       2762.14       2572.99        85.56 o                         
   5   9   2        243.23        173.21        46.23 o                         
   6   9   2       3656.27       3377.05       114.52 o                         
   7   9   2       1643.85       1676.20        69.11 o                         
   8   9   2       5864.65       5433.37       176.66 o                         
   0  10   2       2906.18       2948.07       104.03 o                         
   1  10   2        545.67        528.45        30.20 o                         
   2  10   2         38.70         23.52       111.57 o                         
   3  10   2       1543.12       1528.62        51.90 o                         
   4  10   2         82.41        -45.67       114.18 o                         
   5  10   2       4713.40       4375.81       126.99 o                         
   6  10   2        161.07        -11.56       126.98 o                         
   7  10   2        761.74        891.56        62.89 o                         
   8  10   2         14.19          0.00       149.94 o                         
   1  11   2       3370.92       3593.21        81.83 o                         
   2  11   2       5005.07       5043.81       153.23 o                         
   3  11   2        382.33        410.70        46.23 o                         
   4  11   2        328.53        378.22        51.59 o                         
   5  11   2        277.98        298.82        57.51 o                         
   6  11   2        544.81        599.91        57.65 o                         
   7  11   2        378.22        384.41        45.95 o                         
   0  12   2       4367.65       4521.50       139.79 o                         
   1  12   2        403.87        351.93        34.29 o                         
   2  12   2          1.85         76.48        41.13 o                         
   3  12   2        360.38        411.93        52.28 o                         
   4  12   2       1554.86       1508.47        69.11 o                         
   5  12   2       5130.18       5066.37       167.10 o                         
   6  12   2        103.89         81.17       145.00 o                         
   1  13   2       7612.84       8030.94       363.95 o                         
   2  13   2          2.35         29.44       129.72 o                         
   3  13   2       1568.34       1577.70        75.71 o                         
   4  13   2        347.55        415.91        46.23 o                         
   5  13   2        327.65        259.34        46.09 o                         
   0  14   2        181.60        169.49        48.43 o                         
   1  14   2       1667.61       1629.05        61.47 o                         
   2  14   2       1849.28       1766.33        76.82 o                         
   3  14   2        436.29        582.96        46.64 o                         
   4  14   2       1293.63       1336.85        69.51 o                         
   1  15   2        186.31        206.57        38.52 o                         
   2  15   2         46.58        -35.49       153.66 o                         
   1   1   3         27.99         29.57        22.52 o                         
   2   1   3         88.74         96.70        34.26 o                         
   3   1   3      22577.60      22193.24       175.20 o                         
   4   1   3      59288.29      61165.86       628.37 o                         
   5   1   3        119.02        127.47        79.59 o                         
   6   1   3      23419.49      23645.79       265.38 o                         
   7   1   3        856.66        831.01        37.99 o                         
   8   1   3        392.01        394.76        33.32 o                         
   9   1   3        938.35       1016.10        41.31 o                         
  10   1   3       1704.18       1741.41        56.51 o                         
   0   2   3      46119.66      47668.95       342.45 o                         
   1   2   3       5591.00       5551.69        86.56 o                         
   2   2   3      22980.21      24108.70       237.91 o                         
   3   2   3       6081.55       5720.04       135.89 o                         
   4   2   3       4319.03       4408.00       134.60 o                         
   5   2   3        722.24        820.29        35.65 o                         
   6   2   3        996.84        979.09        48.04 o                         
   7   2   3       4357.82       4395.16       126.59 o                         
   8   2   3        584.57        599.40        47.89 o                         
   9   2   3        329.32        472.74        59.16 o                         
  10   2   3        440.52        348.79        63.98 o                         
   1   3   3      18326.66      18232.24       154.94 o                         
   2   3   3      10052.62      10067.03       167.38 o                         
   3   3   3      70933.38      70822.40       491.60 o                         
   4   3   3       2847.71       3003.84        88.24 o                         
   5   3   3       1299.79       1360.89        48.33 o                         
   6   3   3       2537.85       2640.19        79.50 o                         
   7   3   3       6118.68       5859.72       159.14 o                         
   8   3   3        193.57        350.40        54.34 o                         
   9   3   3        279.59        291.67        59.57 o                         
  10   3   3        430.39        421.43        64.39 o                         
   0   4   3      22143.29      21961.23       251.63 o                         
   1   4   3       6699.42       7055.47       168.09 o                         
   2   4   3       3369.20       3433.00        87.22 o                         
   3   4   3       1009.92        980.56        34.83 o                         
   4   4   3       3704.73       3820.62        96.01 o                         
   5   4   3      12657.37      12734.52       257.73 o                         
   6   4   3       3399.02       3244.03       100.62 o                         
   7   4   3        659.85        651.86        49.68 o                         
   8   4   3        437.05        348.38        55.04 o                         
   9   4   3          5.82        150.22        48.01 o                         
  10   4   3        242.25         82.68       165.37 o                         
   1   5   3      20541.42      20208.55       185.44 o                         
   2   5   3       1060.20       1146.11        40.48 o                         
   3   5   3      23442.06      22508.50       298.60 o                         
   4   5   3       2870.48       3043.34        92.08 o                         
   5   5   3        617.45        720.69        40.05 o                         
   6   5   3       1066.26       1188.98        58.50 o                         
   7   5   3        712.13        820.17        50.92 o                         
   8   5   3         39.86         43.61       130.69 o                         
   9   5   3        104.78        109.78       158.48 o                         
  10   5   3        544.15        525.33        71.69 o                         
   0   6   3      17304.52      17672.50       264.13 o                         
   1   6   3        572.23        600.88        47.07 o                         
   2   6   3         77.70         89.28        38.24 o                         
   3   6   3       6240.37       5988.51       170.92 o                         
   4   6   3       4963.33       4884.67       153.19 o                         
   5   6   3      30380.97      30892.54       409.46 o                         
   6   6   3       2245.10       2358.49        72.31 o                         
   7   6   3       1319.81       1313.90        65.39 o                         
   8   6   3        306.45        396.51        63.98 o                         
   9   6   3        102.08        205.11        49.66 o                         
   1   7   3        342.47        389.40        28.90 o                         
   2   7   3       5023.80       5206.39       161.93 o                         
   3   7   3        427.06        411.43        41.69 o                         
   4   7   3      12537.23      12293.85       252.13 o                         
   5   7   3         28.48         79.79        91.21 o                         
   6   7   3       7943.71       8021.62       247.81 o                         
   7   7   3        267.48        309.97        56.96 o                         
   8   7   3       2114.34       2281.15        83.58 o                         
   9   7   3        127.59        158.89        50.76 o                         
   1   8   3       4651.53       4677.49        86.06 o                         
   2   8   3      12136.33      12041.02       240.24 o                         
   3   8   3        184.31        183.12        35.49 o                         
   4   8   3       3988.50       3737.51       120.36 o                         
   5   8   3       4672.45       4319.30       132.66 o                         
   6   8   3       1490.52       1426.06        63.05 o                         
   7   8   3        222.55        257.13        41.82 o                         
   8   8   3        333.63        356.75        49.25 o                         
   9   8   3        123.33        181.04        56.27 o                         
   1   9   3        873.12        842.18        35.80 o                         
   2   9   3       1941.22       2054.77        66.66 o                         
   3   9   3        261.85        317.54        41.14 o                         
   4   9   3        494.10        476.37        45.96 o                         
   5   9   3       1060.14       1072.87        57.12 o                         
   6   9   3        997.85        861.00        51.61 o                         
   7   9   3        515.50        582.30        57.65 o                         
   8   9   3       1121.65       1118.36        65.10 o                         
   0  10   3       2100.88       2082.80        62.80 o                         
   1  10   3       2793.82       2783.46        65.88 o                         
   2  10   3      10795.25      10831.84       266.22 o                         
   3  10   3        661.45        669.06        46.92 o                         
   4  10   3       6061.34       6012.37       155.64 o                         
   5  10   3       1695.81       1541.67        62.78 o                         
   6  10   3       1698.33       1790.10        69.52 o                         
   7  10   3        128.99        182.69        45.67 o                         
   8  10   3        761.14        681.01        69.22 o                         
   1  11   3       9823.56       9796.38       222.25 o                         
   2  11   3        312.24        317.68        48.02 o                         
   3  11   3        204.10         76.22       111.44 o                         
   4  11   3       3128.43       3102.77       103.88 o                         
   5  11   3        486.82        520.24        57.10 o                         
   6  11   3       1088.34       1084.23        63.45 o                         
   7  11   3        178.29        264.96        51.86 o                         
   0  12   3        665.67        630.10        55.59 o                         
   1  12   3         13.52       -121.19       121.19 o                         
   2  12   3        280.19        293.05        53.79 o                         
   3  12   3       1369.70       1426.05        52.86 o                         
   4  12   3        459.30        444.42        57.65 o                         
   5  12   3       4092.71       4386.23       154.76 o                         
   6  12   3        289.48        344.50        51.73 o                         
   1  13   3       1128.71       1157.77        60.56 o                         
   2  13   3       1254.74       1338.96        59.74 o                         
   3  13   3       1480.84       1491.73        58.78 o                         
   4  13   3        522.11        485.84        63.57 o                         
   5  13   3         20.13        -63.14       149.12 o                         
   0  14   3          1.09          0.00       147.05 o                         
   1  14   3        121.45        179.25        99.46 o                         
   2  14   3         10.24       -131.23       149.12 o                         
   3  14   3       1377.85       1481.30        64.69 o                         
   4  14   3          3.95        -69.61       139.21 o                         
   1  15   3        113.42        196.14        99.32 o                         
   0   0   4     170833.50     163932.14       803.18 o                         
   1   0   4      13499.48      13295.17       178.16 o                         
   2   0   4      32241.98      33170.32       296.98 o                         
   3   0   4          0.84         33.70        67.41 o                         
   4   0   4       3721.38       3895.22        96.71 o                         
   5   0   4       5781.59       6071.47       178.71 o                         
   6   0   4       4276.46       4246.85       115.58 o                         
   7   0   4       2357.68       2366.77        75.07 o                         
   8   0   4       1669.91       1665.19        63.33 o                         
   9   0   4       1471.39       1554.80        68.83 o                         
  10   0   4       4832.40       4907.74       159.76 o                         
   1   1   4       4811.11       4716.50        80.84 o                         
   2   1   4       5545.51       5405.90        92.50 o                         
   3   1   4       1979.48       1901.14        45.62 o                         
   4   1   4       2916.64       2881.03        60.30 o                         
   5   1   4         35.30         -0.04        60.94 o                         
   6   1   4       2676.02       2523.45        87.08 o                         
   7   1   4        561.88        568.21        38.80 o                         
   8   1   4       1509.82       1435.23        44.83 o                         
   9   1   4         89.14        170.69       106.48 o                         
  10   1   4          1.02         54.44        94.09 o                         
   0   2   4      56308.21      54929.00       402.26 o                         
   1   2   4      16365.24      16152.78       203.41 o                         
   2   2   4       2642.52       2581.35        73.93 o                         
   3   2   4      13135.38      12912.61       206.19 o                         
   4   2   4        778.77        892.21        39.50 o                         
   5   2   4         66.83         40.17        40.17 o                         
   6   2   4       4988.31       5266.68       133.56 o                         
   7   2   4       9165.98       8771.70       251.18 o                         
   8   2   4        226.45        290.70        52.28 o                         
   9   2   4       2976.14       3191.59       104.41 o                         
  10   2   4       1890.82       1840.25        80.54 o                         
   1   3   4         11.80        -73.73        73.73 o                         
   2   3   4      15280.94      14867.92       213.01 o                         
   3   3   4       6640.66       7082.15       159.76 o                         
   4   3   4       1199.51       1133.13        39.52 o                         
   5   3   4        107.99        172.24        34.39 o                         
   6   3   4       1720.65       1898.06        58.25 o                         
   7   3   4       1058.17       1160.30        58.63 o                         
   8   3   4       3011.49       2942.74       105.66 o                         
   9   3   4        161.39        -46.77       146.10 o                         
  10   3   4          0.04        -98.22       150.08 o                         
   0   4   4       8841.32       8996.93       179.75 o                         
   1   4   4      16158.25      16348.24       237.43 o                         
   2   4   4        476.39        477.67        37.16 o                         
   3   4   4      20211.57      19782.73       269.50 o                         
   4   4   4        692.33        695.71        39.64 o                         
   5   4   4       7486.82       7398.14       201.92 o                         
   6   4   4       3932.94       4168.47       123.53 o                         
   7   4   4      11063.72      10731.26       298.28 o                         
   8   4   4        332.11         53.52       148.59 o                         
   9   4   4       3061.53       3263.09       106.34 o                         
  10   4   4        207.11        220.94        52.28 o                         
   1   5   4      41534.50      42831.46       412.15 o                         
   2   5   4       4705.72       4879.76       159.61 o                         
   3   5   4         20.81         18.98        31.64 o                         
   4   5   4       5660.22       5253.78       171.08 o                         
   5   5   4        734.08        749.22        46.10 o                         
   6   5   4       1792.27       1820.91        53.98 o                         
   7   5   4        400.41        375.21        48.43 o                         
   8   5   4        778.67        749.02        60.41 o                         
   9   5   4       2985.21       3154.10        95.45 o                         
   0   6   4      16055.92      15861.74       261.07 o                         
   1   6   4        766.19        743.68        40.88 o                         
   2   6   4       7568.32       7934.19       205.66 o                         
   3   6   4        457.92        489.60        47.61 o                         
   4   6   4       2418.61       2439.75        80.04 o                         
   5   6   4        121.78        199.75        41.13 o                         
   6   6   4        689.48        700.86        50.09 o                         
   7   6   4       1172.77       1253.22        56.16 o                         
   8   6   4        157.94        153.53        43.06 o                         
   9   6   4        349.03        465.03        48.29 o                         
   1   7   4      16458.53      16345.88       279.32 o                         
   2   7   4       6582.15       6611.72       193.28 o                         
   3   7   4        340.52        415.66        38.94 o                         
   4   7   4       1379.72       1356.08        49.98 o                         
   5   7   4        477.38        504.16        39.63 o                         
   6   7   4          0.13        -25.86       103.58 o                         
   7   7   4        255.44        273.37        45.54 o                         
   8   7   4       2650.55       2861.33       101.50 o                         
   9   7   4       2230.31       2328.32        86.47 o                         
   0   8   4      11792.36      12038.82       268.44 o                         
   1   8   4        481.61        478.86        45.96 o                         
   2   8   4       9958.38       9555.97       239.28 o                         
   3   8   4        341.19        281.51        43.75 o                         
   4   8   4       2130.04       2025.08        66.24 o                         
   5   8   4         87.48        125.32        34.25 o                         
   6   8   4         20.12        -11.42       102.90 o                         
   7   8   4         13.56        -30.95        43.33 o                         
   8   8   4        408.13        482.24        69.76 o                         
   1   9   4        292.93        289.34        44.99 o                         
   2   9   4      13293.25      13251.65       285.50 o                         
   3   9   4       4484.42       4507.44       135.28 o                         
   4   9   4       1902.71       1863.87        59.35 o                         
   5   9   4         88.74         34.25       108.54 o                         
   6   9   4       2858.04       2773.76        80.86 o                         
   7   9   4        911.72       1011.21        57.80 o                         
   8   9   4       4429.26       4334.01       138.78 o                         
   0  10   4        810.70        877.07        45.14 o                         
   1  10   4        138.22        152.16        44.44 o                         
   2  10   4         97.27         93.13        49.66 o                         
   3  10   4        570.93        515.73        48.57 o                         
   4  10   4        563.56        547.51        52.98 o                         
   5  10   4       3855.25       3699.50       120.45 o                         
   6  10   4        125.68        -74.01       131.10 o                         
   7  10   4        271.77        125.88       143.08 o                         
   1  11   4       3664.48       3443.30       100.47 o                         
   2  11   4       3649.75       3543.08       104.74 o                         
   3  11   4         94.20         42.10       120.37 o                         
   4  11   4        204.81        140.88        41.13 o                         
   5  11   4        356.69        349.88        57.37 o                         
   6  11   4        251.41        278.59        45.54 o                         
   7  11   4        574.53        595.92        52.01 o                         
   0  12   4       5456.80       5373.67       170.88 o                         
   1  12   4        618.37        621.69        56.00 o                         
   2  12   4          0.17        -73.18       128.21 o                         
   3  12   4        468.71        473.04        59.85 o                         
   4  12   4        635.02        632.83        58.62 o                         
   5  12   4       3388.36       3354.06       109.24 o                         
   6  12   4        128.87         85.43       130.97 o                         
   1  13   4       4488.51       4582.52       142.25 o                         
   2  13   4         20.13        -60.67       139.63 o                         
   3  13   4        811.44        818.23        65.64 o                         
   4  13   4        256.45        292.76        46.78 o                         
   5  13   4        157.13        172.65        51.86 o                         
   0  14   4         22.63        -87.22       155.58 o                         
   1  14   4       1096.58       1103.23        51.40 o                         
   2  14   4       1329.12       1332.07        66.62 o                         
   3  14   4        472.76        536.46        71.55 o                         
   1   1   5        889.86        930.64        32.77 o                         
   2   1   5        146.72        149.32        34.46 o                         
   3   1   5      19468.22      19605.28       185.79 o                         
   4   1   5      33274.84      33454.45       264.47 o                         
   5   1   5         86.37        101.87        23.98 o                         
   6   1   5      16724.91      15800.14       254.91 o                         
   7   1   5       1655.53       1570.27        40.21 o                         
   8   1   5        313.08        254.03        36.14 o                         
   9   1   5        644.83        664.59        39.99 o                         
  10   1   5       1026.46        970.58        47.73 o                         
   0   2   5       1888.48       1807.73        54.30 o                         
   1   2   5       5298.48       5317.99       141.13 o                         
   2   2   5      14771.86      14985.89       218.96 o                         
   3   2   5       3247.87       3231.90        91.02 o                         
   4   2   5       4213.73       4059.12       101.68 o                         
   5   2   5        532.03        530.20        45.14 o                         
   6   2   5       1577.33       1624.41        56.86 o                         
   7   2   5       1020.09       1008.31        56.98 o                         
   8   2   5       1270.92       1202.05        62.63 o                         
   9   2   5        313.07        312.45        56.82 o                         
  10   2   5        127.20        214.88        50.90 o                         
   1   3   5      24486.38      25743.31       288.60 o                         
   2   3   5       5873.06       6089.98       157.84 o                         
   3   3   5      37235.32      37270.71       390.50 o                         
   4   3   5       3697.76       3545.15       102.33 o                         
   5   3   5        816.35        788.63        45.01 o                         
   6   3   5        833.40        879.43        51.06 o                         
   7   3   5       1450.64       1507.00        57.13 o                         
   8   3   5        366.55        308.47        51.46 o                         
   9   3   5         73.89          0.00       136.88 o                         
  10   3   5        440.23        437.39        68.11 o                         
   0   4   5        438.89        372.93        32.20 o                         
   1   4   5       1204.83       1296.26        50.40 o                         
   2   4   5       1956.29       2229.77        72.33 o                         
   3   4   5        250.45         69.21        98.10 o                         
   4   4   5       3463.68       3683.78       108.92 o                         
   5   4   5       9426.28       9425.28       232.11 o                         
   6   4   5       1645.11       1702.06        51.08 o                         
   7   4   5          2.39         85.84       108.67 o                         
   8   4   5         19.57         28.75       137.84 o                         
   9   4   5          4.74        -17.20       137.70 o                         
   1   5   5       6260.13       6391.87       169.30 o                         
   2   5   5        948.85        981.34        38.27 o                         
   3   5   5      10641.77      10445.12       230.66 o                         
   4   5   5       2109.25       2196.29        80.03 o                         
   5   5   5        167.24        124.64        39.62 o                         
   6   5   5       1622.99       1673.22        56.72 o                         
   7   5   5       1443.52       1454.50        63.19 o                         
   8   5   5         19.31         40.44       144.72 o                         
   9   5   5        157.09         98.50        46.36 o                         
   0   6   5      17737.77      18175.23       298.42 o                         
   1   6   5       2629.79       2647.22        80.07 o                         
   2   6   5         50.81         98.50        39.48 o                         
   3   6   5       6126.56       6085.36       193.60 o                         
   4   6   5        544.87        507.49        48.30 o                         
   5   6   5      18883.92      17912.98       335.34 o                         
   6   6   5       1406.98       1417.21        56.72 o                         
   7   6   5       1211.95       1201.05        52.17 o                         
   8   6   5          0.89        -58.74       134.95 o                         
   9   6   5          6.97        -35.22       152.69 o                         
   1   7   5        117.67        122.85        41.00 o                         
   2   7   5       2684.40       2887.94        95.63 o                         
   3   7   5        500.75        486.01        53.94 o                         
   4   7   5       6491.50       6715.54       164.98 o                         
   5   7   5        268.22        322.49        36.46 o                         
   6   7   5       4682.71       4619.68       147.39 o                         
   7   7   5        207.32        201.82        41.55 o                         
   8   7   5       1752.99       1845.00        84.11 o                         
   0   8   5        120.37        175.40        40.45 o                         
   1   8   5       2162.34       2036.32        67.63 o                         
   2   8   5       8482.59       8340.43       250.34 o                         
   3   8   5         84.43        120.51       120.51 o                         
   4   8   5       8154.86       8085.59       267.32 o                         
   5   8   5       4461.35       4584.22       150.83 o                         
   6   8   5       1658.12       1742.20        57.41 o                         
   7   8   5        166.02        177.33        50.63 o                         
   8   8   5        106.26        105.65       142.93 o                         
   1   9   5        949.24        986.01        60.01 o                         
   2   9   5       2098.60       2052.13        59.36 o                         
   3   9   5         76.45          0.00       129.45 o                         
   4   9   5        362.95        385.66        50.63 o                         
   5   9   5        292.93        262.51        42.79 o                         
   6   9   5        446.80        366.54        40.04 o                         
   7   9   5        412.27        408.91        46.78 o                         
   8   9   5        665.22        821.33        56.42 o                         
   0  10   5       1024.31       1263.77        52.99 o                         
   1  10   5       1800.47       1782.39        65.54 o                         
   2  10   5       7325.69       7288.93       181.15 o                         
   3  10   5         64.23         56.81        56.81 o                         
   4  10   5       2437.93       2355.03        86.35 o                         
   5  10   5        797.62        716.13        59.72 o                         
   6  10   5       1114.73       1138.46        62.90 o                         
   7  10   5         71.58       -115.42       132.75 o                         
   1  11   5       6328.48       5977.45       168.20 o                         
   2  11   5        119.92       -114.18       139.50 o                         
   3  11   5         46.05        -31.09       130.55 o                         
   4  11   5       1766.74       1580.06        72.97 o                         
   5  11   5        398.46        389.51        64.94 o                         
   6  11   5        550.44        583.54        62.88 o                         
   0  12   5        257.60        335.83        45.26 o                         
   1  12   5         50.72        -44.57       140.18 o                         
   2  12   5        116.23          0.00        43.88 o                         
   3  12   5        873.32        836.98        61.51 o                         
   4  12   5        172.37        -66.17       144.45 o                         
   5  12   5       3221.04       3196.83       117.50 o                         
   1  13   5        726.90        613.17        63.16 o                         
   2  13   5        835.08        783.56        68.39 o                         
   3  13   5        498.97        543.21        48.84 o                         
   4  13   5        512.65        748.08        53.80 o                         
   0  14   5          0.03        145.95       145.95 o                         
   1  14   5         62.23        144.00        71.53 o                         
   2  14   5         46.88         74.01        55.58 o                         
   0   0   6     115736.70     116110.95       724.10 o                         
   1   0   6       8793.67       8642.90       177.61 o                         
   2   0   6      12985.49      13008.95       217.43 o                         
   3   0   6        705.27        713.07        33.72 o                         
   4   0   6         27.90        -95.47        95.47 o                         
   5   0   6       3618.99       3766.57       118.28 o                         
   6   0   6       4006.28       3975.25       124.08 o                         
   7   0   6       1087.69       1075.22        56.29 o                         
   8   0   6        593.92        657.04        56.14 o                         
   9   0   6       1246.55       1275.61        61.52 o                         
   1   1   6        528.77        530.63        34.27 o                         
   2   1   6       4099.36       4072.76        68.06 o                         
   3   1   6       4506.12       4588.17       103.68 o                         
   4   1   6       2131.63       2178.77        51.72 o                         
   5   1   6         60.77         83.91        36.67 o                         
   6   1   6        898.62        912.91        35.86 o                         
   7   1   6        750.23        793.06        41.70 o                         
   8   1   6        627.98        630.83        39.70 o                         
   9   1   6         34.39         83.91        42.41 o                         
   0   2   6      27157.72      26981.96       316.72 o                         
   1   2   6       9076.58       9066.26       194.09 o                         
   2   2   6       1813.35       1772.96        62.95 o                         
   3   2   6       5109.21       5117.65       159.72 o                         
   4   2   6          2.94        -73.32       101.52 o                         
   5   2   6         40.23         67.41        39.34 o                         
   6   2   6       2968.19       2939.56        84.32 o                         
   7   2   6       6039.31       5867.95       157.84 o                         
   8   2   6        172.17         39.35       134.96 o                         
   9   2   6       1754.80       2007.71        78.47 o                         
   1   3   6        297.75        369.30        35.77 o                         
   2   3   6       7879.92       7989.40       192.71 o                         
   3   3   6       3749.51       3661.76       102.60 o                         
   4   3   6        490.23        533.35        45.41 o                         
   5   3   6         94.37        191.50        39.48 o                         
   6   3   6        807.63        768.89        56.15 o                         
   7   3   6        914.65        932.95        61.79 o                         
   8   3   6       1712.98       1678.04        67.60 o                         
   9   3   6        142.41        123.54       140.32 o                         
   0   4   6       2267.25       2375.46        69.72 o                         
   1   4   6       8096.44       8217.89       197.43 o                         
   2   4   6        139.41        160.69        41.69 o                         
   3   4   6      10083.55      10080.66       226.51 o                         
   4   4   6         27.44        -62.59       108.13 o                         
   5   4   6       3397.02       3381.19       113.70 o                         
   6   4   6       1872.92       1807.52        56.18 o                         
   7   4   6       7883.19       8231.49       264.98 o                         
   8   4   6         45.20       -140.87       140.87 o                         
   9   4   6       1831.63       1824.51        78.88 o                         
   1   5   6      15854.78      16304.92       281.94 o                         
   2   5   6       2378.04       2572.39        86.38 o                         
   3   5   6        155.69        285.06        35.63 o                         
   4   5   6       3958.66       3936.92       114.99 o                         
   5   5   6        785.02        777.00        51.47 o                         
   6   5   6        523.15        506.09        44.99 o                         
   7   5   6         40.77         89.83       118.03 o                         
   8   5   6        956.23        863.98        62.07 o                         
   9   5   6       1966.52       2146.88        84.81 o                         
   0   6   6      16215.08      16051.40       288.94 o                         
   1   6   6        861.25        839.03        45.14 o                         
   2   6   6       3639.53       4031.55       121.46 o                         
   3   6   6        897.74        961.24        49.55 o                         
   4   6   6        175.78        189.03        41.41 o                         
   5   6   6         27.85        -45.67       114.18 o                         
   6   6   6        762.48        831.87        50.92 o                         
   7   6   6        362.01        382.07        56.13 o                         
   8   6   6          6.70          0.00       135.77 o                         
   1   7   6      12109.61      11398.28       265.04 o                         
   2   7   6       5774.31       5820.71       156.93 o                         
   3   7   6       1137.52       1201.40        57.81 o                         
   4   7   6        679.07        638.52        50.09 o                         
   5   7   6        129.32        -46.91       123.13 o                         
   6   7   6         48.47         80.48        40.17 o                         
   7   7   6        453.46        505.23        44.85 o                         
   8   7   6       1690.93       1728.59        62.50 o                         
   0   8   6       5577.79       5046.21       141.17 o                         
   1   8   6        347.21        429.55        46.92 o                         
   2   8   6       5597.02       5849.25       161.02 o                         
   3   8   6        351.07        357.31        52.97 o                         
   4   8   6       1854.49       1820.13        64.99 o                         
   5   8   6          0.36         25.31       126.42 o                         
   6   8   6         12.05          0.00       115.83 o                         
   7   8   6          2.08          0.00       123.26 o                         
   8   8   6        252.21         85.99       137.58 o                         
   1   9   6        626.82        616.34        54.22 o                         
   2   9   6       7747.85       7694.95       189.62 o                         
   3   9   6       3024.94       3133.97       100.85 o                         
   4   9   6        961.48       1147.52        60.00 o                         
   5   9   6         82.70        112.12       145.13 o                         
   6   9   6       1406.12       1638.55        64.01 o                         
   7   9   6        849.69       1077.36        63.44 o                         
   0  10   6       1616.52       1736.60        67.05 o                         
   1  10   6        185.43        240.34        53.38 o                         
   2  10   6        126.18        -73.05       146.10 o                         
   3  10   6        260.90          0.00       151.89 o                         
   4  10   6        684.04        724.90        65.36 o                         
   5  10   6       2251.36       2271.06        83.45 o                         
   6  10   6        184.43        106.21       156.15 o                         
   1  11   6       1318.34       1465.53        59.46 o                         
   2  11   6       1967.06       1930.92        78.76 o                         
   3  11   6          1.50         64.65        45.26 o                         
   4  11   6         48.44         31.64       133.16 o                         
   5  11   6        311.15        117.63       173.49 o                         
   6  11   6        321.40        336.11        54.07 o                         
   0  12   6       1778.67       1740.58        85.36 o                         
   1  12   6        282.29        346.29        65.35 o                         
   2  12   6          5.07        -83.91       148.43 o                         
   4  12   6        248.57         68.38       155.46 o                         
   5  12   6       1934.80       1879.34        72.97 o                         
   1  13   6       3262.94       3131.64        74.25 o                         
   2  13   6        106.95       -146.37       178.29 o                         
   3  13   6        327.70        382.06        56.41 o                         
   1   1   7        158.27        103.85        31.99 o                         
   2   1   7        387.38        353.32        30.13 o                         
   3   1   7      12769.96      12811.63       193.39 o                         
   4   1   7      17384.96      16705.69       210.22 o                         
   5   1   7        126.23         25.27        79.38 o                         
   6   1   7       8629.27       8371.96       179.23 o                         
   7   1   7        862.56        868.02        38.05 o                         
   8   1   7         68.05        -44.64        90.66 o                         
   9   1   7        406.88        449.69        43.20 o                         
   0   2   7       2333.41       2294.00        71.37 o                         
   1   2   7       1872.66       1879.87        64.19 o                         
   2   2   7       6898.20       6634.91       189.87 o                         
   3   2   7       2466.84       2319.44        79.77 o                         
   4   2   7       4109.88       3873.01       118.73 o                         
   5   2   7         15.29         89.97       101.25 o                         
   6   2   7        689.62        723.55        44.86 o                         
   7   2   7        794.03        641.55        50.23 o                         
   8   2   7        316.32        345.47        55.72 o                         
   9   2   7        164.91         49.94       161.10 o                         
   1   3   7       7408.78       7556.77       190.36 o                         
   2   3   7       2189.53       2052.29        69.70 o                         
   3   3   7      14616.42      14789.47       282.29 o                         
   4   3   7       2486.31       2202.62        79.90 o                         
   5   3   7         77.94        107.17        45.12 o                         
   6   3   7        785.55        740.79        44.86 o                         
   7   3   7       1586.91       1601.03        66.90 o                         
   8   3   7        198.51        234.01        44.57 o                         
   9   3   7         29.27         16.65       127.80 o                         
   0   4   7       2893.98       3094.60       105.71 o                         
   1   4   7       1862.32       1786.86        60.60 o                         
   2   4   7        875.13        899.04        47.35 o                         
   3   4   7        843.18        878.36        46.24 o                         
   4   4   7        297.61        325.25        39.90 o                         
   5   4   7       4246.35       4332.75       130.84 o                         
   6   4   7       1223.27       1193.51        61.94 o                         
   7   4   7         39.51         39.07        39.07 o                         
   8   4   7         87.20        133.72       133.72 o                         
   1   5   7       4894.74       4737.86       125.00 o                         
   2   5   7        672.15        545.10        48.44 o                         
   3   5   7       9771.72       9772.22       248.85 o                         
   4   5   7       1178.71       1144.83        51.76 o                         
   5   5   7        385.65        452.12        45.82 o                         
   6   5   7        684.83        639.74        50.91 o                         
   7   5   7        319.33        295.53        55.72 o                         
   8   5   7          9.66         33.43       139.35 o                         
   0   6   7       4283.46       4266.01       127.70 o                         
   1   6   7        538.49        607.25        50.64 o                         
   2   6   7        250.00        344.64        43.89 o                         
   3   6   7       1376.21       1383.12        54.65 o                         
   4   6   7       2436.66       2434.62        82.09 o                         
   5   6   7      11271.50      11100.24       293.80 o                         
   6   6   7        991.35        872.41        51.33 o                         
   7   6   7        168.29         16.78       145.41 o                         
   8   6   7        132.01        128.21        50.21 o                         
   1   7   7        290.11        288.79        44.99 o                         
   2   7   7       1145.33       1202.21        57.26 o                         
   3   7   7          1.73       -100.42       125.59 o                         
   4   7   7       3389.14       3249.19       103.48 o                         
   5   7   7         29.73        -40.72       116.38 o                         
   6   7   7       3002.74       2967.79        97.39 o                         
   7   7   7          0.95        107.02       135.22 o                         
   8   7   7        866.41        942.08        66.88 o                         
   0   8   7        429.24        352.93        52.29 o                         
   1   8   7       2425.23       2470.85        78.23 o                         
   2   8   7       4322.51       4557.31       142.55 o                         
   3   8   7          9.27         51.17       134.26 o                         
   4   8   7       2664.94       2950.75       100.82 o                         
   5   8   7       2477.56       2407.59        73.13 o                         
   6   8   7       1097.69       1119.88        57.67 o                         
   7   8   7          4.35         51.45       131.51 o                         
   1   9   7       1126.05       1136.35        52.85 o                         
   2   9   7       1134.29       1152.99        72.54 o                         
   3   9   7          5.19        175.80        45.53 o                         
   4   9   7        183.95         32.05       154.08 o                         
   5   9   7        247.70        207.74        62.87 o                         
   6   9   7        131.38        152.29        48.70 o                         
   0  10   7        924.36        855.60        59.73 o                         
   1  10   7        895.78        924.39        59.86 o                         
   2  10   7       3626.49       3714.78       126.22 o                         
   3  10   7         73.05        112.12        46.22 o                         
   4  10   7       1746.10       1687.26        85.08 o                         
   5  10   7        883.73        948.30        71.01 o                         
   6  10   7        673.25        720.61        56.83 o                         
   1  11   7       3051.42       3079.41        99.73 o                         
   2  11   7        177.33        152.84        66.45 o                         
   3  11   7         15.11        139.08       158.89 o                         
   4  11   7       1074.71       1251.15        72.39 o                         
   5  11   7        232.15         78.42       189.58 o                         
   0  12   7        130.87        -52.96       158.89 o                         
   1  12   7         36.26         55.12       107.08 o                         
   2  12   7        168.58        197.14        52.55 o                         
   3  12   7        428.35        372.72        71.96 o                         
   4  12   7        206.54        323.71        58.19 o                         
   1  13   7        305.69        298.80        41.78 o                         
   0   0   8      32264.17      31524.26       388.89 o                         
   1   0   8       3329.19       3366.13       103.25 o                         
   2   0   8       5520.61       5464.19       137.19 o                         
   3   0   8        431.86        416.37        44.99 o                         
   4   0   8         24.83        -27.93       100.70 o                         
   5   0   8       2164.05       2194.08        67.21 o                         
   6   0   8       1553.69       1449.89        61.54 o                         
   7   0   8       1589.21       1603.76        66.77 o                         
   8   0   8        741.32        692.71        60.96 o                         
   1   1   8       1076.75        993.78        85.62 o                         
   2   1   8       1494.18       1550.73        36.12 o                         
   3   1   8       1046.42       1066.30        31.87 o                         
   4   1   8        453.28        442.43        27.73 o                         
   5   1   8          5.57        -33.59        79.13 o                         
   6   1   8        599.49        592.12        35.61 o                         
   7   1   8         30.71         75.13        86.62 o                         
   8   1   8        436.87        452.10        43.10 o                         
   0   2   8      19917.13      19424.21       316.80 o                         
   1   2   8       6034.27       5977.91       187.22 o                         
   2   2   8        672.70        706.66        45.96 o                         
   3   2   8       2355.89       2279.02        80.03 o                         
   4   2   8         27.96         50.90        39.62 o                         
   5   2   8          3.70        -56.13       112.25 o                         
   6   2   8       1978.22       1969.41        61.69 o                         
   7   2   8       2537.08       2599.31        83.46 o                         
   8   2   8          5.28         88.59       121.88 o                         
   1   3   8        280.90        301.17        47.19 o                         
   2   3   8       3996.84       4262.63       128.09 o                         
   3   3   8       1214.95       1129.46        51.62 o                         
   4   3   8         87.07         97.26        45.81 o                         
   5   3   8         82.58        -11.28       118.45 o                         
   6   3   8        257.59        258.24        50.49 o                         
   7   3   8        528.17        523.00        55.59 o                         
   8   3   8       1086.95       1069.76        60.97 o                         
   0   4   8       3043.61       2975.39        98.12 o                         
   1   4   8       3380.33       3594.38       108.20 o                         
   2   4   8         52.93         59.02       111.98 o                         
   3   4   8       5215.68       5092.79       139.19 o                         
   4   4   8        443.81        486.67        45.82 o                         
   5   4   8       1223.29       1196.27        62.63 o                         
   6   4   8       1505.42       1582.38        67.59 o                         
   7   4   8       3372.96       3304.45       117.24 o                         
   8   4   8         19.82        -77.59       144.03 o                         
   1   5   8       9911.68      10367.55       259.08 o                         
   2   5   8       1768.37       1842.22        65.96 o                         
   3   5   8        264.84        270.21        47.05 o                         
   4   5   8       1431.57       1424.66        57.68 o                         
   5   5   8        236.83        320.69        51.59 o                         
   6   5   8        362.94        362.26        56.55 o                         
   7   5   8        265.41        212.70        44.71 o                         
   8   5   8        441.18        470.96        66.45 o                         
   0   6   8       4219.41       4055.47       138.29 o                         
   1   6   8        365.59        268.16        43.62 o                         
   2   6   8       1692.09       1667.63        61.54 o                         
   3   6   8        226.73        245.85        48.01 o                         
   4   6   8        507.46        502.64        52.56 o                         
   5   6   8         31.77        109.09        40.17 o                         
   6   6   8        197.61         57.23       143.08 o                         
   7   6   8        431.44        495.59        61.91 o                         
   1   7   8       4624.06       4498.20       151.68 o                         
   2   7   8       2711.19       2792.33        87.61 o                         
   3   7   8        539.99        586.03        55.45 o                         
   4   7   8        441.11        479.64        53.94 o                         
   5   7   8        126.04         40.72       127.80 o                         
   6   7   8          0.16         74.42       137.42 o                         
   7   7   8        161.77        -96.44       147.48 o                         
   0   8   8       2824.09       2481.77        83.34 o                         
   1   8   8         35.79       -121.19       133.85 o                         
   2   8   8       2736.18       2599.92        82.37 o                         
   3   8   8         80.19        -56.40       144.17 o                         
   4   8   8       1000.30        990.49        61.93 o                         
   5   8   8          0.48          0.00       137.42 o                         
   6   8   8          6.74        126.97       126.97 o                         
   1   9   8        456.10        425.71        58.06 o                         
   2   9   8       4465.50       4688.15       154.39 o                         
   3   9   8        946.98        986.74        63.72 o                         
   4   9   8        197.99         62.73       163.16 o                         
   5   9   8         90.65       -117.35       166.87 o                         
   6   9   8        526.65        504.55        71.27 o                         
   0  10   8        520.12        572.39        65.08 o                         
   1  10   8        225.00        130.42       143.49 o                         
   2  10   8         48.43        -97.26       148.98 o                         
   3  10   8        202.93        256.85        51.32 o                         
   4  10   8         78.60        139.63       139.63 o                         
   5  10   8       1196.72       1256.97        75.01 o                         
   1  11   8        998.68       1161.66        71.84 o                         
   2  11   8       1360.07       1381.24        71.71 o                         
   3  11   8        181.92         71.26       161.92 o                         
   4  11   8         22.97         77.04        57.78 o                         
   0  12   8       1123.39       1250.61        71.70 o                         
   1  12   8        260.62        277.54        65.35 o                         
   2  12   8         20.82        -58.60       169.20 o                         
   1   1   9          9.01        -88.94       106.82 o                         
   2   1   9        219.64        212.20        30.06 o                         
   3   1   9       4514.22       4575.20        95.74 o                         
   4   1   9       8283.74       8167.88       174.85 o                         
   5   1   9          1.08         12.75        82.52 o                         
   6   1   9       3539.13       3491.24       120.08 o                         
   7   1   9        447.47        540.83        83.59 o                         
   8   1   9          0.36          9.32        46.25 o                         
   0   2   9       1155.09       1184.62        53.00 o                         
   1   2   9        844.97        845.30        52.44 o                         
   2   2   9       2059.75       2081.16        63.35 o                         
   3   2   9        246.68        200.32        45.81 o                         
   4   2   9        237.61        283.55        45.40 o                         
   5   2   9          1.35         39.34       112.25 o                         
   6   2   9        243.39        206.50        55.86 o                         
   8   2   9        109.85         99.32       148.99 o                         
   1   3   9       1968.06       1950.93        64.86 o                         
   2   3   9       1787.09       1804.47        52.32 o                         
   3   3   9      11776.21      12506.77       289.11 o                         
   4   3   9       1082.47        986.44        63.04 o                         
   5   3   9        296.40        260.03        50.91 o                         
   6   3   9        674.95        677.56        56.00 o                         
   7   3   9        958.07        974.34        61.24 o                         
   0   4   9       1327.94       1245.55        54.65 o                         
   1   4   9        832.51        889.73        47.76 o                         
   2   4   9        786.82        913.24        58.90 o                         
   3   4   9          2.28         57.91       110.05 o                         
   4   4   9       1971.15       1988.85        63.20 o                         
   5   4   9       2669.16       2898.85        80.02 o                         
   6   4   9        758.25        771.16        56.28 o                         
   7   4   9          2.49        111.56       139.35 o                         
   1   5   9       1264.30       1123.93        60.70 o                         
   2   5   9        142.48        196.73        47.74 o                         
   3   5   9       2393.21       2931.87        99.85 o                         
   4   5   9        791.82        762.93        52.02 o                         
   5   5   9          8.93         86.11       126.42 o                         
   6   5   9        430.05        470.96        62.46 o                         
   7   5   9        315.47         78.42       162.34 o                         
   0   6   9       4539.76       4327.48       142.84 o                         
   1   6   9        722.93        703.06        49.40 o                         
   2   6   9        154.56        261.25        54.62 o                         
   3   6   9        892.57       1060.64        53.67 o                         
   4   6   9        535.91        613.27        58.34 o                         
   5   6   9       4668.44       4925.40       144.33 o                         
   6   6   9        790.61        786.57        63.16 o                         
   7   6   9        182.04        253.41        50.63 o                         
   1   7   9         83.69          0.00       124.36 o                         
   2   7   9        450.50        549.13        55.59 o                         
   3   7   9         20.81        103.45       115.55 o                         
   4   7   9       1515.32       1594.05        77.36 o                         
   5   7   9         51.51        -92.99       156.82 o                         
   6   7   9        823.96        883.73        63.16 o                         
   0   8   9         83.36         56.68       132.34 o                         
   1   8   9        826.55        897.66        56.56 o                         
   2   8   9       1970.13       2096.41        74.90 o                         
   3   8   9          1.76        111.15       142.10 o                         
   4   8   9       1338.97       1431.48        67.03 o                         
   5   8   9       1568.49       1586.04        65.11 o                         
   1   9   9        103.73        177.33        50.63 o                         
   2   9   9        369.59        403.40        63.01 o                         
   3   9   9          4.57        118.85        50.07 o                         
   4   9   9         29.04         37.00       154.48 o                         
   5   9   9        139.38         18.30       164.12 o                         
   0  10   9          2.29       -121.61       153.52 o                         
   1  10   9        755.24        743.77        67.56 o                         
   2  10   9       1664.66       1623.55        70.07 o                         
   3  10   9         39.99        107.16       144.99 o                         
   4  10   9       1060.30       1046.89        74.73 o                         
   1  11   9       1501.35       1395.67        54.41 o                         
   2  11   9        234.91        166.05       166.05 o                         
   0   0  10      17420.48      16991.27       344.50 o                         
   1   0  10       2256.80       2178.48        69.14 o                         
   2   0  10       1878.70       1833.52        57.28 o                         
   3   0  10         32.22        -50.90       118.72 o                         
   4   0  10        223.45        291.25        50.35 o                         
   5   0  10        582.49        612.45        55.73 o                         
   6   0  10       1114.62        966.15        61.11 o                         
   7   0  10        605.48        575.02        66.32 o                         
   1   1  10         57.54         63.79        42.05 o                         
   2   1  10        335.52        238.26        64.05 o                         
   3   1  10         63.73          9.44       110.60 o                         
   4   1  10        118.36         39.20        91.14 o                         
   5   1  10         47.56         -8.46        37.11 o                         
   6   1  10        164.10        218.78        31.42 o                         
   7   1  10        118.72        148.15        47.06 o                         
   0   2  10       6148.43       5994.19       153.45 o                         
   1   2  10       2122.84       2012.91        69.96 o                         
   2   2  10        156.48        121.34        46.22 o                         
   3   2  10       1569.49       1568.71        63.19 o                         
   4   2  10        430.04        409.47        51.18 o                         
   5   2  10         55.67         67.41        39.34 o                         
   6   2  10        930.36        858.59        61.38 o                         
   7   2  10       1465.84       1517.26        66.48 o                         
   1   3  10         81.12         23.52       123.54 o                         
   2   3  10       1683.08       1731.55        64.16 o                         
   3   3  10       1063.81       1055.64        63.45 o                         
   4   3  10          9.45         68.92       120.78 o                         
   5   3  10          7.44        113.21       130.27 o                         
   6   3  10        111.01         61.63       134.40 o                         
   7   3  10        150.32        133.03       149.68 o                         
   0   4  10       2411.80       2333.07        78.64 o                         
   1   4  10       2027.06       2085.17        65.54 o                         
   2   4  10          3.76       -129.45       129.45 o                         
   3   4  10       1713.28       1563.41        69.80 o                         
   4   4  10         49.08         11.56       126.70 o                         
   5   4  10        292.96        400.77        45.81 o                         
   6   4  10        637.38        597.59        62.06 o                         
   1   5  10       4079.34       4285.29       133.01 o                         
   2   5  10       1297.98       1415.69        65.38 o                         
   3   5  10        215.12       -140.88       140.88 o                         
   4   5  10        632.46        527.15        57.93 o                         
   5   5  10         86.27         74.84        46.09 o                         
   6   5  10        202.33        182.15        51.18 o                         
   0   6  10       1615.57       1737.48        67.59 o                         
   1   6  10        131.89        -97.81       140.73 o                         
   2   6  10        698.56        681.56        60.27 o                         
   3   6  10         79.65         41.55       130.55 o                         
   4   6  10        242.46        262.91        58.47 o                         
   5   6  10         13.77        -17.33       144.30 o                         
   6   6  10        134.37        189.71        51.73 o                         
   1   7  10       2102.24       2029.87        73.80 o                         
   2   7  10       1390.81       1462.37        61.25 o                         
   3   7  10        175.47        186.96        60.26 o                         
   4   7  10        291.05        337.48        47.33 o                         
   5   7  10        130.69          0.00       168.52 o                         
   0   8  10        750.64        621.85        62.20 o                         
   1   8  10         53.38        142.38        49.52 o                         
   2   8  10        790.52        898.86        67.70 o                         
   3   8  10          1.91        -97.81       152.83 o                         
   4   8  10        130.75         84.33       138.53 o                         
   1   9  10        203.10        123.33       114.75 o                         
   2   9  10       1944.85       2087.70        87.01 o                         
   3   9  10        917.47        856.92        74.04 o                         
   0  10  10         43.54        144.86        56.68 o                         
   1  10  10         49.32          9.47       115.71 o                         
   2  10  10         86.29        150.36       169.07 o                         
   1   1  11         41.33         75.02        37.79 o                         
   2   1  11        254.69        306.93        36.43 o                         
   3   1  11       3003.96       2997.32        68.23 o                         
   4   1  11       2962.51       2852.47        59.65 o                         
   5   1  11          5.70         89.73        41.79 o                         
   6   1  11       1447.47       1419.76        47.06 o                         
   0   2  11         22.40          0.00       117.62 o                         
   1   2  11        309.04        320.84        52.56 o                         
   2   2  11        868.69        875.11        52.16 o                         
   3   2  11        180.56        184.35        57.64 o                         
   4   2  11        557.33        501.54        56.96 o                         
   5   2  11          9.17        -28.20       140.73 o                         
   6   2  11        210.46        211.86        50.21 o                         
   1   3  11        724.10        793.59        52.84 o                         
   2   3  11        628.49        619.07        58.34 o                         
   3   3  11       2868.13       2884.39        86.91 o                         
   4   3  11        829.21        801.45        63.44 o                         
   5   3  11         17.83       -141.83       141.83 o                         
   0   4  11        484.31        414.98        60.13 o                         
   1   4  11        435.40        344.52        59.44 o                         
   2   4  11        237.79        305.83        58.75 o                         
   3   4  11         39.69       -104.82       151.32 o                         
   4   4  11        269.77        323.58        46.23 o                         
   5   4  11       1088.89       1158.94        63.17 o                         
   1   5  11        486.69        372.46        60.13 o                         
   2   5  11        156.93        118.72        47.46 o                         
   3   5  11       1412.01       1369.31        64.69 o                         
   4   5  11        366.12        354.28        63.84 o                         
   5   5  11         36.18         69.19        51.86 o                         
   0   6  11        980.37       1047.02        60.83 o                         
   1   6  11        467.26        455.70        60.81 o                         
   2   6  11        151.67        126.02        66.03 o                         
   3   6  11        159.34        130.42       160.13 o                         
   4   6  11        433.77        432.99        64.39 o                         
   1   7  11          4.69        -33.55       103.64 o                         
   2   7  11        170.57         36.46       151.88 o                         
   3   7  11         59.43        119.96        53.93 o                         
   0   8  11        211.21        122.85       153.67 o                         
   1   8  11        499.43        454.93        47.77 o                         
   2   8  11        782.76        920.59        73.21 o                         
   0   0  12       5656.54       5134.30       162.87 o                         
   1   0  12        918.73        938.97        57.94 o                         
   2   0  12        223.75        223.84        57.37 o                         
   3   0  12        345.40        351.80        45.40 o                         
   4   0  12        385.10        365.29        61.78 o                         
   1   1  12         20.32          4.05        87.27 o                         
   2   1  12        286.71        283.19        86.95 o                         
   3   1  12        528.39        503.29        44.22 o                         
   4   1  12         47.81        125.66        43.06 o                         
   0   2  12       3426.23       3182.62       105.94 o                         
   1   2  12       1135.31       1022.32        58.36 o                         
   2   2  12        101.39        139.49        46.50 o                         
   3   2  12        237.67        283.68        63.70 o                         
   4   2  12          3.41         79.92       148.43 o                         
   1   3  12        234.35        -29.44       152.85 o                         
   2   3  12        626.65        673.27        64.40 o                         
   3   3  12        216.96        127.67       145.14 o                         
   4   3  12          1.32         34.67       149.94 o                         
   0   4  12        391.52        365.56        65.90 o                         
   1   4  12        577.56        559.44        46.55 o                         
   2   4  12          0.54       -147.05       147.05 o                         
   3   4  12        554.99        648.07        64.26 o                         
   4   4  12         37.22       -104.41       139.21 o                         
   1   5  12        861.05       1265.48       221.21 o                         
   2   5  12        481.12        451.02        65.36 o                         
   3   5  12         51.16         35.22       135.23 o                         
   0   6  12       1180.56       1209.08        66.48 o                         
   1   6  12        114.29         45.30       111.84 o                         
   2   6  12        140.26        125.74        53.93 o                         
   1   1  13         24.37         30.10        41.22 o                         
   2   1  13        248.20        295.39        36.62 o                         
   0   2  13          0.87         35.22        52.82 o                         
   1   2  13        169.60        234.17        49.73 o                         
   2   2  13        231.65         70.03       157.52 o                         
   1   3  13        149.26         80.06       108.99 o                         
                                                                                
